# Supplementary material for: Crystal structure of 4-(tri­methyl­germ­yl)benzoic acid
Source: Acta Crystallogr E Crystallogr Commun. 2015 May 23;71(Pt 6):687–9. doi: 10.1107/S2056989015009160 (PMC4459299; doi:10.1107/S2056989015009160)
Supplement: Supplementary file 1 [file e-71-00687-sup1.cif]

##############################################################################
#                                                                            #
# This CIF contains the data in a paper accepted for publication in          #
# Acta Crystallographica Section E. It conforms to the requirements of       #
# Notes for Authors for Acta Crystallographica Section E, and has been       #
# peer reviewed under the auspices of the IUCr Commission on Journals.       #
#                                                                            #
# Full details of the Crystallographic Information File format               #
# are given in the paper "The Crystallographic Information File (CIF):       #
# a New Standard Archive File for Crystallography" by S. R. Hall, F. H.      #
# Allen and I. D. Brown [Acta Cryst. (1991), A47, 655-685].                  #
#                                                                            #
# The current version of the core CIF dictionary is obtainable from          #
# ftp://ftp.iucr.org/pub/cif_core.dic.                                       #
#                                                                            #
# Software is freely available for graphical display of the structure(s)     #
# in this CIF. For information consult the CIF software page                 #
# http://www.iucr.org/resources/cif/software.                                #
#                                                                            #
# This file may be used for bona fide research purposes within the           #
# scientific community so long as proper attribution is given to the journal # 
# article from which it was obtained.                                        #
#                                                                            #
##############################################################################
data_I
_database_code_depnum_ccdc_archive 'CCDC 1400647'
_audit_creation_method
;
OLEX2 (Dolomanov <i>et al.</i>, 2009)
;
_journal_date_recd_electronic     2015-04-30
_journal_date_accepted     2015-05-13
_journal_name_full     'Acta Crystallographica, Section E'
_journal_year     2015
_journal_volume     71
_journal_issue      6
_journal_page_first     687
_journal_page_last     689
_journal_paper_category     GM
_journal_paper_doi     10.1107/S2056989015009160
_journal_coeditor_code     WM5155
_publ_contact_author_name     'Carsten Strohmann'
_publ_contact_author_address
;
Fakult\"at f\"ur Chemie und Chemische Biologie
Technische Universit\"at Dortmund
Otto-Hahn-Strasse 6
44227 Dortmund
Germany
;
_publ_contact_author_email     'carsten.strohmann@tu-dortmund.de'
_publ_contact_author_fax     ?
_publ_contact_author_phone     ?
_publ_section_title
;
Crystal structure of 4-(trimethylgermyl)benzoic acid
;
loop_
    _publ_author_name
    _publ_author_footnote
    _publ_author_address
    'Knauer, Lena' .
;
Fakult\"at f\"ur Chemie und Chemische Biologie,
Technische Universit\"at Dortmund,
Otto-Hahn-Strasse 6, 44227 Dortmund,
Germany
;
    'Barth, Eva R.' .
;
Fakult\"at f\"ur Chemie und Chemische Biologie,
Technische Universit\"at Dortmund,
Otto-Hahn-Strasse 6, 44227 Dortmund,
Germany
;
    'Golz, Christopher' .
;
Fakult\"at f\"ur Chemie und Chemische Biologie,
Technische Universit\"at Dortmund
Otto-Hahn-Strasse 6
44227 Dortmund
Germany
;
    'Strohmann, Carsten' .
;
Fakult\"at f\"ur Chemie und Chemische Biologie,
Technische Universit\"at Dortmund,
Otto-Hahn-Strasse 6, 44227 Dortmund,
Germany
;
_publ_section_synopsis
;
During synthesis of the corresponding aldehyde, 4-(trimethylgermyl)benzoic acid
was obtained as a side-product. It crystallizes with two independent
molecules in the asymmetric unit which exhibit slightly different geometries.
In the crystal structure, centrosymmetric hydrogen-bonded dimers of the
molecular pairs are formed.
;
_chemical_name_systematic
;
4-(Trimethylgermyl)benzoic acid
;
_chemical_name_common     ?
_chemical_formula_moiety     'C10 H14 Ge O2'
_chemical_formula_sum     'C10 H14 Ge O2'
_chemical_formula_iupac     '[Ge (C H3)3 (C7 H5 O2)]'
_chemical_formula_weight     238.80
_chemical_melting_point     ?
_shelx_space_group_comment
;
The symmetry employed for this shelxl refinement is uniquely defined
by the following loop, which should always be used as a source of
symmetry information in preference to the above space-group names.
They are only intended as comments.
;
_space_group_crystal_system     triclinic
_space_group_name_H-M_alt     'P -1'
_space_group_name_Hall     '-P 1'
loop_
    _space_group_symop_operation_xyz
    'x, y, z'
    '-x, -y, -z'
_cell_length_a     6.3560(4)
_cell_length_b     12.3927(6)
_cell_length_c     14.2084(7)
_cell_angle_alpha     96.348(4)
_cell_angle_beta     92.846(4)
_cell_angle_gamma     93.246(4)
_cell_volume     1108.76(10)
_cell_formula_units_Z     4
_cell_measurement_reflns_used     4611
_cell_measurement_theta_min     2.9000
_cell_measurement_theta_max     28.3580
_cell_measurement_temperature     173(2)
_exptl_crystal_description     plate
_exptl_crystal_colour     'clear colourless'
_exptl_crystal_size_max     0.083
_exptl_crystal_size_mid     0.075
_exptl_crystal_size_min     0.020
_exptl_crystal_density_diffrn     1.431
_exptl_crystal_density_meas     ?
_exptl_crystal_density_method     ?
_exptl_crystal_F_000     488
_exptl_absorpt_coefficient_mu     2.731
_exptl_absorpt_correction_type     multi-scan
_exptl_absorpt_process_details
;
(<i>CrysAlis PRO</i>; Agilent, 2014)
;
_shelx_estimated_absorpt_T_min     ?
_shelx_estimated_absorpt_T_max     ?
_exptl_absorpt_correction_T_min     0.79410
_exptl_absorpt_correction_T_max     1.00000
_diffrn_ambient_temperature     173.15
_diffrn_radiation_type     MoK\a
_diffrn_radiation_wavelength     0.71073
_diffrn_radiation_monochromator     graphite
_diffrn_measurement_device_type     'Agilent Xcalibur Sapphire3'
_diffrn_measurement_device     'four-circle diffractometer'
_diffrn_measurement_method     '\w scans'
_diffrn_detector_area_resol_mean     16.0560
_diffrn_reflns_number     15667
_diffrn_reflns_av_R_equivalents     0.0441
_diffrn_reflns_theta_min     2.319
_diffrn_reflns_theta_max     26.997
_diffrn_reflns_theta_full     26.000
_diffrn_measured_fraction_theta_max     0.990
_diffrn_measured_fraction_theta_full     0.999
_diffrn_reflns_limit_h_min     -8
_diffrn_reflns_limit_h_max     8
_diffrn_reflns_limit_k_min     -15
_diffrn_reflns_limit_k_max     15
_diffrn_reflns_limit_l_min     -18
_diffrn_reflns_limit_l_max     18
_refine_special_details     ?
_reflns_number_total     4781
_reflns_number_gt     3261
_reflns_threshold_expression     I>2\s(I)
_refine_ls_structure_factor_coef     Fsqd
_refine_ls_matrix_type     full
_refine_ls_R_factor_all     0.0659
_refine_ls_R_factor_gt     0.0363
_refine_ls_wR_factor_gt     0.0724
_refine_ls_wR_factor_ref     0.0834
_refine_ls_goodness_of_fit_ref     1.015
_refine_ls_restrained_S_all     1.015
_refine_ls_number_reflns     4781
_refine_ls_number_parameters     249
_refine_ls_number_restraints     0
_refine_ls_hydrogen_treatment     mixed
_refine_ls_weighting_scheme     calc
_refine_ls_weighting_details
                      'w=1/[\s^2^(Fo^2^)+(0.0332P)^2^] where P=(Fo^2^+2Fc^2^)/3'
_atom_sites_solution_hydrogens     mixed
_atom_sites_solution_primary     direct
_atom_sites_solution_secondary     ?
_refine_ls_shift/su_max     0.000
_refine_ls_shift/su_mean     0.000
_refine_diff_density_max     0.540
_refine_diff_density_min     -0.312
_refine_ls_extinction_method     none
_refine_ls_extinction_coef     .
loop_
    _atom_type_symbol
    _atom_type_description
    _atom_type_scat_dispersion_real
    _atom_type_scat_dispersion_imag
    _atom_type_scat_source
    'C' 'C' 0.0033 0.0016
                         'International Tables Vol C Tables 4.2.6.8 and 6.1.1.4'
    'H' 'H' 0.0000 0.0000
                         'International Tables Vol C Tables 4.2.6.8 and 6.1.1.4'
    'Ge' 'Ge' 0.1547 1.8001
                         'International Tables Vol C Tables 4.2.6.8 and 6.1.1.4'
    'O' 'O' 0.0106 0.0060
                         'International Tables Vol C Tables 4.2.6.8 and 6.1.1.4'
_computing_data_collection
;
CrysAlis PRO (Agilent, 2014)
;
_computing_cell_refinement
;
CrysAlis PRO (Agilent, 2014)
;
_computing_data_reduction
;
CrysAlis PRO (Agilent, 2014)
;
_computing_structure_solution
;
SHELXS97 (Sheldrick, 2008)
;
_computing_structure_refinement
;
SHELXL2014 (Sheldrick, 2015)
;
_computing_publication_material
;
OLEX2 (Dolomanov <i>et al.</i>,  2009)
;
loop_
    _atom_site_type_symbol
    _atom_site_label
    _atom_site_fract_x
    _atom_site_fract_y
    _atom_site_fract_z
    _atom_site_U_iso_or_equiv
    _atom_site_adp_type
    _atom_site_calc_flag
    _atom_site_occupancy
    _atom_site_disorder_assembly
    _atom_site_disorder_group
    Ge Ge1 0.34904(5) 0.43946(2) 0.19617(2) 0.02258(10) Uani d 1 . .
    O O1 0.1858(3) 0.90478(18) -0.01761(15) 0.0386(6) Uani d 1 . .
    O O2 -0.0693(4) 0.9178(2) 0.08546(16) 0.0369(6) Uani d 1 . .
    H H2 -0.124(7) 0.976(4) 0.060(3) 0.13(2) Uiso d 1 . .
    C C1 0.0846(5) 0.8712(3) 0.0511(2) 0.0268(7) Uani d 1 . .
    C C2 0.1569(5) 0.7738(2) 0.0910(2) 0.0237(7) Uani d 1 . .
    C C3 0.3337(5) 0.7244(3) 0.0588(2) 0.0309(8) Uani d 1 . .
    H H3 0.4140 0.7559 0.0131 0.037 Uiso calc 1 . .
    C C4 0.3942(5) 0.6307(3) 0.0920(2) 0.0306(8) Uani d 1 . .
    H H4 0.5164 0.5985 0.0688 0.037 Uiso calc 1 . .
    C C5 0.2814(4) 0.5813(2) 0.1589(2) 0.0230(7) Uani d 1 . .
    C C6 0.1072(4) 0.6339(2) 0.1931(2) 0.0259(7) Uani d 1 . .
    H H6 0.0291 0.6039 0.2404 0.031 Uiso calc 1 . .
    C C7 0.0460(5) 0.7283(2) 0.1598(2) 0.0262(7) Uani d 1 . .
    H H7 -0.0732 0.7624 0.1843 0.031 Uiso calc 1 . .
    C C8 0.2619(5) 0.4263(3) 0.3237(2) 0.0355(8) Uani d 1 . .
    H H8A 0.3064 0.3576 0.3438 0.053 Uiso calc 1 . .
    H H8B 0.1079 0.4275 0.3244 0.053 Uiso calc 1 . .
    H H8C 0.3273 0.4872 0.3672 0.053 Uiso calc 1 . .
    C C9 0.1964(5) 0.3288(3) 0.1066(2) 0.0324(8) Uani d 1 . .
    H H9A 0.2346 0.3388 0.0421 0.049 Uiso calc 1 . .
    H H9B 0.0442 0.3351 0.1115 0.049 Uiso calc 1 . .
    H H9C 0.2334 0.2565 0.1213 0.049 Uiso calc 1 . .
    C C10 0.6506(4) 0.4247(3) 0.1914(2) 0.0361(8) Uani d 1 . .
    H H10A 0.7241 0.4701 0.2453 0.054 Uiso calc 1 . .
    H H10B 0.6991 0.4480 0.1320 0.054 Uiso calc 1 . .
    H H10C 0.6808 0.3484 0.1945 0.054 Uiso calc 1 . .
    Ge Ge2 0.64145(5) 1.05828(3) 0.30054(2) 0.02464(10) Uani d 1 . .
    O O3 0.7978(3) 0.54301(17) 0.43295(15) 0.0338(5) Uani d 1 . .
    O O4 1.0933(4) 0.6355(2) 0.49737(16) 0.0376(6) Uani d 1 . .
    H H4A 1.133(7) 0.573(4) 0.522(3) 0.116(19) Uiso d 1 . .
    C C11 0.9143(5) 0.6285(3) 0.4488(2) 0.0267(7) Uani d 1 . .
    C C12 0.8508(5) 0.7298(3) 0.4112(2) 0.0250(7) Uani d 1 . .
    C C13 0.6552(5) 0.7320(2) 0.3641(2) 0.0276(7) Uani d 1 . .
    H H13 0.5620 0.6686 0.3551 0.033 Uiso calc 1 . .
    C C14 0.5962(5) 0.8266(2) 0.3304(2) 0.0275(7) Uani d 1 . .
    H H14 0.4618 0.8271 0.2981 0.033 Uiso calc 1 . .
    C C15 0.7279(5) 0.9214(2) 0.3421(2) 0.0244(7) Uani d 1 . .
    C C16 0.9254(5) 0.9163(3) 0.3887(2) 0.0306(8) Uani d 1 . .
    H H16 1.0205 0.9790 0.3968 0.037 Uiso calc 1 . .
    C C17 0.9849(5) 0.8226(2) 0.4229(2) 0.0278(7) Uani d 1 . .
    H H17 1.1195 0.8215 0.4549 0.033 Uiso calc 1 . .
    C C18 0.4858(5) 1.1327(3) 0.4005(2) 0.0401(9) Uani d 1 . .
    H H18A 0.3884 1.0801 0.4254 0.060 Uiso calc 1 . .
    H H18B 0.4055 1.1890 0.3746 0.060 Uiso calc 1 . .
    H H18C 0.5851 1.1665 0.4517 0.060 Uiso calc 1 . .
    C C19 0.8925(5) 1.1465(3) 0.2791(2) 0.0383(9) Uani d 1 . .
    H H19A 0.9715 1.1690 0.3398 0.057 Uiso calc 1 . .
    H H19B 0.8517 1.2110 0.2503 0.057 Uiso calc 1 . .
    H H19C 0.9813 1.1039 0.2365 0.057 Uiso calc 1 . .
    C C20 0.4583(5) 1.0264(3) 0.1866(2) 0.0404(9) Uani d 1 . .
    H H20A 0.5249 0.9760 0.1408 0.061 Uiso calc 1 . .
    H H20B 0.4346 1.0940 0.1588 0.061 Uiso calc 1 . .
    H H20C 0.3229 0.9932 0.2024 0.061 Uiso calc 1 . .
loop_
    _atom_site_aniso_label
    _atom_site_aniso_U_11
    _atom_site_aniso_U_22
    _atom_site_aniso_U_33
    _atom_site_aniso_U_12
    _atom_site_aniso_U_13
    _atom_site_aniso_U_23
    Ge1 0.02235(19) 0.02012(19) 0.02573(19) 0.00270(14) 0.00329(14) 0.00304(14)
    O1 0.0510(15) 0.0342(14) 0.0335(13) 0.0061(12) 0.0093(12) 0.0124(11)
    O2 0.0398(14) 0.0324(14) 0.0416(14) 0.0141(12) 0.0061(12) 0.0108(12)
    C1 0.0287(18) 0.0262(19) 0.0240(17) -0.0001(14) -0.0020(14) -0.0015(14)
    C2 0.0280(17) 0.0190(16) 0.0232(16) -0.0010(13) -0.0015(13) 0.0000(13)
    C3 0.0338(18) 0.033(2) 0.0291(18) 0.0054(15) 0.0141(15) 0.0104(15)
    C4 0.0319(18) 0.0303(19) 0.0329(18) 0.0105(15) 0.0142(15) 0.0078(15)
    C5 0.0235(16) 0.0242(17) 0.0206(16) -0.0005(13) 0.0003(13) 0.0012(13)
    C6 0.0297(17) 0.0253(18) 0.0240(16) 0.0025(14) 0.0102(14) 0.0048(14)
    C7 0.0258(16) 0.0241(17) 0.0298(17) 0.0061(13) 0.0058(14) 0.0042(14)
    C8 0.045(2) 0.0308(19) 0.0326(19) 0.0042(16) 0.0076(16) 0.0084(15)
    C9 0.0279(18) 0.0293(19) 0.0386(19) -0.0012(14) 0.0035(15) -0.0016(15)
    C10 0.0236(17) 0.039(2) 0.046(2) 0.0056(15) 0.0030(15) 0.0063(17)
    Ge2 0.02168(19) 0.0210(2) 0.0313(2) 0.00206(14) -0.00119(14) 0.00386(15)
    O3 0.0441(14) 0.0212(12) 0.0352(13) 0.0003(11) -0.0028(11) 0.0024(10)
    O4 0.0411(15) 0.0338(15) 0.0379(14) 0.0072(12) -0.0082(11) 0.0060(12)
    C11 0.0357(19) 0.0264(19) 0.0187(16) 0.0078(15) 0.0043(14) 0.0010(14)
    C12 0.0315(18) 0.0261(18) 0.0173(15) 0.0040(14) 0.0043(13) -0.0011(13)
    C13 0.0284(17) 0.0234(17) 0.0302(18) -0.0018(14) 0.0000(14) 0.0020(14)
    C14 0.0237(17) 0.0269(18) 0.0320(18) 0.0025(14) -0.0028(14) 0.0052(14)
    C15 0.0257(17) 0.0225(17) 0.0250(17) 0.0037(13) 0.0019(13) 0.0018(14)
    C16 0.0299(18) 0.0241(18) 0.0363(19) -0.0045(14) -0.0038(15) 0.0020(15)
    C17 0.0250(17) 0.0258(18) 0.0321(18) 0.0041(14) -0.0059(14) 0.0030(14)
    C18 0.035(2) 0.040(2) 0.044(2) 0.0114(16) 0.0014(17) -0.0034(17)
    C19 0.0310(19) 0.032(2) 0.054(2) -0.0012(15) 0.0039(17) 0.0172(17)
    C20 0.042(2) 0.040(2) 0.039(2) 0.0076(17) -0.0100(17) 0.0072(17)
_geom_special_details
;
All e.s.d.'s (except the e.s.d. in the dihedral angle between two l.s. planes)
are estimated using the full covariance matrix. The cell e.s.d.'s are taken
into account individually in the estimation of e.s.d.'s in distances, angles
and torsion angles; correlations between e.s.d.'s in cell parameters are only
used when they are defined by crystal symmetry. An approximate (isotropic)
treatment of cell e.s.d.'s is used for estimating e.s.d.'s involving l.s.
planes.
;
loop_
    _geom_bond_atom_site_label_1
    _geom_bond_atom_site_label_2
    _geom_bond_site_symmetry_2
    _geom_bond_distance
    _geom_bond_publ_flag
    Ge1 C5 . 1.955(3) ?
    Ge1 C8 . 1.942(3) ?
    Ge1 C9 . 1.945(3) ?
    Ge1 C10 . 1.939(3) ?
    O1 C1 . 1.289(3) ?
    O2 H2 . 0.93(5) ?
    O2 C1 . 1.256(3) ?
    C1 C2 . 1.476(4) ?
    C2 C3 . 1.383(4) ?
    C2 C7 . 1.384(4) ?
    C3 H3 . 0.9500 ?
    C3 C4 . 1.368(4) ?
    C4 H4 . 0.9500 ?
    C4 C5 . 1.393(4) ?
    C5 C6 . 1.398(4) ?
    C6 H6 . 0.9500 ?
    C6 C7 . 1.379(4) ?
    C7 H7 . 0.9500 ?
    C8 H8A . 0.9800 ?
    C8 H8B . 0.9800 ?
    C8 H8C . 0.9800 ?
    C9 H9A . 0.9800 ?
    C9 H9B . 0.9800 ?
    C9 H9C . 0.9800 ?
    C10 H10A . 0.9800 ?
    C10 H10B . 0.9800 ?
    C10 H10C . 0.9800 ?
    Ge2 C15 . 1.955(3) ?
    Ge2 C18 . 1.949(3) ?
    Ge2 C19 . 1.938(3) ?
    Ge2 C20 . 1.937(3) ?
    O3 C11 . 1.250(4) ?
    O4 H4A . 0.93(5) ?
    O4 C11 . 1.295(4) ?
    C11 C12 . 1.486(4) ?
    C12 C13 . 1.385(4) ?
    C12 C17 . 1.381(4) ?
    C13 H13 . 0.9500 ?
    C13 C14 . 1.379(4) ?
    C14 H14 . 0.9500 ?
    C14 C15 . 1.393(4) ?
    C15 C16 . 1.398(4) ?
    C16 H16 . 0.9500 ?
    C16 C17 . 1.374(4) ?
    C17 H17 . 0.9500 ?
    C18 H18A . 0.9800 ?
    C18 H18B . 0.9800 ?
    C18 H18C . 0.9800 ?
    C19 H19A . 0.9800 ?
    C19 H19B . 0.9800 ?
    C19 H19C . 0.9800 ?
    C20 H20A . 0.9800 ?
    C20 H20B . 0.9800 ?
    C20 H20C . 0.9800 ?
loop_
    _geom_angle_atom_site_label_1
    _geom_angle_atom_site_label_2
    _geom_angle_atom_site_label_3
    _geom_angle_site_symmetry_1
    _geom_angle_site_symmetry_3
    _geom_angle
    _geom_angle_publ_flag
    C8 Ge1 C5 . . 109.93(12) ?
    C8 Ge1 C9 . . 109.99(13) ?
    C9 Ge1 C5 . . 107.50(13) ?
    C10 Ge1 C5 . . 109.30(13) ?
    C10 Ge1 C8 . . 109.89(14) ?
    C10 Ge1 C9 . . 110.19(13) ?
    C1 O2 H2 . . 122(3) ?
    O1 C1 C2 . . 117.5(3) ?
    O2 C1 O1 . . 123.2(3) ?
    O2 C1 C2 . . 119.3(3) ?
    C3 C2 C1 . . 120.8(3) ?
    C3 C2 C7 . . 118.6(3) ?
    C7 C2 C1 . . 120.6(3) ?
    C2 C3 H3 . . 119.6 ?
    C4 C3 C2 . . 120.8(3) ?
    C4 C3 H3 . . 119.6 ?
    C3 C4 H4 . . 119.1 ?
    C3 C4 C5 . . 121.7(3) ?
    C5 C4 H4 . . 119.1 ?
    C4 C5 Ge1 . . 121.8(2) ?
    C4 C5 C6 . . 116.8(3) ?
    C6 C5 Ge1 . . 121.2(2) ?
    C5 C6 H6 . . 119.3 ?
    C7 C6 C5 . . 121.5(3) ?
    C7 C6 H6 . . 119.3 ?
    C2 C7 H7 . . 119.8 ?
    C6 C7 C2 . . 120.4(3) ?
    C6 C7 H7 . . 119.8 ?
    Ge1 C8 H8A . . 109.5 ?
    Ge1 C8 H8B . . 109.5 ?
    Ge1 C8 H8C . . 109.5 ?
    H8A C8 H8B . . 109.5 ?
    H8A C8 H8C . . 109.5 ?
    H8B C8 H8C . . 109.5 ?
    Ge1 C9 H9A . . 109.5 ?
    Ge1 C9 H9B . . 109.5 ?
    Ge1 C9 H9C . . 109.5 ?
    H9A C9 H9B . . 109.5 ?
    H9A C9 H9C . . 109.5 ?
    H9B C9 H9C . . 109.5 ?
    Ge1 C10 H10A . . 109.5 ?
    Ge1 C10 H10B . . 109.5 ?
    Ge1 C10 H10C . . 109.5 ?
    H10A C10 H10B . . 109.5 ?
    H10A C10 H10C . . 109.5 ?
    H10B C10 H10C . . 109.5 ?
    C18 Ge2 C15 . . 108.31(13) ?
    C19 Ge2 C15 . . 108.52(13) ?
    C19 Ge2 C18 . . 110.01(15) ?
    C20 Ge2 C15 . . 108.88(13) ?
    C20 Ge2 C18 . . 109.23(14) ?
    C20 Ge2 C19 . . 111.81(15) ?
    C11 O4 H4A . . 116(3) ?
    O3 C11 O4 . . 123.6(3) ?
    O3 C11 C12 . . 120.3(3) ?
    O4 C11 C12 . . 116.0(3) ?
    C13 C12 C11 . . 120.0(3) ?
    C17 C12 C11 . . 120.6(3) ?
    C17 C12 C13 . . 119.3(3) ?
    C12 C13 H13 . . 120.1 ?
    C14 C13 C12 . . 119.7(3) ?
    C14 C13 H13 . . 120.1 ?
    C13 C14 H14 . . 119.0 ?
    C13 C14 C15 . . 122.0(3) ?
    C15 C14 H14 . . 119.0 ?
    C14 C15 Ge2 . . 122.6(2) ?
    C14 C15 C16 . . 117.0(3) ?
    C16 C15 Ge2 . . 120.4(2) ?
    C15 C16 H16 . . 119.3 ?
    C17 C16 C15 . . 121.4(3) ?
    C17 C16 H16 . . 119.3 ?
    C12 C17 H17 . . 119.7 ?
    C16 C17 C12 . . 120.6(3) ?
    C16 C17 H17 . . 119.7 ?
    Ge2 C18 H18A . . 109.5 ?
    Ge2 C18 H18B . . 109.5 ?
    Ge2 C18 H18C . . 109.5 ?
    H18A C18 H18B . . 109.5 ?
    H18A C18 H18C . . 109.5 ?
    H18B C18 H18C . . 109.5 ?
    Ge2 C19 H19A . . 109.5 ?
    Ge2 C19 H19B . . 109.5 ?
    Ge2 C19 H19C . . 109.5 ?
    H19A C19 H19B . . 109.5 ?
    H19A C19 H19C . . 109.5 ?
    H19B C19 H19C . . 109.5 ?
    Ge2 C20 H20A . . 109.5 ?
    Ge2 C20 H20B . . 109.5 ?
    Ge2 C20 H20C . . 109.5 ?
    H20A C20 H20B . . 109.5 ?
    H20A C20 H20C . . 109.5 ?
    H20B C20 H20C . . 109.5 ?
loop_
    _geom_torsion_atom_site_label_1
    _geom_torsion_atom_site_label_2
    _geom_torsion_atom_site_label_3
    _geom_torsion_atom_site_label_4
    _geom_torsion_site_symmetry_1
    _geom_torsion_site_symmetry_2
    _geom_torsion_site_symmetry_3
    _geom_torsion_site_symmetry_4
    _geom_torsion
    _geom_torsion_publ_flag
    Ge1 C5 C6 C7 . . . . -173.3(2) ?
    O1 C1 C2 C3 . . . . 3.4(4) ?
    O1 C1 C2 C7 . . . . -175.0(3) ?
    O2 C1 C2 C3 . . . . -176.0(3) ?
    O2 C1 C2 C7 . . . . 5.6(5) ?
    C1 C2 C3 C4 . . . . -176.4(3) ?
    C1 C2 C7 C6 . . . . 176.4(3) ?
    C2 C3 C4 C5 . . . . 0.1(5) ?
    C3 C2 C7 C6 . . . . -2.0(5) ?
    C3 C4 C5 Ge1 . . . . 173.2(2) ?
    C3 C4 C5 C6 . . . . -2.1(5) ?
    C4 C5 C6 C7 . . . . 2.1(4) ?
    C5 C6 C7 C2 . . . . 0.0(5) ?
    C7 C2 C3 C4 . . . . 2.0(5) ?
    Ge2 C15 C16 C17 . . . . 176.5(2) ?
    O3 C11 C12 C13 . . . . 4.5(4) ?
    O3 C11 C12 C17 . . . . -175.6(3) ?
    O4 C11 C12 C13 . . . . -175.5(3) ?
    O4 C11 C12 C17 . . . . 4.4(4) ?
    C11 C12 C13 C14 . . . . 179.3(3) ?
    C11 C12 C17 C16 . . . . -179.6(3) ?
    C12 C13 C14 C15 . . . . -0.1(5) ?
    C13 C12 C17 C16 . . . . 0.3(4) ?
    C13 C14 C15 Ge2 . . . . -176.8(2) ?
    C13 C14 C15 C16 . . . . 1.0(4) ?
    C14 C15 C16 C17 . . . . -1.3(4) ?
    C15 C16 C17 C12 . . . . 0.7(5) ?
    C17 C12 C13 C14 . . . . -0.6(4) ?
loop_
    _geom_hbond_atom_site_label_D
    _geom_hbond_atom_site_label_H
    _geom_hbond_atom_site_label_A
    _geom_hbond_site_symmetry_A
    _geom_hbond_distance_DH
    _geom_hbond_distance_HA
    _geom_hbond_distance_DA
    _geom_hbond_angle_DHA
    O2 H2 O1 2_575 0.93(5) 1.71(5) 2.626(3) 170(5)
    O4 H4A O3 2_766 0.93(5) 1.70(5) 2.635(3) 179(4)
_shelx_hkl_file
;
   0   0  -2  630.84    8.55
   0   0   2  643.78   10.89
   0   0   2  615.90    8.31
   0   0  -2  618.82   10.50
   0   0   3    7.40    1.24
   0   0  -3    5.77    1.86
   0   0   3   12.38    2.40
   0   0  -3    9.09    1.38
   0   0   3    7.90    1.63
   0   0   3    5.90    1.14
   0   0  -3    8.20    1.46
   0   0  -3    5.58    1.15
   0   0  -4   74.57    3.61
   0   0   4   76.58    5.47
   0   0  -4   70.71    3.78
   0   0   4   73.27    4.27
   0   0   4   74.41    3.73
   0   0   4   77.45    3.68
   0   0  -4   72.70    4.15
   0   0  -4   71.98    5.43
   0   0  -5   17.72    2.20
   0   0  -5   18.98    3.73
   0   0   5   23.80    2.92
   0   0   5   19.48    2.28
   0   0   5   19.48    3.23
   0   0  -5   18.19    2.58
   0   0  -5   16.27    2.16
   0   0   5   19.23    2.32
   0   0  -6  164.92    9.86
   0   0   6  176.52    6.93
   0   0   6  176.23    6.87
   0   0  -6  171.75    6.46
   0   0   6  170.67    7.78
   0   0  -6  171.97    6.87
   0   0   7    8.45    2.52
   0   0  -7    9.62    2.12
   0   0  -7    5.96    3.69
   0   0   7    8.78    2.17
   0   0  -7    8.87    1.85
   0   0   7    7.50    1.86
   0   0   8 1276.42   20.94
   0   0   8 1320.14   21.87
   0   0  -8 1244.89   31.15
   0   0  -8 1210.53   19.79
   0   0   8 1211.54   23.30
   0   0   8 1236.44   28.84
   0   0  -8 1255.85   21.32
   0   0   9   13.81    4.65
   0   0  -9    8.02    2.28
   0   0  -9    8.57    3.55
   0   0  -9    8.00    2.07
   0   0   9   10.58    2.27
   0   0   9    9.62    2.68
   0   0 -10  690.00   26.41
   0   0  10  744.34   17.84
   0   0  10  711.82   20.55
   0   0 -10  689.81   17.81
   0   0  10  703.19   24.35
   0   0 -10  721.15   16.53
   0   0 -11   38.50    4.71
   0   0  11   26.25    3.77
   0   0  11   25.74    4.45
   0   0 -11   20.31    5.59
   0   0 -11   27.77    3.49
   0   0  12   36.26    5.20
   0   0  12   40.85    7.01
   0   0 -12   47.25    8.15
   0   0 -12   43.46    4.39
   0   0  12   66.66   11.76
   0   0 -13   13.62    5.42
   0   0  13   19.38    4.31
   0   0  13   32.77    8.61
   0   0  13   21.91    6.08
   0   0 -14    1.82    3.97
   0   0  14    9.11    3.67
   0   0  14    5.65    5.79
   0   0  14    0.80    3.33
   0   0  15    0.94    3.95
   0   0  15    2.01    3.71
   0   0 -15   -3.94    3.65
   0   0  16   37.82    9.79
   0   0 -16   26.72    8.21
   0   0  16   19.84    6.31
   0   0  17   -5.53    5.62
   0   0  17    1.70    5.16
   0   0  18   44.06    9.56
   0   0  19   -4.58    5.65
   0  -1  18   -0.14    5.62
   0   1 -18    4.78    5.59
   0  -1  17  104.23   13.41
   0   1 -17  112.64   15.80
   0  -1  17  133.46   17.65
   0   1 -16   16.22    7.10
   0  -1  16   11.50    6.60
   0  -1  16    7.59    6.71
   0  -1  15  125.86   14.16
   0   1 -15  120.02   14.32
   0  -1  15  109.85   14.67
   0  -1  14    1.17    3.66
   0  -1  14   -0.15    2.22
   0   1 -14    0.17    3.58
   0  -1  14    7.53    5.64
   0  -1  13  163.89   11.28
   0   1 -13  160.12   15.12
   0   1 -13  164.62    9.49
   0  -1  13  157.40   14.11
   0  -1  13  166.82   16.29
   0   1 -12    4.37    4.63
   0  -1  12   -0.67    2.05
   0   1 -12    0.13    1.77
   0   1 -11   25.43    5.25
   0   1 -11   28.85    3.88
   0  -1  11   32.13    4.97
   0   1 -11   30.72    3.90
   0   1 -10   12.05    2.64
   0   1 -10    7.59    3.54
   0   1 -10    8.79    1.85
   0  -1  10   12.47    3.03
   0   1  -9  162.67   12.02
   0  -1   9  150.84    9.06
   0   1  -9  157.46    8.27
   0   1  -9  169.00    7.88
   0  -1   8   63.39    5.65
   0   1  -8   82.96    8.38
   0   1  -8   64.29    5.17
   0   1  -8   71.09    4.84
   0  -1   7  654.52   16.40
   0   1  -7  670.93   21.11
   0   1  -7  656.90   13.39
   0   1  -7  648.75   14.85
   0  -1   6   95.13    5.91
   0  -1   6   97.06    7.25
   0   1  -6   95.09    5.51
   0   1  -6   92.99    7.47
   0  -1   6   96.21    7.37
   0   1  -6   90.45    4.64
   0  -1   5 1135.76   22.62
   0   1  -5 1136.62   15.22
   0   1  -5 1258.75   23.63
   0  -1   5 1177.38   22.92
   0   1  -5 1106.19   17.59
   0   1  -5 1128.63   22.71
   0  -1   5 1121.30   18.09
   0   1  -4    0.25    0.88
   0   1  -4    4.16    2.41
   0   1  -4    2.22    1.56
   0  -1   4    0.37    1.71
   0   1  -4    2.61    2.14
   0   1  -3  492.13   11.59
   0  -1   3  495.94   11.75
   0   1  -3  533.64   12.07
   0  -1   3  545.33   12.91
   0   1  -3  514.88   10.49
   0  -1   2    2.04    1.53
   0   1  -2    2.61    1.28
   0   1  -2    2.12    1.38
   0  -1   2    3.43    1.32
   0   1   1   44.01    2.44
   0  -1  -1   37.52    2.35
   0   1   2   -0.18    1.24
   0   1   2   -0.58    0.96
   0   1   2   -1.27    1.19
   0  -1  -2    0.43    1.01
   0   1   2   -0.52    0.91
   0  -1  -2    0.68    0.99
   0  -1  -2   -0.36    1.23
   0  -1  -3 7559.29   48.20
   0  -1  -3 7798.94   39.76
   0   1   3 8060.78   41.54
   0  -1  -3 7878.27   41.47
   0   1   3 7706.18   39.95
   0   1   3 7889.88   30.35
   0   1   3 7424.16   40.29
   0   1   3 8086.85   50.06
   0   1   4    2.84    0.90
   0  -1  -4    1.58    1.45
   0  -1  -4    4.35    1.59
   0  -1  -4    3.09    2.23
   0   1   4    4.33    1.72
   0   1   4    4.75    2.28
   0   1   4    4.18    1.86
   0   1   4    2.92    1.58
   0  -1  -5  699.30   18.69
   0   1   5  774.72   19.45
   0   1   5  698.83   14.03
   0  -1  -5  696.48   14.65
   0   1   5  725.88   15.19
   0   1   5  711.64   11.23
   0  -1  -5  725.32   15.12
   0   1   5  701.80   16.29
   0  -1  -6    3.73    1.54
   0   1   6   -0.43    2.25
   0  -1  -6    3.26    2.27
   0  -1  -6    4.07    2.67
   0   1   6    5.46    2.04
   0   1   7  315.88   11.03
   0  -1  -7  275.97   10.97
   0  -1  -7  310.56   12.45
   0   1   7  253.34   10.67
   0   1   7  250.83   11.93
   0  -1  -7  268.47   14.15
   0   1   8    0.71    1.63
   0  -1  -8   -0.93    2.67
   0   1   8    3.13    1.36
   0   1   8    1.86    1.53
   0  -1  -8    0.70    1.61
   0  -1  -8    3.09    1.70
   0   1   8    2.48    2.69
   0   1   9    4.89    2.37
   0   1   9    3.55    3.02
   0  -1  -9    1.90    3.21
   0  -1  -9    5.38    2.46
   0   1   9    4.14    1.83
   0   1   9    3.66    1.91
   0   1  10    0.91    1.69
   0   1  10    0.82    2.77
   0   1  10    1.32    1.39
   0   1  10    2.43    1.87
   0  -1 -10   -2.09    3.15
   0   1  11  511.99   25.22
   0   1  11  516.91   16.83
   0  -1 -11  481.83   23.55
   0   1  11  505.08   18.74
   0   1  11  485.43   21.03
   0  -1 -12   12.22    4.96
   0   1  12    8.24    2.68
   0   1  12    4.07    3.10
   0   1  12   11.00    3.59
   0   1  13  285.31   15.27
   0   1  13  278.60   13.08
   0   1  13  248.62   19.53
   0   1  13  253.24   17.11
   0  -1 -13  255.21   19.37
   0   1  14    0.42    3.48
   0  -1 -14    4.21    4.70
   0   1  14    6.39    5.80
   0   1  15   44.88    9.40
   0  -1 -15   44.40    9.59
   0   1  15   35.90    6.97
   0  -1 -16   11.50    5.66
   0   1  16   17.30    7.37
   0   1  16   19.77    6.64
   0  -1 -17   12.13    5.96
   0   1  17   16.22    7.29
   0   1  17   16.87    6.05
   0   1  18    4.64    5.44
   0  -2  18   10.69    6.39
   0   2 -18    7.05    5.12
   0  -2  17    3.94    5.42
   0  -2  17    3.83    5.27
   0   2 -17   -3.33    4.12
   0  -2  16    0.63    4.74
   0  -2  16   -0.29    4.20
   0   2 -16   -0.81    4.20
   0  -2  15    9.91    4.47
   0   2 -15   16.05    6.58
   0  -2  14  171.59   16.09
   0   2 -14  164.64   16.27
   0  -2  14  181.05   12.52
   0  -2  14  177.05   17.50
   0  -2  13   20.06    7.60
   0  -2  13   20.14    6.95
   0   2 -13    6.27    2.31
   0  -2  13    6.90    3.37
   0   2 -13   14.97    5.29
   0  -2  12  296.63   14.91
   0   2 -12  290.29   19.08
   0   2 -12  284.91   13.22
   0  -2  12  302.36   20.89
   0  -2  11   35.65    5.48
   0   2 -11   22.97    3.99
   0   2 -11   15.95    4.61
   0   2 -11   20.79    3.04
   0  -2  10  303.92   13.75
   0   2 -10  295.11   16.94
   0   2 -10  240.34    9.42
   0   2 -10  297.21   12.74
   0   2  -9   24.43    5.46
   0   2  -9   21.02    3.71
   0   2  -9   22.85    2.97
   0  -2   9   25.64    3.90
   0   2  -8   15.33    3.17
   0   2  -8   10.63    2.04
   0  -2   8   13.45    2.98
   0   2  -8   13.58    4.19
   0   2  -7   10.25    3.74
   0   2  -7   10.31    2.59
   0  -2   7    3.92    1.97
   0   2  -7    7.50    1.70
   0   2  -6   77.24    4.48
   0  -2   6   82.60    7.62
   0  -2   6   67.56    6.50
   0   2  -6   70.91    6.63
   0   2  -6   73.24    5.95
   0  -2   5  262.06   12.30
   0  -2   5  227.88   10.51
   0   2  -5  242.40   10.81
   0   2  -5  211.89   10.22
   0   2  -5  227.42    9.66
   0   2  -4  520.51   14.33
   0   2  -4  444.04   12.99
   0  -2   4  532.40   16.33
   0  -2   4  457.46   13.56
   0   2  -3   51.98    5.02
   0  -2   3   64.50    4.84
   0  -2   3   68.66    5.80
   0   2  -3   69.21    5.04
   0   2  -3   66.21    4.64
   0  -2   2 2337.10   28.18
   0  -2   2 2321.42   25.72
   0   2  -2 2420.40   26.65
   0   2  -2 2373.98   21.73
   0  -2   2 2275.95   21.23
   0   2  -2 2275.06   27.59
   0   2  -1    2.54    1.59
   0  -2   1    1.10    1.38
   0  -2   1    2.31    1.02
   0   2  -1   -1.00    1.56
   0   2  -1    2.04    0.87
   0  -2   1    1.67    1.54
   0   2   0  902.23   11.26
   0  -2   0  880.15   11.00
   0  -2   0  922.44   12.89
   0  -2   0  884.99   13.68
   0   2   0  864.39   12.42
   0  -2  -1    2.76    1.47
   0  -2  -1    1.13    0.93
   0   2   1    0.30    1.35
   0   2   1    1.68    1.32
   0  -2  -1    1.64    1.12
   0  -2  -2  202.32    7.72
   0   2   2  214.65    7.74
   0   2   2  216.71    5.74
   0  -2  -2  219.15    7.43
   0  -2  -2  218.86    5.82
   0   2   2  214.41    7.39
   0  -2  -3   -0.34    1.30
   0  -2  -3    0.19    1.63
   0   2   3    0.19    1.59
   0  -2  -3    3.52    2.54
   0   2   3    1.60    2.19
   0   2   3   -0.16    1.99
   0   2   4   21.14    3.10
   0  -2  -4   20.61    2.97
   0   2   4   20.70    3.01
   0   2   4   20.54    3.72
   0   2   4   19.27    2.95
   0  -2  -4   15.83    2.55
   0  -2  -4   15.31    3.13
   0  -2  -5   14.06    2.56
   0   2   5    9.11    2.70
   0   2   5    9.11    1.62
   0  -2  -5   12.95    3.36
   0   2   5    7.91    2.04
   0   2   5    9.12    2.11
   0   2   5    8.95    2.45
   0   2   6 1399.44   24.05
   0   2   6 1421.17   17.78
   0   2   6 1410.45   24.54
   0  -2  -6 1360.75   29.35
   0  -2  -6 1478.35   24.66
   0   2   6 1385.70   25.01
   0   2   7    5.56    1.54
   0   2   7    3.04    2.08
   0  -2  -7    6.78    3.13
   0   2   7    4.32    2.20
   0   2   7   11.55    3.08
   0  -2  -7    3.87    1.62
   0  -2  -8 1321.13   33.33
   0   2   8 1335.95   28.80
   0   2   8 1364.02   18.85
   0   2   8 1363.97   27.22
   0   2   8 1382.27   26.07
   0   2   9    5.36    2.35
   0   2   9    6.24    2.57
   0   2   9    7.36    1.77
   0  -2  -9    7.15    3.91
   0   2   9   11.19    3.11
   0   2  10  268.23   12.70
   0   2  10  256.87   13.02
   0  -2 -10  246.03   16.34
   0   2  10  261.98   14.45
   0   2  10  267.92    9.25
   0   2  11    3.56    2.26
   0  -2 -11    3.83    3.18
   0   2  11    7.95    5.48
   0   2  11    6.34    4.54
   0   2  11    5.69    3.43
   0  -2 -12   12.88    5.41
   0   2  12   12.94    4.32
   0   2  12   16.58    5.63
   0   2  12    7.91    2.25
   0   2  12   15.05    3.76
   0  -2 -13   -1.55    3.92
   0   2  13    5.45    4.88
   0   2  13    5.06    2.95
   0   2  13    2.18    2.16
   0   2  13   -1.56    3.34
   0   2  14  133.22   15.22
   0  -2 -14  135.66   14.99
   0   2  14  172.52   15.26
   0  -2 -15   -4.42    5.23
   0   2  15   14.66    5.56
   0   2  15    9.23    5.78
   0   2  16  119.00   13.29
   0   2  16   98.47   14.59
   0  -2 -16  113.67   15.24
   0   2  17    8.43    5.64
   0   2  17    1.45    5.15
   0  -2 -17   10.48    6.98
   0   3 -18    2.14    5.43
   0  -3  18    4.05    6.14
   0   3 -17  143.64   17.50
   0  -3  17  121.49   15.34
   0  -3  17  139.01   17.78
   0   3 -16   13.64    6.51
   0  -3  16   -2.69    5.05
   0  -3  16    7.19    7.27
   0  -3  15   70.70   11.93
   0  -3  15   69.32   11.86
   0   3 -15   71.16   12.10
   0  -3  14    8.57    5.98
   0  -3  14    9.23    4.20
   0   3 -14    6.33    4.70
   0   3 -14    0.38    2.58
   0   3 -13    1.32    2.16
   0  -3  13   12.03    6.03
   0   3 -13   -3.78    4.78
   0  -3  13    8.76    3.60
   0  -3  12    2.43    2.51
   0   3 -12    0.23    2.17
   0   3 -12    6.05    4.24
   0   3 -11  323.77   18.81
   0   3 -11  338.85   15.24
   0  -3  11  367.55   16.53
   0   3 -10    5.35    1.63
   0   3 -10   15.23    4.06
   0  -3  10    6.55    3.11
   0  -3   9  718.63   21.09
   0   3  -9  717.05   16.20
   0   3  -9  672.42   24.54
   0   3  -9  682.11   20.81
   0   3  -8  114.04    9.51
   0   3  -8  117.57    8.62
   0   3  -8  115.27    6.37
   0   3  -7  528.34   19.34
   0  -3   7  538.37   19.36
   0   3  -7  535.43   17.75
   0  -3   6  105.25    8.13
   0   3  -6   96.99    7.51
   0   3  -6  108.32    7.95
   0   3  -6  123.00    8.62
   0   3  -5  667.05   17.98
   0  -3   5  674.51   21.41
   0  -3   5  602.75   17.70
   0   3  -5  583.41   17.45
   0   3  -5  687.91   19.33
   0  -3   4   -3.77    2.68
   0   3  -4    0.10    2.60
   0   3  -4    1.68    2.29
   0  -3   4   -0.98    2.19
   0   3  -4   -1.07    1.92
   0  -3   3  835.00   19.15
   0   3  -3  941.11   20.50
   0  -3   3  885.28   21.29
   0  -3   3  862.46   16.07
   0   3  -3  886.33   16.34
   0   3  -3  861.08   20.76
   0   3  -2    2.83    2.71
   0  -3   2   -1.71    2.25
   0   3  -2    1.39    1.29
   0  -3   2    0.10    1.35
   0   3  -2    3.05    1.97
   0  -3   2    5.00    3.07
   0  -3   1 2185.90   27.33
   0  -3   1 2242.23   20.45
   0   3  -1 2224.02   21.01
   0   3  -1 2175.14   26.95
   0  -3   1 2308.01   27.42
   0   3  -1 2293.22   27.79
   0  -3   0    6.52    2.24
   0  -3   0    8.27    1.78
   0  -3   0    7.74    2.03
   0   3   0    6.51    1.81
   0   3   1 1533.72   13.76
   0   3   1 1505.24   19.11
   0  -3  -1 1482.02   21.03
   0  -3  -1 1551.73   22.41
   0   3   1 1610.02   22.76
   0   3   2    4.52    1.85
   0   3   2    4.84    1.44
   0  -3  -2    3.76    1.18
   0   3   2    5.92    2.11
   0  -3  -2    9.48    2.57
   0  -3  -2    5.44    2.59
   0   3   3  570.96   15.81
   0  -3  -3  555.92   11.38
   0   3   3  553.93   15.87
   0   3   3  546.53   11.17
   0  -3  -3  564.16   14.45
   0  -3  -3  567.30   15.66
   0   3   3  534.15   14.25
   0  -3  -4    0.56    1.68
   0  -3  -4   -0.69    2.42
   0   3   4    0.62    1.72
   0   3   4   -0.56    1.51
   0   3   4    4.68    2.69
   0  -3  -4    1.05    1.67
   0   3   4    1.75    2.48
   0   3   5  175.07    7.99
   0   3   5  172.71    8.94
   0  -3  -5  188.37   10.77
   0  -3  -5  190.73    9.51
   0   3   5  174.68    9.21
   0  -3  -5  184.66    8.48
   0   3   6    1.42    1.87
   0  -3  -6    1.74    3.10
   0   3   6    1.25    1.40
   0  -3  -6    1.27    1.52
   0   3   6   -0.19    3.15
   0  -3  -7  312.33   15.61
   0   3   7  312.24   13.16
   0   3   7  351.48   10.08
   0   3   7  317.43   13.37
   0   3   7  343.43   13.77
   0   3   8    7.00    1.62
   0   3   8   17.79    4.65
   0   3   8    7.49    2.56
   0  -3  -8    5.97    3.96
   0   3   8    9.82    2.99
   0  -3  -9  309.38   17.61
   0   3   9  327.67   14.29
   0   3   9  331.14   18.09
   0   3   9  325.10   15.22
   0   3   9  329.65   14.72
   0   3   9  319.93    9.80
   0   3  10   16.38    5.39
   0   3  10   15.04    2.29
   0   3  10   11.44    3.23
   0   3  10   13.31    3.47
   0   3  10   16.18    4.48
   0  -3 -10   13.22    4.99
   0   3  11  381.88   18.77
   0   3  11  335.81   20.77
   0  -3 -11  336.07   19.98
   0   3  11  362.52   16.58
   0   3  11  360.72   16.50
   0   3  12    6.81    2.17
   0   3  12   12.66    5.00
   0   3  12   14.27    3.57
   0  -3 -12    9.94    5.11
   0   3  12   17.69    5.15
   0   3  13   83.33   10.06
   0   3  13   98.70    9.34
   0   3  13   90.11    8.81
   0   3  13   75.27   11.44
   0  -3 -13   84.24   11.59
   0   3  14   12.03    6.68
   0  -3 -14   15.24    6.59
   0   3  14    7.80    4.54
   0   3  15   14.40    6.49
   0   3  15   26.58    6.56
   0  -3 -15   19.46    6.74
   0  -3 -16   11.45    6.54
   0   3  16   -0.13    4.49
   0   3  16    8.83    6.71
   0   3  17   14.52    7.31
   0  -4  18   -7.26    5.76
   0   4 -18   12.55    6.07
   0   4 -17   -5.09    5.27
   0  -4  17    4.29    4.29
   0  -4  16  124.68   15.94
   0   4 -16  102.26   13.67
   0  -4  16  116.19   15.46
   0  -4  15   16.78    8.18
   0  -4  15    2.03    5.04
   0   4 -15    6.71    4.69
   0   4 -14  339.43   17.66
   0  -4  14  326.49   17.98
   0   4 -14  280.20   20.43
   0  -4  14  325.00   23.26
   0  -4  13    6.29    5.80
   0  -4  13   -3.34    2.80
   0   4 -13    1.15    2.20
   0   4 -13    8.79    5.35
   0  -4  12  128.69   10.88
   0   4 -12  117.71   12.30
   0   4 -12  116.06   10.16
   0  -4  12  130.21   13.78
   0  -4  11    1.66    2.75
   0   4 -11    4.28    3.94
   0   4 -11   -4.66    2.45
   0   4 -10   47.93    7.49
   0   4 -10   51.70    4.92
   0   4 -10   47.98    6.37
   0   4  -9    7.87    5.15
   0  -4   9    3.78    2.95
   0   4  -9   14.48    5.52
   0   4  -9    2.22    1.69
   0  -4   8  199.07   13.08
   0   4  -8  180.16   11.53
   0   4  -8  198.86   12.50
   0  -4   7   11.86    3.37
   0   4  -7   10.34    3.02
   0   4  -7   10.24    3.75
   0   4  -6 1354.15   30.27
   0  -4   6 1392.12   30.63
   0  -4   5  157.20   10.10
   0   4  -5  154.88   10.85
   0   4  -5  170.93    9.28
   0   4  -4  415.37   16.77
   0  -4   4  408.30   15.49
   0   4  -4  473.45   16.90
   0   4  -4  452.74   13.50
   0  -4   4  435.13   17.05
   0   4  -3    1.47    2.11
   0  -4   3   -1.86    2.62
   0  -4   3    0.41    1.72
   0  -4   3   -0.55    2.76
   0   4  -3    3.21    2.89
   0   4  -3    3.88    1.84
   0   4  -2  726.77   14.20
   0  -4   2  741.11   19.12
   0  -4   2  694.38   18.86
   0  -4   2  733.91   14.08
   0   4  -2  787.66   19.64
   0   4  -2  697.66   19.08
   0   4  -1   28.69    3.94
   0  -4   1   22.65    2.70
   0   4  -1   17.98    2.96
   0  -4   1   22.25    1.97
   0  -4   1   20.11    3.68
   0   4  -1   20.32    2.63
   0  -4   1   26.41    3.82
   0  -4   0  262.40   10.69
   0   4   0  244.96    9.54
   0  -4   0  244.90    8.35
   0  -4   0  269.21    9.99
   0   4   1   49.94    2.71
   0  -4  -1   36.37    3.73
   0  -4  -1   42.03    4.44
   0   4   1   43.87    4.05
   0   4   1   43.77    4.46
   0  -4  -2  100.26    5.06
   0  -4  -2  109.88    7.17
   0   4   2  101.80    4.96
   0  -4  -2   96.94    6.66
   0   4   3    3.13    1.25
   0  -4  -3    6.27    1.64
   0  -4  -3    6.90    2.71
   0  -4  -3    3.46    2.30
   0   4   3    6.32    2.48
   0   4   3    7.17    2.52
   0   4   3    3.14    1.81
   0  -4  -4 1122.19   18.59
   0   4   4 1065.44   23.36
   0  -4  -4 1168.12   26.48
   0  -4  -4 1228.47   24.48
   0   4   4 1124.21   25.72
   0   4   4 1123.50   18.87
   0   4   5    7.78    2.89
   0   4   5    4.42    1.73
   0  -4  -5    7.06    2.85
   0  -4  -5    4.97    1.78
   0   4   6 1003.05   24.38
   0   4   6  998.95   24.89
   0  -4  -6 1019.20   21.59
   0  -4  -6  982.50   27.28
   0   4   6  967.06   20.28
   0   4   7   13.96    3.53
   0   4   7    7.81    2.47
   0   4   7    9.39    2.66
   0   4   7   13.12    2.40
   0  -4  -7   12.98    4.30
   0   4   7    6.84    2.96
   0  -4  -8  283.40   16.65
   0   4   8  306.82   14.61
   0   4   8  282.53   12.90
   0   4   8  314.87   10.58
   0   4   8  316.76   16.55
   0   4   8  298.37   14.46
   0   4   9   11.56    3.73
   0   4   9    8.04    3.25
   0  -4  -9    6.46    3.69
   0   4   9    1.64    1.38
   0   4   9    8.18    3.96
   0   4   9    3.54    2.49
   0   4  10   72.04    7.57
   0   4  10   74.16    7.93
   0   4  10   65.11    7.35
   0   4  10   71.84    9.12
   0  -4 -10   63.49    8.71
   0  -4 -11    6.18    4.53
   0   4  11    1.19    2.35
   0   4  11    1.50    2.60
   0   4  11    3.97    2.65
   0   4  11    1.53    3.26
   0   4  12   78.92    8.68
   0   4  12   65.75   10.09
   0   4  12   77.76    8.76
   0   4  12   76.67    8.54
   0  -4 -12   78.44   11.46
   0  -4 -13    8.36    5.48
   0   4  13    6.67    3.62
   0   4  13    1.73    4.14
   0   4  13    8.95    4.61
   0   4  13    9.93    3.36
   0   4  14  167.84   16.83
   0  -4 -14  150.45   16.16
   0   4  14  172.39   14.12
   0  -4 -15   18.18    7.03
   0   4  15   17.96    7.78
   0   4  16   88.63   14.06
   0  -4 -16   96.69   14.50
   0   5 -18   -0.29    5.21
   0  -5  17   14.32    6.83
   0   5 -17   10.92    5.43
   0   5 -16   12.10    6.53
   0  -5  16   17.63    8.14
   0  -5  16   14.59    6.55
   0   5 -15   -1.43    4.22
   0  -5  15    6.48    5.63
   0   5 -14   19.61    6.71
   0   5 -14   20.54    5.44
   0  -5  14   22.96    5.53
   0  -5  14   17.65    6.62
   0  -5  13  142.94   12.12
   0  -5  13  111.23   13.56
   0   5 -13  126.25   11.53
   0   5 -13  116.61   12.88
   0  -5  12   11.82    3.80
   0   5 -12   13.89    4.88
   0  -5  12   29.15    6.94
   0   5 -12   14.54    4.07
   0  -5  11  520.57   25.31
   0   5 -11  472.60   21.16
   0   5 -11  458.87   22.95
   0   5 -10    6.16    3.29
   0  -5  10    5.65    3.57
   0   5 -10    5.80    1.95
   0   5 -10    0.07    2.53
   0   5  -9  407.04   19.18
   0  -5   9  392.77   19.93
   0   5  -9  344.50   18.05
   0   5  -8   80.36    8.44
   0  -5   8   87.68    9.26
   0   5  -8   81.58    8.50
   0  -5   7  414.27   18.66
   0   5  -7  428.81   19.00
   0  -5   6   43.45    6.26
   0   5  -6   45.67    5.28
   0   5  -6   38.79    6.47
   0   5  -5   16.21    4.49
   0  -5   5   16.33    3.85
   0   5  -5   15.61    3.18
   0  -5   4    4.15    2.85
   0   5  -4    1.97    1.53
   0   5  -4    5.73    3.70
   0  -5   4    4.71    1.97
   0   5  -3 2728.13   31.35
   0  -5   3 2825.08   31.68
   0   5  -3 2667.85   43.05
   0  -5   3 2600.20   41.35
   0   5  -3 2606.63   21.44
   0   5  -2   43.69    5.74
   0  -5   2   33.76    2.23
   0   5  -2   39.32    3.69
   0  -5   2   45.92    4.04
   0  -5   2   41.90    5.57
   0  -5   2   46.72    5.86
   0   5  -2   47.84    5.60
   0  -5   1  678.70   14.76
   0  -5   1  642.17   18.73
   0   5  -1  667.83   18.84
   0  -5   1  739.33   19.38
   0  -5   1  656.56   10.97
   0   5  -1  677.61   14.97
   0   5   0    0.91    1.57
   0  -5   0    4.37    2.50
   0  -5   0    2.61    1.57
   0   5   0    2.70    1.94
   0  -5   0    2.61    2.25
   0  -5   0    5.80    2.70
   0  -5  -1  858.82   18.64
   0   5   1  973.93   21.95
   0   5   1  887.20   19.63
   0   5   2  178.58    6.50
   0   5   2  159.28    8.30
   0   5   2  175.36    9.81
   0  -5  -2  173.32    7.22
   0  -5  -2  158.25    9.35
   0  -5  -3   76.31    6.95
   0   5   3   88.94    5.67
   0  -5  -3   71.49    4.64
   0  -5  -4   22.96    3.17
   0   5   4   17.62    3.67
   0   5   4   26.37    5.33
   0  -5  -4   15.76    3.50
   0   5   4   23.28    3.59
   0  -5  -5   35.62    3.81
   0   5   5   37.82    5.16
   0  -5  -5   42.47    5.81
   0   5   5   44.27    6.17
   0   5   5   45.40    4.49
   0   5   5   36.27    4.72
   0   5   6   24.99    4.90
   0   5   6   28.71    4.71
   0  -5  -6   26.40    3.84
   0  -5  -6   23.54    4.83
   0   5   6   22.74    3.54
   0   5   6   18.78    4.07
   0   5   7  896.53   25.45
   0  -5  -7  888.46   28.52
   0   5   7  864.92   26.03
   0   5   7  869.37   21.10
   0   5   7  865.66   25.59
   0   5   8   12.37    2.55
   0   5   8   13.59    3.67
   0   5   8    8.69    3.48
   0  -5  -8   17.49    4.56
   0   5   8   10.29    4.12
   0   5   8    8.58    2.76
   0  -5  -9  528.21   24.59
   0   5   9  537.38   21.45
   0   5   9  614.60   20.47
   0   5   9  525.25   22.68
   0   5   9  532.70   20.95
   0  -5 -10    3.00    3.83
   0   5  10    7.69    4.14
   0   5  10    6.32    3.92
   0   5  10   11.36    4.47
   0   5  10    3.68    2.59
   0   5  11  172.51   12.01
   0   5  11  174.34   12.92
   0  -5 -11  165.64   15.16
   0   5  11  163.23   14.25
   0   5  11  175.94   12.84
   0  -5 -12    0.87    3.48
   0   5  12   -1.40    2.61
   0   5  12    4.37    4.27
   0   5  12    3.47    3.28
   0   5  12    0.62    2.41
   0  -5 -13   -3.39    4.73
   0   5  13    3.08    2.79
   0   5  13    1.82    2.81
   0   5  13    8.52    4.46
   0   5  13    5.14    3.41
   0  -5 -14    1.19    4.35
   0   5  14    2.14    4.43
   0   5  15   58.73   10.82
   0  -5 -15   53.68   10.31
   0   5  16    3.33    4.96
   0  -5 -16   10.05    6.48
   0   6 -18   50.58   11.11
   0   6 -17    0.34    4.76
   0  -6  17    6.23    6.05
   0  -6  16  144.24   17.33
   0   6 -16  145.35   16.15
   0   6 -15    3.85    4.59
   0   6 -15    1.22    3.81
   0  -6  15   -0.85    4.82
   0   6 -14   69.47   10.55
   0   6 -14   60.61    9.08
   0  -6  14   68.79    9.45
   0  -6  14   47.21    8.92
   0  -6  13   52.35    9.38
   0   6 -13   56.40    9.94
   0   6 -13   48.71    7.64
   0  -6  13   53.85    7.78
   0   6 -12   55.09    8.84
   0   6 -12   56.90    8.69
   0  -6  12   59.01    9.41
   0   6 -11   40.90    7.15
   0  -6  11   67.39   10.28
   0  -6  11   45.45    8.14
   0   6 -11   43.91    7.55
   0   6 -10   68.97    8.56
   0  -6  10   89.91   10.07
   0   6 -10   72.59    9.13
   0  -6  10   75.07    9.99
   0   6  -9   14.28    4.76
   0  -6   9   19.56    5.37
   0   6  -9   23.39    4.93
   0  -6   9   21.46    5.49
   0   6  -8  745.79   26.72
   0  -6   8  733.38   27.12
   0  -6   7    8.09    3.66
   0   6  -7    9.29    3.98
   0  -6   6  634.50   23.89
   0   6  -6  639.39   25.15
   0   6  -6  702.36   20.25
   0   6  -5   19.76    4.61
   0  -6   5   21.37    5.03
   0  -6   5   23.99    3.77
   0   6  -5   23.18    3.68
   0  -6   4  482.27   19.39
   0   6  -4  524.12   15.16
   0   6  -4  490.06   20.52
   0  -6   4  463.90   12.56
   0  -6   4  499.85   14.77
   0   6  -4  491.82   10.28
   0   6  -3    6.61    2.23
   0  -6   3    6.52    2.86
   0   6  -3    1.77    2.53
   0  -6   3    5.43    1.44
   0  -6   3    9.07    2.45
   0  -6   2    8.12    3.58
   0  -6   2    8.29    2.26
   0   6  -2    7.78    3.67
   0   6  -2    3.78    1.76
   0   6  -1  121.04    8.92
   0  -6   1  132.75    9.51
   0  -6   1  123.16    7.02
   0  -6   1  131.17    5.46
   0   6  -1  136.24    7.58
   0   6   0 1114.97   25.10
   0  -6   0 1040.57   26.25
   0   6   0 1066.85   24.65
   0  -6   0 1062.42   20.98
   0   6   1   30.81    4.40
   0  -6  -1   26.89    3.73
   0  -6  -1   26.08    4.65
   0   6   2 1003.90   15.49
   0  -6  -2  940.57   22.58
   0  -6  -2  927.56   17.96
   0   6   2  919.13   21.54
   0  -6  -3    7.36    3.27
   0   6   3    9.07    2.16
   0  -6  -3    5.92    1.51
   0   6   3   10.45    2.61
   0  -6  -4  411.32   12.23
   0  -6  -4  385.14   16.95
   0   6   4  397.16   18.79
   0   6   4  413.04   13.46
   0   6   5   40.71    5.03
   0   6   5   37.55    6.42
   0  -6  -5   32.70    3.84
   0   6   5   34.12    5.51
   0  -6  -5   33.54    5.80
   0  -6  -6   44.57    6.76
   0   6   6   46.23    6.33
   0  -6  -6   48.09    4.94
   0   6   6   48.66    5.75
   0   6   6   44.40    4.77
   0   6   6   42.68    6.57
   0  -6  -7    3.81    3.07
   0  -6  -7   -5.32    4.07
   0   6   7    3.57    3.20
   0   6   7    2.07    2.36
   0   6   7   -0.71    2.51
   0   6   7   -0.23    2.23
   0   6   8    7.62    2.86
   0   6   8   -2.58    2.36
   0  -6  -8   -2.14    2.84
   0   6   8    5.59    3.73
   0   6   8    2.59    2.31
   0   6   9    3.21    2.62
   0   6   9    4.31    3.45
   0   6   9    5.79    2.66
   0   6   9    1.53    3.32
   0  -6  -9    3.25    3.53
   0   6  10  147.09   12.62
   0   6  10  128.62   11.33
   0   6  10  130.12    9.96
   0   6  10  137.00   12.54
   0  -6 -10  133.24   13.68
   0   6  11    0.19    2.33
   0   6  11    1.96    2.44
   0   6  11    1.33    4.03
   0   6  11    4.46    4.02
   0  -6 -11   -3.58    4.54
   0   6  12  192.86   14.66
   0   6  12  171.44   15.82
   0   6  12  184.33   14.06
   0  -6 -12  172.16   16.56
   0   6  13    5.00    3.65
   0   6  13    0.22    3.38
   0  -6 -13    2.71    3.89
   0  -6 -14   68.15   11.66
   0   6  14   58.09   10.71
   0   6  15    4.74    4.69
   0  -6 -15   -2.86    4.80
   0   6  16   35.06    9.46
   0   7 -18    6.44    5.83
   0  -7  17   10.87    6.44
   0   7 -17   -1.59    4.69
   0  -7  16   12.78    6.39
   0   7 -16   -4.06    4.62
   0   7 -15   66.23   11.82
   0   7 -15   90.00   11.60
   0  -7  15   73.79   12.11
   0   7 -14    8.54    4.33
   0   7 -14    7.83    4.72
   0  -7  14    6.60    4.70
   0  -7  14   -0.17    2.91
   0  -7  13  250.40   19.06
   0   7 -13  215.63   17.90
   0   7 -13  227.09   17.34
   0   7 -12   -0.27    3.05
   0  -7  12    7.83    5.08
   0   7 -12    2.40    3.92
   0  -7  12    5.66    4.32
   0   7 -11  135.40   12.88
   0   7 -11  117.97   12.00
   0  -7  11  128.85   13.74
   0  -7  11  136.56   12.94
   0  -7  10  146.03   13.75
   0  -7  10  144.39   12.86
   0   7 -10  147.54   13.31
   0   7 -10  125.22   11.87
   0   7  -9  173.06   14.23
   0  -7   9  173.29   12.79
   0  -7   9  162.88   14.20
   0  -7   8   60.78    8.58
   0   7  -8   76.94    9.80
   0  -7   8   59.54    7.38
   0  -7   7   17.06    5.24
   0  -7   7   15.04    3.93
   0   7  -7   10.89    4.67
   0   7  -6   21.71    4.07
   0  -7   6   19.04    5.33
   0   7  -6   25.67    5.70
   0  -7   6   17.59    3.46
   0  -7   5  681.96   16.91
   0   7  -5  695.78   13.25
   0  -7   5  690.51   25.29
   0  -7   5  749.91   19.91
   0   7  -5  739.08   27.44
   0   7  -5  746.36   19.59
   0   7  -4   -4.40    3.37
   0   7  -4    1.72    1.61
   0  -7   4   -2.90    3.41
   0  -7   4    2.31    1.88
   0  -7   4    1.09    1.26
   0   7  -3  587.51   22.96
   0  -7   3  587.07   22.78
   0   7  -3  625.13   16.90
   0  -7   3  628.79   16.81
   0  -7   3  512.82    9.21
   0   7  -2    1.02    1.67
   0  -7   2    3.37    1.82
   0   7  -2    2.79    2.79
   0  -7   2   -1.04    2.81
   0   7  -1  754.06   23.41
   0  -7   1  778.00   18.83
   0  -7   1  751.86   24.29
   0  -7   1  802.06   14.50
   0  -7   0    3.54    1.91
   0   7   0    0.64    2.41
   0  -7   0    2.11    2.44
   0  -7  -1  145.62   11.13
   0  -7  -1  150.01    9.14
   0   7   1  148.60    9.77
   0  -7  -2  244.28   10.02
   0  -7  -2  252.66   12.50
   0   7   2  242.98   12.31
   0  -7  -3  168.85    8.26
   0   7   3  186.48    8.18
   0   7   3  183.18   10.48
   0  -7  -3  163.27   10.79
   0   7   4   32.30    7.78
   0  -7  -4   28.11    5.28
   0   7   4   26.82    3.74
   0   7   4   31.72    4.58
   0  -7  -4   26.31    3.46
   0   7   5  928.05   30.65
   0   7   5  938.38   23.53
   0   7   5  916.76   22.73
   0  -7  -5  868.70   19.54
   0  -7  -5  897.54   28.63
   0  -7  -6    1.61    2.32
   0   7   6    4.40    2.69
   0  -7  -6   -2.89    3.65
   0   7   7  224.06   13.20
   0   7   7  203.43   14.17
   0  -7  -7  209.72   15.46
   0   7   7  215.47   15.12
   0  -7  -8   21.79    5.75
   0   7   8   16.16    3.46
   0   7   8   15.30    4.11
   0   7   8   12.88    4.95
   0   7   8   17.04    4.34
   0   7   9   53.45    8.04
   0   7   9   60.49    8.02
   0   7   9   50.29    7.71
   0  -7  -9   56.93    8.54
   0   7   9   57.12    6.46
   0   7  10   11.39    4.47
   0   7  10    6.55    3.08
   0   7  10   14.15    4.34
   0   7  10    5.15    3.99
   0  -7 -10    6.77    4.30
   0  -7 -11   17.91    5.64
   0   7  11   26.82    5.88
   0   7  11   21.65    5.29
   0   7  11   28.73    6.74
   0  -7 -12    1.77    4.17
   0   7  12   -5.73    4.13
   0   7  12   -2.20    2.77
   0   7  12    4.18    3.42
   0   7  13   46.09    8.82
   0  -7 -13   48.45    9.62
   0   7  13   35.17    7.30
   0   7  14    0.55    3.75
   0  -7 -14   -3.82    5.07
   0   7  15   91.10   13.49
   0   7  16    7.46    5.77
   0   8 -17   -1.29    3.95
   0  -8  17   -7.44    5.81
   0  -8  16   26.18    7.99
   0   8 -16   29.26    9.13
   0  -8  15    0.84    4.01
   0   8 -15    1.80    3.56
   0   8 -15    6.38    5.60
   0   8 -14   -2.19    3.96
   0   8 -14   -8.02    4.95
   0  -8  14    2.03    3.80
   0  -8  13    1.32    3.99
   0   8 -13   -0.57    3.72
   0  -8  13    7.33    5.44
   0   8 -13    2.22    3.72
   0   8 -12   63.65    9.66
   0   8 -12   82.29   11.02
   0  -8  12   97.27   11.24
   0  -8  12   79.21   12.04
   0  -8  11    2.34    3.14
   0   8 -11    8.52    5.41
   0   8 -11   -3.12    3.67
   0  -8  11    6.22    3.83
   0   8 -10  356.11   21.84
   0  -8  10  400.91   20.19
   0  -8  10  368.42   22.91
   0  -8   9   97.85   11.58
   0   8  -9   97.82   11.69
   0  -8   9  104.86    9.78
   0  -8   8  294.61   19.02
   0   8  -8  269.33   18.99
   0   8  -8  310.55   19.59
   0  -8   8  287.14   14.86
   0  -8   7   24.43    4.48
   0   8  -7   21.32    5.66
   0  -8   7   20.02    5.13
   0   8  -7   18.86    2.84
   0   8  -6  233.67   11.97
   0   8  -6  223.71    7.88
   0  -8   6  229.09   16.26
   0  -8   6  234.06   10.89
   0   8  -6  227.26   16.47
   0   8  -5    0.44    3.79
   0  -8   5    0.44    1.29
   0  -8   5    4.47    2.16
   0   8  -5    2.27    1.90
   0  -8   5    3.66    2.80
   0  -8   4    0.35    2.64
   0   8  -4    1.97    1.80
   0  -8   4   -0.69    1.61
   0   8  -4   -1.66    2.84
   0  -8   4    1.17    1.11
   0  -8   3   18.03    3.44
   0   8  -3   15.44    3.37
   0   8  -3   12.21    4.13
   0  -8   3   23.12    5.04
   0  -8   2  487.65   15.48
   0   8  -2  479.71   21.12
   0  -8   2  454.88   20.87
   0   8  -2  491.02   15.87
   0   8  -1   18.73    4.85
   0  -8   1   16.15    3.23
   0  -8   1   22.28    2.70
   0  -8   1   20.02    4.41
   0  -8   0  606.77   23.37
   0  -8   0  617.54   18.38
   0   8   0  620.53   22.16
   0   8   1    7.00    2.97
   0  -8  -1    4.57    2.37
   0  -8  -1    5.46    3.00
   0  -8  -2  835.53   24.21
   0  -8  -2  771.28   19.12
   0  -8  -2  805.05   28.05
   0   8   2  807.08   23.85
   0  -8  -3    3.07    1.87
   0   8   3   -1.49    2.08
   0  -8  -3   -0.24    2.06
   0  -8  -4   29.16    5.33
   0  -8  -4   28.47    3.65
   0   8   4   33.05    4.15
   0   8   4   30.39    4.70
   0  -8  -5    0.56    2.78
   0   8   5    4.19    2.14
   0  -8  -5    2.30    2.18
   0   8   5    2.23    2.10
   0   8   6   25.70    7.37
   0   8   6   26.48    4.56
   0  -8  -6   24.42    5.94
   0   8   6   30.93    4.89
   0  -8  -6   20.01    3.29
   0   8   7    0.87    2.01
   0   8   7    3.50    4.29
   0   8   7    2.72    2.17
   0  -8  -7    6.17    3.99
   0   8   8  366.64   21.41
   0  -8  -8  325.00   20.85
   0   8   8  365.06   18.34
   0   8   9    3.53    3.58
   0   8   9    4.95    3.45
   0  -8  -9    0.85    3.63
   0   8  10  137.44   13.61
   0  -8 -10  173.94   16.42
   0   8  10  139.35   12.91
   0  -8 -11    0.46    4.55
   0   8  11   14.05    6.08
   0   8  11   11.78    5.15
   0  -8 -12   43.08    9.88
   0   8  12   46.85    8.97
   0   8  12   41.93    8.37
   0   8  13   -0.68    4.06
   0   8  13    6.50    4.93
   0  -8 -14   -5.12    5.16
   0   8  14    6.71    5.78
   0   8  15   -0.20    4.39
   0   9 -16    5.58    5.67
   0  -9  16    4.41    4.39
   0  -9  15  124.04   14.93
   0   9 -15  118.10   14.38
   0   9 -15  122.31   14.49
   0  -9  14    6.02    5.17
   0   9 -14    6.06    5.60
   0   9 -14   10.13    5.23
   0  -9  14    4.73    4.29
   0  -9  13   93.14   13.28
   0   9 -13   90.33   12.12
   0   9 -13   78.08   11.06
   0  -9  13   98.29   11.89
   0   9 -12   -0.49    3.09
   0   9 -12    4.76    4.66
   0  -9  12    2.28    4.24
   0  -9  12   11.28    5.61
   0  -9  11    9.56    4.76
   0   9 -11   10.22    4.86
   0  -9  11   13.24    4.78
   0   9 -11    5.38    3.27
   0  -9  10    0.04    3.70
   0   9 -10   -4.36    5.27
   0  -9  10   -2.55    2.70
   0  -9   9   87.24   11.47
   0   9  -9  102.21   12.32
   0  -9   9  105.11    9.65
   0  -9   8    5.69    4.22
   0  -9   8   -0.08    1.91
   0   9  -8    8.51    5.34
   0   9  -8   -1.17    3.75
   0  -9   7  473.20   24.47
   0  -9   7  490.51   17.05
   0   9  -7  480.24   25.50
   0   9  -6    2.00    3.20
   0  -9   6    2.27    2.23
   0  -9   6    1.05    3.58
   0  -9   6    1.75    1.48
   0  -9   5  364.89   20.47
   0   9  -5  357.06   21.34
   0  -9   5  411.12   15.59
   0  -9   5  363.92   10.74
   0   9  -5  366.90   14.80
   0   9  -4   11.85    3.07
   0   9  -4   13.50    5.24
   0  -9   4   17.19    3.64
   0  -9   4   14.29    5.06
   0   9  -3  371.26   20.59
   0   9  -3  362.17   14.29
   0  -9   3  342.94   19.77
   0  -9   3  375.77   14.46
   0  -9   2   -1.89    3.25
   0   9  -2    1.89    2.94
   0  -9   2    1.86    1.54
   0   9  -1   63.76    8.22
   0  -9   1   62.60    8.68
   0  -9   1   61.70    4.64
   0  -9   1   57.06    5.86
   0   9   0    4.27    3.48
   0  -9   0    4.36    2.55
   0  -9   0    3.92    3.26
   0  -9  -1  263.84   16.99
   0   9   1  257.60   15.14
   0  -9  -1  267.83   13.94
   0   9   2   22.82    4.83
   0  -9  -2   33.34    6.67
   0  -9  -2   25.93    5.29
   0  -9  -3  410.52   18.83
   0   9   3  412.91   18.14
   0   9   4   12.92    6.84
   0  -9  -4    5.93    2.11
   0   9   4    7.00    3.12
   0  -9  -4    7.34    3.55
   0  -9  -5  472.88   22.23
   0   9   5  522.97   20.22
   0   9   5  491.04   26.09
   0   9   6   -1.95    3.42
   0  -9  -6    1.71    2.47
   0   9   6    2.39    2.45
   0   9   6    4.65    2.92
   0  -9  -6   -1.27    3.68
   0  -9  -7   40.02    7.74
   0   9   7   52.02    9.08
   0   9   7   54.18    6.70
   0   9   7   54.91    6.73
   0   9   8    2.66    3.79
   0  -9  -8   -3.93    4.05
   0   9   8    7.51    3.64
   0  -9  -9    0.07    3.74
   0   9   9   -1.70    3.32
   0   9   9    1.74    3.81
   0  -9 -10   12.49    5.02
   0   9  10    4.69    3.29
   0   9  10    1.85    3.75
   0   9  11   95.22   12.36
   0  -9 -11   97.58   13.38
   0   9  11   92.90   11.51
   0   9  12    4.60    4.41
   0   9  12    7.01    4.65
   0  -9 -12   18.62    7.02
   0  -9 -13  104.55   14.79
   0   9  13  104.37   13.42
   0   9  13  108.16   13.84
   0   9  14   10.19    6.06
   0  10 -16   -1.62    4.25
   0  10 -15   -0.73    4.31
   0  10 -15    6.92    4.73
   0 -10  15    0.20    4.51
   0  10 -14   80.80   11.89
   0 -10  14   93.09   14.47
   0  10 -14   96.04   12.97
   0  10 -13   20.67    6.62
   0 -10  13   15.19    6.66
   0  10 -13   14.60    5.26
   0 -10  12  212.64   19.65
   0  10 -12  208.19   17.32
   0  10 -12  247.10   20.49
   0 -10  11   -0.69    4.39
   0  10 -11    6.85    4.59
   0  10 -10  217.87   18.70
   0 -10  10  162.86   16.33
   0 -10   9    9.94    5.24
   0  10  -9   14.50    4.87
   0 -10   8   37.22    7.82
   0  10  -8   48.75    9.36
   0 -10   7    1.13    3.65
   0  10  -7    5.19    4.71
   0 -10   6   40.63    5.49
   0 -10   6   35.75    7.47
   0  10  -6   30.80    7.65
   0  10  -5   -1.59    3.32
   0 -10   5    1.16    1.99
   0 -10   5    3.94    3.69
   0  10  -4  362.19   22.06
   0 -10   4  362.94   21.73
   0 -10   4  369.91   15.20
   0 -10   3   52.97    8.51
   0  10  -3   47.98    8.03
   0 -10   3   57.01    5.98
   0 -10   2  357.52   15.00
   0 -10   2  326.48   20.32
   0  10  -2  352.10   20.44
   0 -10   1  242.97   17.14
   0 -10   1  246.72   12.79
   0 -10   1  230.11    8.94
   0  10  -1  248.66   16.56
   0 -10   0  494.54   24.54
   0 -10   0  488.30   18.66
   0  10   0  446.12   21.67
   0 -10  -1   50.07    6.63
   0 -10  -1   58.79    8.92
   0  10   1   41.09    6.67
   0  10   2  122.23   11.01
   0 -10  -2  132.61   13.34
   0 -10  -2  132.55   11.11
   0 -10  -3    4.63    3.59
   0  10   3    6.66    2.96
   0 -10  -3    6.48    3.04
   0  10   4   77.52   11.34
   0  10   4   79.67    8.59
   0 -10  -4   82.91    9.66
   0  10   5   10.67    3.33
   0  10   5   10.10    5.55
   0 -10  -5    8.73    4.17
   0  10   6  194.87   17.74
   0  10   6  199.24   13.18
   0 -10  -6  166.99   14.50
   0 -10  -7   11.21    5.32
   0  10   7   10.23    5.63
   0 -10  -8  307.70   21.82
   0  10   8  320.14   22.82
   0 -10  -8  304.06   21.17
   0 -10  -9   29.69    7.35
   0  10   9   51.83    9.88
   0  10  10   96.91   13.45
   0 -10 -10   89.37   13.14
   0 -10 -11    5.37    5.22
   0  10  11   -3.42    6.28
   0  10  12    8.66    5.80
   0 -10 -12   -7.57    6.14
   0  10  13    2.85    4.89
   0  11 -16    6.44    5.29
   0  11 -15   48.23   10.57
   0 -11  14    3.80    4.33
   0  11 -14    9.33    4.97
   0 -11  13   -5.24    6.16
   0  11 -13    6.86    5.24
   0  11 -13   -2.53    4.42
   0  11 -12    2.99    4.57
   0  11 -12   -6.20    4.23
   0 -11  12    2.36    3.69
   0  11 -11   47.89   10.49
   0 -11  11   60.55   11.10
   0  11 -10    3.77    4.61
   0 -11  10   -0.46    3.20
   0  11  -9  279.33   21.58
   0 -11   9  260.00   20.85
   0 -11   8    4.84    4.50
   0  11  -8   -1.80    3.67
   0 -11   7  332.92   22.37
   0  11  -7  304.30   22.33
   0 -11   6    2.06    3.71
   0 -11   6    4.32    2.33
   0  11  -6    6.47    4.92
   0 -11   5  168.32   10.63
   0 -11   5  140.81   14.17
   0  11  -5  124.79   14.13
   0 -11   4    3.33    2.20
   0  11  -4   -3.74    4.94
   0 -11   4    0.10    3.12
   0  11  -3    0.50    3.36
   0 -11   3   -4.33    4.27
   0 -11   3    2.81    1.76
   0  11  -2   13.45    5.29
   0 -11   2    7.90    4.86
   0 -11   2   17.10    3.92
   0 -11   1  260.41   19.08
   0  11  -1  255.38   18.23
   0 -11   1  283.16   14.58
   0 -11   0   64.97    7.43
   0  11   0   52.55    8.13
   0 -11   0   49.05    9.06
   0 -11  -1  195.70   16.68
   0  11   1  196.33   15.01
   0 -11  -1  192.32   13.01
   0  11   2   56.16    8.17
   0 -11  -2   60.63    8.10
   0 -11  -2   49.49    8.47
   0 -11  -3  274.28   20.17
   0 -11  -3  298.79   17.78
   0  11   3  284.48   17.46
   0 -11  -4   -3.98    3.92
   0 -11  -4    0.55    4.71
   0  11   4    4.01    3.63
   0  11   4   11.42    5.53
   0  11   5  149.61   16.28
   0 -11  -5  168.28   14.56
   0  11   5  184.69   13.66
   0  11   6    7.91    6.03
   0 -11  -6    2.37    3.70
   0 -11  -7    0.59    2.95
   0  11   7   13.14    6.75
   0 -11  -8   11.22    5.40
   0  11   8    6.40    5.37
   0  11   9   66.50   12.19
   0 -11  -9   52.63   10.27
   0  11  10   -0.35    4.44
   0 -11 -10   11.89    6.88
   0 -11 -10    0.55    3.98
   0  11  11  107.90   15.29
   0 -11 -11  108.74   15.01
   0 -11 -11  112.67   15.43
   0  11  12   25.48    9.51
   0 -11 -12   16.09    8.00
   0  11  13   74.96   12.89
   0  12 -14   78.98   12.99
   0  12 -13    9.92    6.54
   0 -12  13   13.20    7.28
   0  12 -12  163.74   18.04
   0 -12  12  143.22   17.52
   0 -12  11    3.67    4.50
   0  12 -11    2.66    4.38
   0 -12  10    8.53    4.06
   0  12 -10    9.46    6.44
   0 -12   9    3.81    4.69
   0  12  -9    0.48    4.90
   0  12  -8   22.74    7.43
   0  12  -8   18.26    6.92
   0 -12   8   19.26    6.03
   0 -12   7   -0.13    3.81
   0  12  -7   -5.38    4.87
   0 -12   6  251.89   20.06
   0  12  -6  291.75   22.61
   0 -12   5   -2.02    3.63
   0  12  -5    2.15    3.96
   0  12  -4  343.57   23.70
   0 -12   4  363.77   24.05
   0 -12   3   -1.28    3.52
   0  12  -3   -1.39    3.61
   0 -12   2  180.73   17.15
   0 -12   2  195.47   12.36
   0  12  -2  181.13   16.57
   0 -12   1   -0.60    2.44
   0  12  -1    0.72    4.96
   0 -12   1   -0.91    3.83
   0  12   0    4.94    3.73
   0 -12   0    9.87    5.71
   0 -12   0    3.68    2.30
   0 -12  -1    5.42    3.26
   0  12   1    8.89    4.52
   0 -12  -1   13.71    3.71
   0 -12  -2  157.69   12.95
   0  12   2  137.84   13.32
   0  12   2  147.02   16.16
   0 -12  -2  128.46   14.58
   0  12   3   21.76    5.77
   0 -12  -3   16.87    5.55
   0 -12  -3   18.12    4.85
   0  12   3   14.38    6.86
   0 -12  -4   69.64    9.50
   0  12   4   61.48   11.85
   0  12   4   79.30   10.10
   0 -12  -4   73.30   11.65
   0  12   5    9.08    6.66
   0 -12  -5   11.27    5.54
   0 -12  -5    4.22    3.65
   0  12   6  111.61   15.22
   0 -12  -6  122.34   13.63
   0  12   7    7.39    6.34
   0 -12  -7    7.21    4.40
   0 -12  -8  113.72   14.17
   0  12   8  114.88   15.56
   0 -12  -9    5.57    4.57
   0  12   9    4.18    4.61
   0 -12 -10    4.62    5.15
   0  12  10   -6.51    6.54
   0  12  11  -11.37    8.30
   0 -12 -11    1.20    5.11
   0 -13  12    5.37    5.13
   0  13 -12   12.85    6.29
   0  13 -11   40.34    9.82
   0 -13  11   26.96    8.34
   0  13 -10   -1.69    4.46
   0 -13  10    2.83    4.05
   0  13  -9  216.16   21.16
   0 -13   9  233.86   21.12
   0 -13   8    6.55    5.06
   0  13  -8    4.17    5.76
   0  13  -8   -1.96    4.36
   0 -13   7   43.32    9.25
   0  13  -7   39.51    9.34
   0 -13   6    7.94    4.27
   0  13  -6    4.45    4.02
   0 -13   5    3.58    4.14
   0  13  -5    8.77    5.75
   0  13  -4   -0.80    3.55
   0 -13   4    0.35    3.96
   0  13  -3  183.75   17.84
   0 -13   3  181.21   17.91
   0  13  -2   47.72    9.59
   0 -13   2   41.08    9.13
   0 -13   1  280.14   22.48
   0  13  -1  262.00   20.87
   0 -13   0    2.60    3.41
   0  13   0    5.67    3.60
   0 -13  -1  153.29   16.78
   0  13   1  163.80   15.36
   0  13   2    0.51    3.95
   0 -13  -2   -1.19    3.49
   0 -13  -3   51.62    8.47
   0  13   3   35.85    7.26
   0  13   3   48.57   14.22
   0 -13  -3   51.73   10.88
   0 -13  -4    4.44    3.54
   0  13   4   11.23    7.99
   0 -13  -4    2.91    4.56
   0 -13  -5   55.29    9.64
   0 -13  -5   53.23   11.07
   0 -13  -6   19.01    6.52
   0  13   6    7.19    6.37
   0 -13  -6   12.84    5.75
   0 -13  -7   54.87   10.33
   0  13   7   58.97   11.32
   0 -13  -7   58.42   11.90
   0 -13  -8    3.47    4.26
   0  13   8   10.27    7.66
   0 -13  -9   40.32    9.92
   0 -13 -10   -2.30    4.15
   0 -14  10   12.04    7.09
   0  14  -9   -5.37    5.33
   0 -14   9    3.11    4.82
   0  14  -8   34.32   10.51
   0  14  -8   21.78    8.43
   0 -14   8   29.37    8.27
   0 -14   7    5.84    5.94
   0  14  -7   10.97    6.68
   0 -14   6  252.11   21.80
   0  14  -6  265.05   23.03
   0 -14   5    3.62    4.01
   0  14  -5    4.14    4.39
   0 -14   4   98.82   14.65
   0  14  -4   99.60   14.50
   0  14  -3   12.94    6.28
   0 -14   3   10.06    5.48
   0  14  -2    5.14    5.48
   0 -14   2    8.06    5.36
   0  14  -1    7.57    6.06
   0 -14   1   -3.23    4.83
   0  14   0  105.21   13.70
   0 -14   0   93.40   13.86
   0 -14  -1    3.89    4.45
   0  14   1   11.55    5.70
   0  14   2  208.23   21.47
   0 -14  -2  192.01   19.72
   0  14   2  184.08   17.09
   0  14   3    4.78    6.30
   0 -14  -3    8.05    5.49
   0  14   4  150.00   18.76
   0 -14  -4  129.46   16.60
   0 -14  -5   12.06    5.84
   0  14   5    5.22    5.58
   0  14   6   37.26   11.41
   0 -15   8    3.15    4.44
   0 -15   7   27.37    8.13
   0  15  -7   13.50    6.07
   0 -15   6   10.15    6.73
   0  15  -6   23.17    7.98
   0 -15   5   36.48    9.80
   0  15  -5   24.82    8.38
   0  15  -4   18.12    6.74
   0 -15   4    9.98    5.50
   0  15  -3  171.94   18.74
   0 -15   3  136.03   17.51
   0 -15   2   -3.14    5.68
   0  15  -2    4.92    5.86
   0  15  -1  115.91   15.00
   0 -15   1  122.14   16.81
   0  15  -1  136.08   17.15
   0  15   0    3.57    6.58
   0 -15   0   -2.88    4.88
   0  15   0   -1.64    4.53
   0 -15  -1   15.22    6.19
   0  15   1   31.79   10.22
   0 -15  -2    2.11    5.25
   0  15   2   13.49    8.95
   0  16  -5   11.57    6.46
   0  16  -4    2.94    5.22
   0  16  -3    0.00    4.51
   0  16  -2   21.70    8.10
   0  16  -1   -0.32    4.75
  -1  16   2   80.24   13.39
  -1  16   1    1.40    5.43
  -1  16   0   -1.86    4.92
  -1  16  -1    7.03    4.69
  -1  16  -3   12.29    6.78
  -1  16  -4   59.98   12.22
  -1  16  -5    7.04    5.81
  -1  16  -6  100.54   14.10
  -1  16  -7   -3.26    5.18
  -1  15   3   57.94   11.14
   1 -15  -2   -3.34    5.32
  -1  15   2   -2.02    5.22
  -1  15   2   -3.46    5.21
  -1  15   1  124.19   16.88
   1 -15  -1  115.04   16.81
  -1  15   1   86.67   13.04
  -1  15   0    0.28    4.26
   1 -15   0    2.27    5.47
  -1  15   0  -10.49    5.92
  -1  15  -1  162.45   16.62
  -1  15  -1  160.64   18.92
   1 -15   1  169.57   20.04
  -1  15  -1  160.77   18.38
  -1  15  -2   35.06    8.10
  -1  15  -2   36.60   10.28
  -1  15  -2   35.01    8.75
   1 -15   2   14.49    8.36
  -1  15  -3   46.01   11.30
   1 -15   3   19.05    8.42
  -1  15  -3   26.16    8.07
  -1  15  -3   31.59    9.47
  -1  15  -4    6.56    5.56
  -1  15  -4   19.75    7.75
   1 -15   4   11.16    6.87
   1 -15   5    1.08    4.20
  -1  15  -5   -2.53    4.98
  -1  15  -5    1.80    4.60
   1 -15   6    0.23    5.81
  -1  15  -6   -1.09    4.51
  -1  15  -6    2.77    5.29
  -1  15  -7   46.53    9.80
  -1  15  -8    9.35    5.92
  -1  14   5   -0.64    6.55
   1 -14  -5    7.76    7.00
  -1  14   4   90.85   14.40
   1 -14  -4   90.96   14.61
   1 -14  -3   -3.48    4.14
  -1  14   3    6.55    4.53
  -1  14   2    3.47    6.88
   1 -14  -2   10.62    6.34
   1 -14  -1   -3.25    5.51
  -1  14   1   18.15    7.93
  -1  14   0   44.40   10.63
  -1  14   0   36.83    8.20
   1 -14   0   41.92   10.16
  -1  14  -1    6.42    4.78
  -1  14  -1   11.45    5.52
  -1  14  -1   11.92    7.87
   1 -14   1   12.10    5.90
   1 -14   2  162.10   18.42
  -1  14  -2  169.63   17.91
  -1  14  -2  183.97   17.27
  -1  14  -2  175.42   18.30
  -1  14  -3    8.18    5.29
   1 -14   3    2.96    4.42
  -1  14  -3   -1.09    4.12
  -1  14  -4  222.23   21.01
  -1  14  -4  218.13   20.07
   1 -14   4  210.94   20.91
  -1  14  -4  222.04   19.63
   1 -14   5   18.53    7.29
  -1  14  -5   10.94    6.22
  -1  14  -5    8.59    5.62
   1 -14   6   47.21   10.32
  -1  14  -6   55.45   11.01
  -1  14  -6   51.79   10.55
  -1  14  -7   10.23    6.69
   1 -14   7    8.70    5.04
  -1  14  -7   19.65    7.23
  -1  14  -8    1.70    4.32
   1 -14   8   -3.65    3.82
  -1  14  -9    1.64    5.79
   1 -14   9    0.10    3.99
  -1  13   8   -3.70    6.56
   1 -13  -7   41.67    9.86
  -1  13   7   44.13   10.23
  -1  13   6   -1.63    4.98
   1 -13  -6   -3.49    4.39
   1 -13  -5  124.11   15.89
  -1  13   5  109.20   15.25
  -1  13   4   -6.41    4.89
   1 -13  -4   12.03    7.48
  -1  13   3  159.81   18.08
   1 -13  -3  166.74   18.42
   1 -13  -2    4.66    3.73
  -1  13   2   -2.20    5.75
  -1  13   1  230.22   17.68
  -1  13   1  237.79   21.13
   1 -13  -1  246.05   21.30
  -1  13   0   12.03    6.20
  -1  13   0   17.20    5.64
   1 -13   0   22.22    6.84
  -1  13  -1  108.63   12.80
   1 -13   1  111.81   14.64
  -1  13  -1  104.64   13.96
  -1  13  -2    4.72    4.59
   1 -13   2    8.22    5.23
  -1  13  -2    1.34    3.86
  -1  13  -3    9.49    5.92
  -1  13  -3    6.39    4.87
  -1  13  -3    4.46    4.45
   1 -13   3   11.26    6.21
   1 -13   4    3.69    3.51
  -1  13  -4    0.27    3.64
  -1  13  -4    8.38    5.66
  -1  13  -5  211.43   18.63
  -1  13  -5  192.09   18.86
   1 -13   5  212.74   19.67
  -1  13  -6    6.82    5.25
   1 -13   6   16.57    6.65
   1 -13   7  214.33   20.03
  -1  13  -7  206.65   20.28
   1 -13   8    0.20    3.89
  -1  13  -8   41.52   10.71
   1 -13   9  108.25   15.26
  -1  13  -9   97.98   14.26
   1 -13  10   19.16    7.64
  -1  13 -10   20.18    7.66
  -1  13 -11   19.17    7.84
   1 -13  11    4.81    4.36
   1 -12 -11    8.02    5.75
  -1  12  10  150.21   18.26
   1 -12  -9    5.35    4.20
  -1  12   9    0.33    6.57
  -1  12   8   58.28   11.08
   1 -12  -8   60.73    9.49
  -1  12   7   -3.55    5.89
   1 -12  -7    7.65    4.07
   1 -12  -6   -0.19    4.03
  -1  12   6   -3.45    4.97
   1 -12  -6    3.12    2.91
  -1  12   5    1.57    4.32
   1 -12  -5    1.86    3.65
   1 -12  -5   -2.07    3.72
   1 -12  -4  153.78   16.59
   1 -12  -4  175.24   14.01
  -1  12   4  152.24   16.64
  -1  12   3    0.26    2.89
  -1  12   3    5.85    5.08
   1 -12  -3    6.40    4.48
   1 -12  -3    1.00    2.33
  -1  12   2   60.87   10.91
   1 -12  -2   71.35   11.17
  -1  12   2   73.02    9.38
   1 -12  -1    2.29    4.25
  -1  12   1   -2.05    3.38
  -1  12   1    0.22    4.24
   1 -12   0  269.68   20.93
  -1  12   0  298.01   23.77
  -1  12   0  261.31   18.14
  -1  12  -1   15.39    8.02
   1 -12   1    1.04    4.21
  -1  12  -1    8.35    5.04
  -1  12  -2  320.05   22.72
  -1  12  -2  302.72   20.30
   1 -12   2  327.70   23.41
  -1  12  -3   19.67    7.96
   1 -12   3   13.49    5.94
  -1  12  -3   10.13    5.01
  -1  12  -3   13.05    4.91
  -1  12  -4  152.72   15.87
   1 -12   4  162.72   16.89
  -1  12  -4  173.96   16.14
  -1  12  -5   -0.78    3.93
   1 -12   5   -1.84    4.19
  -1  12  -5    0.55    3.69
   1 -12   6    3.67    4.54
  -1  12  -6    7.19    3.98
   1 -12   7    1.24    4.23
  -1  12  -7    9.58    6.77
   1 -12   8  129.55   15.56
  -1  12  -8  110.39   14.51
   1 -12   9    0.22    4.71
  -1  12  -9   10.85    6.11
  -1  12 -10  186.37   18.86
   1 -12  10  206.68   20.08
   1 -12  11   12.48    5.27
  -1  12 -11   15.49    6.25
  -1  12 -12   83.79   13.49
   1 -12  12   78.26   13.58
  -1  12 -13    6.78    6.27
  -1  11  12    3.39    4.33
   1 -11 -11    6.47    5.05
  -1  11  11   22.12    8.48
   1 -11 -10   -2.37    4.23
  -1  11  10    3.73    5.61
  -1  11   9   10.62    4.56
   1 -11  -9   17.80    7.17
  -1  11   8    1.79    5.04
   1 -11  -8   -2.80    4.57
  -1  11   7  239.90   20.91
   1 -11  -6    0.59    2.83
  -1  11   6    3.74    5.27
   1 -11  -5  105.97   13.65
   1 -11  -5  103.69   11.16
  -1  11   5  108.77   14.02
   1 -11  -4    6.41    4.08
  -1  11   4    7.49    3.77
  -1  11   3    8.54    5.32
   1 -11  -3    8.44    4.15
   1 -11  -3   14.67    4.46
  -1  11   3   11.40    4.20
   1 -11  -2    9.16    4.40
  -1  11   2   10.72    4.33
  -1  11   2   18.06    7.41
   1 -11  -2    5.72    3.03
   1 -11  -1  182.30   11.06
  -1  11   1  171.94   16.33
  -1  11   1  165.77   13.64
   1 -11  -1  184.10   16.46
   1 -11   0    0.48    1.71
   1 -11   0    8.31    4.74
  -1  11   0   -0.74    2.73
  -1  11   0    3.38    6.08
  -1  11  -1   55.09   10.18
   1 -11   1   44.09    8.37
   1 -11   1   61.67    5.47
  -1  11  -1   51.99    8.38
   1 -11   2    0.51    3.59
  -1  11  -2    0.86    3.27
  -1  11  -2    2.09    5.26
  -1  11  -3  200.25   16.14
   1 -11   3  204.69   17.75
  -1  11  -4   -1.39    3.93
  -1  11  -4   -1.55    3.79
   1 -11   4    3.25    4.70
  -1  11  -5  182.57   16.10
   1 -11   5  175.26   16.24
  -1  11  -5  158.69   16.24
   1 -11   6   -3.61    3.51
  -1  11  -6    1.80    3.71
   1 -11   7  243.36   19.90
  -1  11  -7  264.28   20.46
   1 -11   8   -0.87    3.62
  -1  11  -8   -0.22    4.35
   1 -11   9   45.15    9.44
  -1  11  -9   50.37   10.40
  -1  11 -10   12.01    5.57
   1 -11  10   22.62    6.89
  -1  11 -11   38.94    9.47
   1 -11  11   30.86    8.16
   1 -11  12    6.22    3.92
  -1  11 -12    9.81    5.88
   1 -11  13  152.32   18.56
  -1  11 -13  149.07   17.11
  -1  11 -14   24.78    8.41
   1 -11  14   33.18    9.83
  -1  11 -15   54.98   11.36
  -1  10  14   -2.18    4.01
  -1  10  13   -2.93    5.16
   1 -10 -12  107.77   14.64
  -1  10  12  103.80   13.81
   1 -10 -11   -5.63    4.99
  -1  10  11    1.35    4.80
  -1  10  10  171.76   17.64
   1 -10 -10  185.83   17.52
  -1  10   9    0.49    4.00
   1 -10  -9   -2.69    3.68
  -1  10   8   75.11   11.55
   1 -10  -8   68.34    9.99
  -1  10   7   18.81    6.57
   1 -10  -7   -0.47    3.27
  -1  10   6    7.93    5.14
   1 -10  -6   -1.11    4.00
  -1  10   5    3.74    2.52
  -1  10   5    0.86    5.33
   1 -10  -4  218.63   14.18
  -1  10   4  213.94   13.13
  -1  10   4  200.77   17.25
   1 -10  -4  223.29   17.85
  -1  10   3   -1.20    4.05
   1 -10  -3   -0.75    3.43
   1 -10  -3    0.70    2.25
  -1  10   3    3.41    2.84
  -1  10   2  386.18   23.47
  -1  10   2  411.01   19.42
   1 -10  -2  474.64   18.42
   1 -10  -2  433.04   23.79
  -1  10   1   20.22    4.91
   1 -10  -1   34.08    5.06
  -1  10   1   29.48    7.61
   1 -10  -1   29.71    6.44
   1 -10   0  323.09   12.77
   1 -10   0  300.26   19.65
  -1  10   0  288.82   20.33
  -1  10   0  317.03   18.09
  -1  10  -1    6.51    3.63
  -1  10  -1   11.77    5.15
   1 -10   1    8.41    4.67
   1 -10   1   12.81    2.50
   1 -10   2  113.21    6.41
   1 -10   2  113.75   12.54
  -1  10  -2  101.84   10.98
   1 -10   3    8.03    1.84
  -1  10  -3    4.88    3.34
   1 -10   3    7.80    4.28
   1 -10   4    4.36    2.92
  -1  10  -4    7.31    4.71
  -1  10  -4    0.04    3.72
  -1  10  -5   -2.85    3.30
  -1  10  -5    4.47    5.17
   1 -10   5    1.41    3.69
   1 -10   6  154.17   15.06
  -1  10  -6  158.32   15.62
   1 -10   7   -0.45    4.18
  -1  10  -7    3.81    5.26
  -1  10  -8  254.23   19.81
   1 -10   8  239.32   19.17
   1 -10   9    1.77    4.24
  -1  10  -9    7.22    4.76
  -1  10 -10  269.56   21.15
  -1  10 -10  275.39   16.98
   1 -10  10  257.49   20.95
  -1  10 -11   -4.86    3.32
   1 -10  11    2.86    4.49
  -1  10 -11    2.07    4.43
  -1  10 -12   39.65    8.76
   1 -10  12   39.35    9.14
   1 -10  13    6.89    4.58
  -1  10 -13   -4.72    4.65
   1 -10  14    2.21    4.90
  -1  10 -14   -0.42    4.51
  -1  10 -15   22.27    7.28
  -1  10 -16   52.48   11.33
  -1   9  14   -3.41    4.43
  -1   9  13   31.70    8.54
   1  -9 -13   39.91    9.38
   1  -9 -12  -11.60    6.18
  -1   9  12    2.48    4.28
  -1   9  11   10.57    5.45
   1  -9 -11   10.54    5.49
   1  -9 -10    4.48    4.15
  -1   9  10   12.93    6.74
   1  -9  -9  111.54   13.07
  -1   9   9  106.38   13.07
   1  -9  -8    8.48    5.30
  -1   9   8    1.84    4.50
   1  -9  -7  395.95   22.30
  -1   9   7  446.14   25.18
  -1   9   6    0.93    3.85
  -1   9   6    0.01    1.70
   1  -9  -6    1.44    2.75
   1  -9  -5  270.07   16.91
  -1   9   5  286.93   13.32
  -1   9   5  289.54   19.73
  -1   9   4    2.09    2.52
  -1   9   4   -0.40    3.48
   1  -9  -3   69.37    7.38
  -1   9   3   60.91    6.82
  -1   9   3   69.82   10.14
   1  -9  -3   73.16    9.58
  -1   9   2    6.04    2.95
   1  -9  -2    2.04    1.99
   1  -9  -2   -1.31    2.60
   1  -9  -1  232.77   11.17
   1  -9  -1  213.24   15.51
  -1   9   0    6.54    3.67
   1  -9   0    4.05    1.85
   1  -9   0    4.35    3.35
  -1   9   0   14.92    5.96
   1  -9   1  420.02   21.86
  -1   9  -1  424.09   20.19
  -1   9  -1  432.47   22.28
   1  -9   1  438.48   12.40
   1  -9   2   10.95    4.13
  -1   9  -2   25.71    5.69
   1  -9   2   23.65    2.83
   1  -9   3  647.46   27.88
   1  -9   3  673.69   13.23
  -1   9  -3  680.77   26.97
   1  -9   4    5.61    4.11
  -1   9  -4   -5.59    4.30
  -1   9  -4    6.94    4.93
   1  -9   5  122.33   12.56
  -1   9  -5  122.94   12.95
   1  -9   6    2.83    2.90
  -1   9  -6   57.51   11.08
  -1   9  -7   21.69    9.49
   1  -9   7    8.36    3.91
  -1   9  -8   -1.62    3.62
   1  -9   8    3.51    4.24
  -1   9  -9   89.14    9.11
  -1   9  -9   97.04   12.02
   1  -9   9   95.15   12.19
  -1   9 -10    7.36    3.49
  -1   9 -10   10.44    6.10
   1  -9  10    6.18    4.35
   1  -9  11  165.26   16.88
  -1   9 -11  147.34   12.96
  -1   9 -11  151.74   15.84
   1  -9  12    2.58    4.07
  -1   9 -12    1.33    4.61
  -1   9 -12    8.42    4.33
  -1   9 -13  143.06   15.45
   1  -9  13  186.94   16.85
   1  -9  13  151.20   17.57
  -1   9 -13  140.54   13.92
   1  -9  14    0.82    4.52
   1  -9  14   18.33    5.65
  -1   9 -14   13.83    6.09
   1  -9  15   51.96   10.36
  -1   9 -15   32.58    8.81
   1  -9  15   26.85    7.41
   1  -9  16   -0.20    4.60
  -1   9 -16    1.90    5.49
   1  -9  16    5.23    6.38
  -1   8  15    1.50    3.93
   1  -8 -14   28.35    8.50
  -1   8  14   31.97    7.30
  -1   8  14   32.55    8.61
   1  -8 -13    9.97    5.83
  -1   8  13   -2.81    4.64
  -1   8  13   -2.93    4.34
   1  -8 -12  125.85   15.40
  -1   8  12  122.22   13.92
  -1   8  12  119.35   13.36
   1  -8 -11   -2.83    4.00
  -1   8  11    3.16    5.11
  -1   8  11   -2.61    3.78
   1  -8 -10  101.22   12.71
  -1   8  10  124.80   11.07
  -1   8  10  134.33   13.96
  -1   8  10  108.44   11.68
  -1   8   9    0.23    2.28
   1  -8  -9   22.54    7.54
   1  -8  -8    0.98    3.63
  -1   8   8   -5.55    5.14
  -1   8   7    2.52    2.01
  -1   8   7   -1.40    3.51
   1  -8  -7   -3.33    3.25
  -1   8   6   18.94    3.20
   1  -8  -6   18.49    4.78
  -1   8   6   17.83    5.09
  -1   8   5    6.50    2.50
  -1   8   5    5.86    3.88
   1  -8  -5    0.30    3.05
   1  -8  -4  684.47   24.32
  -1   8   4  630.72   26.88
  -1   8   4  669.91   19.15
  -1   8   3   -0.36    3.17
  -1   8   3    2.56    2.34
   1  -8  -2  443.55   15.74
  -1   8   2  459.83   17.53
   1  -8  -2  465.95   21.73
  -1   8   2  436.75   21.96
  -1   8   1   -2.13    2.59
  -1   8   1    3.65    3.91
   1  -8  -1   -1.55    3.06
   1  -8  -1    0.15    1.76
  -1   8   0  173.52   13.71
   1  -8   0  192.46   13.75
   1  -8   0  186.72    8.47
   1  -8   0  173.80    6.21
  -1   8   0  180.84   12.20
   1  -8   1    1.00    1.21
  -1   8  -1   -0.08    2.76
   1  -8   1    6.09    4.00
   1  -8   2   -0.02    2.92
   1  -8   2    0.73    0.94
  -1   8  -2    0.97    1.81
  -1   8  -2   -0.48    2.85
  -1   8  -3   -2.04    2.80
   1  -8   3    1.26    0.91
   1  -8   3    2.10    2.76
  -1   8  -4   35.07    3.00
  -1   8  -4   51.26    7.60
   1  -8   4   44.33    7.30
  -1   8  -4   40.77    7.01
  -1   8  -5    0.45    0.93
   1  -8   5    0.73    2.66
  -1   8  -5    1.11    3.26
   1  -8   6  820.41   30.98
  -1   8  -6  811.66   17.33
  -1   8  -6  852.14   31.72
  -1   8  -7    7.70    2.44
   1  -8   7    6.45    4.10
  -1   8  -7    4.29    4.43
   1  -8   8  311.01   20.34
  -1   8  -8  305.28   19.59
  -1   8  -9    0.02    3.79
   1  -8   9    2.35    2.97
  -1   8  -9    0.36    2.38
  -1   8 -10   52.65    9.23
  -1   8 -10   44.58    6.83
   1  -8  10   39.82    8.31
  -1   8 -11   -8.87    3.83
  -1   8 -11    3.48    4.77
   1  -8  11    6.68    4.42
  -1   8 -12    0.26    3.47
   1  -8  12    2.84    4.60
  -1   8 -13    9.08    5.77
   1  -8  13   -0.01    3.48
  -1   8 -13   10.44    4.48
   1  -8  14   75.93   11.80
   1  -8  14   90.06   12.31
  -1   8 -14   84.49   12.20
  -1   8 -14   89.66   11.74
   1  -8  15    3.33    3.74
  -1   8 -15    3.55    5.13
   1  -8  15    5.32    5.29
  -1   8 -15    5.67    5.01
   1  -8  16   98.83   13.43
  -1   8 -16  103.83   13.21
   1  -8  17   12.21    7.28
  -1   7  16   -0.34    4.66
   1  -7 -15    8.50    6.12
  -1   7  15   20.25    7.05
   1  -7 -14    7.82    5.67
  -1   7  14    5.96    4.82
  -1   7  14    2.80    4.58
  -1   7  13   23.37    6.18
   1  -7 -13   22.59    7.76
  -1   7  13   30.78    7.04
  -1   7  12    1.92    3.39
  -1   7  12    2.99    4.49
   1  -7 -12    6.57    4.97
  -1   7  12    8.87    4.52
   1  -7 -11   60.61    9.82
  -1   7  11   79.85    9.51
  -1   7  11   78.01   10.71
  -1   7  11   64.57   10.01
  -1   7  10    7.76    4.07
   1  -7 -10    4.76    3.64
  -1   7  10    6.40    3.29
  -1   7  10    9.84    3.96
   1  -7  -9  203.69   16.26
  -1   7   9  197.67   15.66
  -1   7   9  192.03   12.87
  -1   7   9  195.85   14.56
  -1   7   8    1.10    3.12
  -1   7   8    2.59    2.74
   1  -7  -8    5.40    4.44
  -1   7   8    1.37    2.60
  -1   7   8    4.59    1.72
   1  -7  -7  698.93   27.19
  -1   7   7  669.80   22.33
  -1   7   7  679.49   15.89
  -1   7   7  677.95   28.03
  -1   7   6    2.19    1.68
  -1   7   6    1.92    3.00
  -1   7   5   35.67    7.07
   1  -7  -5   33.47    5.67
  -1   7   5   38.91    4.13
  -1   7   4   11.02    3.95
   1  -7  -4    3.20    2.20
  -1   7   4    7.21    2.51
  -1   7   3  129.88    8.09
  -1   7   3  135.88   11.68
   1  -7  -3  121.71    9.24
   1  -7  -2    0.43    2.68
  -1   7   2    2.05    1.72
  -1   7   2    1.07    3.24
  -1   7   1  949.94   29.73
  -1   7   1 1025.01   24.19
   1  -7  -1  981.56   19.81
   1  -7  -1  974.80   28.92
  -1   7   1 1009.14   25.12
   1  -7  -1 1080.52   24.31
   1  -7  -1 1025.81   17.03
   1  -7   0    1.37    1.20
  -1   7   0   -1.48    2.18
  -1   7   0    0.15    1.87
  -1   7   0    3.61    3.55
   1  -7   0    1.64    1.15
   1  -7   0   -0.40    2.31
   1  -7   1  418.29   10.00
  -1   7  -1  430.73   17.90
  -1   7  -1  422.62   14.53
   1  -7   1  376.44   18.05
   1  -7   2    0.52    2.67
  -1   7  -2    0.04    3.13
   1  -7   2    2.38    0.97
  -1   7  -3  452.62   20.85
  -1   7  -3  481.16   20.37
   1  -7   3  434.57   20.45
  -1   7  -4    0.42    3.03
  -1   7  -4    1.40    1.05
   1  -7   4   -3.09    3.05
  -1   7  -5    8.28    1.62
   1  -7   5    9.82    3.91
  -1   7  -5    4.48    3.28
  -1   7  -6    4.75    3.39
  -1   7  -6    2.78    1.71
   1  -7   6    3.79    3.40
   1  -7   7  123.80   12.12
  -1   7  -7  146.92    8.64
  -1   7  -7  135.70   12.59
   1  -7   8   20.04    5.84
  -1   7  -8   24.57    4.22
  -1   7  -8   20.27    4.24
  -1   7  -8   36.21    7.06
  -1   7  -9  319.02   19.59
  -1   7  -9  329.52   17.04
   1  -7   9  342.44   21.02
  -1   7 -10   13.61    4.16
   1  -7  10    8.38    5.05
  -1   7 -10    9.64    5.19
  -1   7 -11  228.72   16.02
  -1   7 -11  201.65   16.37
   1  -7  11  224.32   18.47
  -1   7 -12   -3.02    2.68
  -1   7 -12    4.55    4.86
   1  -7  12    4.67    4.75
  -1   7 -13   40.91    8.14
   1  -7  13   52.28    9.13
  -1   7 -13   48.50    8.46
  -1   7 -14   10.80    5.00
  -1   7 -14    8.89    4.94
   1  -7  14    0.32    3.77
  -1   7 -15    2.68    4.68
   1  -7  15   -4.04    4.72
  -1   7 -15   -0.73    4.17
   1  -7  15    6.13    4.11
   1  -7  16   -3.66    3.41
  -1   7 -16   -6.71    5.52
  -1   7 -16    3.90    3.84
   1  -7  17   25.57    7.77
  -1   6  16   42.12    9.16
   1  -6 -15   10.92    7.23
  -1   6  15    6.08    5.37
  -1   6  14  110.18   12.73
  -1   6  14  108.24   14.19
   1  -6 -14  104.92   14.07
  -1   6  13   11.58    4.84
   1  -6 -13   14.86    6.83
  -1   6  13   12.29    6.06
  -1   6  13    7.84    4.03
   1  -6 -12   39.32    8.63
  -1   6  12   31.45    6.64
  -1   6  12   41.28    7.04
  -1   6  12   28.95    6.94
  -1   6  11    4.03    3.26
   1  -6 -11   12.06    4.85
  -1   6  11   10.51    4.10
  -1   6  11    3.76    3.57
  -1   6  10   63.84    8.87
  -1   6  10   54.68    8.46
  -1   6  10   61.44    7.80
   1  -6 -10   61.43    9.64
  -1   6   9   -1.58    3.41
   1  -6  -9   -3.15    2.94
  -1   6   9    1.19    2.89
  -1   6   9   -0.65    2.65
  -1   6   8  122.84   11.45
  -1   6   8  109.58    9.51
   1  -6  -8   96.04   10.70
  -1   6   8  106.57   10.20
  -1   6   7    1.49    2.33
  -1   6   7   -4.39    4.49
  -1   6   7    0.82    1.20
   1  -6  -7   -0.40    2.55
  -1   6   7   -0.12    2.08
  -1   6   6  354.06   10.36
  -1   6   6  333.99   17.91
   1  -6  -6  318.03   16.88
  -1   6   6  319.09   14.51
  -1   6   6  341.00   15.59
  -1   6   5   17.50    4.92
  -1   6   5   14.67    3.74
   1  -6  -5   18.21    4.09
  -1   6   5   17.00    2.49
   1  -6  -4  872.67   24.82
  -1   6   4  889.43   27.52
  -1   6   4  887.23   17.22
   1  -6  -3    0.53    2.50
  -1   6   3    3.26    1.77
  -1   6   3    3.14    3.12
   1  -6  -2  235.95    9.26
  -1   6   2  241.98   11.56
   1  -6  -2  241.23   11.50
   1  -6  -2  243.01   11.24
  -1   6   2  237.57   10.38
  -1   6   2  225.41   13.63
  -1   6   1   40.80    4.86
   1  -6  -1   43.04    4.49
   1  -6  -1   37.40    3.36
  -1   6   1   43.93    4.90
   1  -6  -1   34.36    5.49
  -1   6   1   34.93    6.80
   1  -6   0  270.61   14.01
   1  -6   0  259.40    8.19
  -1   6   0  282.14   11.15
   1  -6   0  278.82   12.28
  -1   6   0  263.46   15.09
  -1   6   0  272.93   12.69
   1  -6   1    3.11    2.56
  -1   6  -1    0.13    2.74
   1  -6   1   -0.61    0.76
  -1   6  -1    2.47    1.74
   1  -6   1    2.32    2.82
   1  -6   2  582.70    8.84
  -1   6  -2  638.96   21.05
   1  -6   2  654.19   22.89
  -1   6  -3    0.25    0.56
  -1   6  -3    1.68    3.35
  -1   6  -3    3.91    2.97
   1  -6   3   -1.93    2.47
  -1   6  -4  343.40    8.78
  -1   6  -4  338.08   17.70
   1  -6   4  379.90   17.96
  -1   6  -5    5.53    3.60
  -1   6  -5    4.72    1.52
   1  -6   5    3.70    2.49
  -1   6  -6  457.90   20.78
  -1   6  -6  509.04   14.59
   1  -6   6  460.65   21.41
   1  -6   7    9.44    3.78
  -1   6  -7    5.33    3.30
  -1   6  -7    6.54    2.51
  -1   6  -7   14.74    3.26
  -1   6  -8   11.63    3.73
   1  -6   8   10.56    4.98
  -1   6  -8    9.84    3.90
  -1   6  -9    6.32    3.14
   1  -6   9   11.73    4.60
  -1   6  -9    2.21    3.44
   1  -6  10  137.95   13.85
  -1   6 -10  124.00   11.89
  -1   6 -10  137.50   11.78
   1  -6  11   43.04    8.66
  -1   6 -11   51.25    7.70
  -1   6 -11   48.59    7.95
   1  -6  12   15.27    6.56
  -1   6 -12   22.54    6.10
  -1   6 -12   15.35    4.75
   1  -6  12   11.02    4.55
   1  -6  13   -1.10    3.27
  -1   6 -13    0.34    3.21
  -1   6 -13   -2.01    4.40
  -1   6 -14  121.66   13.45
  -1   6 -14  107.49   12.19
   1  -6  15    4.89    3.81
  -1   6 -15    0.21    3.51
  -1   6 -15   -3.54    3.68
   1  -6  16   64.33   10.56
   1  -6  16   83.65   13.72
  -1   6 -16   61.19   11.09
   1  -6  17   -1.41    4.01
  -1   6 -17    0.87    4.21
  -1   6 -18   12.78    7.09
   1  -5 -16   20.46    8.34
  -1   5  16    8.33    5.89
  -1   5  15   60.07    9.18
  -1   5  15   56.23   11.17
   1  -5 -15   72.78   12.70
  -1   5  14   16.59    5.53
  -1   5  14    6.56    3.52
   1  -5 -14   21.30    7.42
  -1   5  14    7.53    4.64
  -1   5  13   82.76   10.20
   1  -5 -13   86.60   12.52
  -1   5  13   93.58   12.57
  -1   5  13   96.20   10.61
  -1   5  12    6.79    3.95
  -1   5  12   16.69    4.63
   1  -5 -12   18.82    6.54
  -1   5  12   16.21    4.69
  -1   5  11  212.26   15.14
  -1   5  11  236.55   17.46
  -1   5  11  209.67   14.66
   1  -5 -11  215.43   17.32
   1  -5 -10    6.47    4.03
  -1   5  10    6.99    2.39
  -1   5  10    3.35    2.82
  -1   5  10    3.04    3.69
   1  -5  -9  250.32   16.84
  -1   5   9  262.37   16.59
  -1   5   9  248.48    6.39
  -1   5   9  277.47   16.51
  -1   5   9  286.04   15.28
   1  -5  -8    0.64    3.18
  -1   5   8    4.50    3.37
  -1   5   8    1.95    2.99
  -1   5   8   -1.64    2.29
  -1   5   7   -4.23    2.94
  -1   5   7    0.55    1.97
   1  -5  -7    2.87    3.32
  -1   5   7    4.98    3.73
  -1   5   6    2.68    2.60
  -1   5   6    4.16    2.49
  -1   5   6    4.85    2.88
   1  -5  -6    8.06    3.57
  -1   5   5  122.26    8.55
   1  -5  -5  109.52    8.98
  -1   5   5  123.89    5.41
  -1   5   5  123.22    8.74
  -1   5   5  111.86    9.43
  -1   5   4   46.15    6.65
  -1   5   4   36.83    3.07
   1  -5  -4   39.78    5.74
  -1   5   4   31.79    4.26
   1  -5  -4   33.10    4.41
   1  -5  -4   39.28    4.65
  -1   5   3  788.95   14.80
  -1   5   3  755.95   22.99
   1  -5  -3  838.19   20.85
  -1   5   3  811.02   20.90
   1  -5  -3  817.80   20.94
   1  -5  -3  805.42   19.64
   1  -5  -3  819.25   18.73
   1  -5  -2   38.34    4.54
  -1   5   2   33.31    3.70
  -1   5   2   35.50    5.43
   1  -5  -2   34.71    3.71
  -1   5   2   34.05    4.21
   1  -5  -2   36.91    4.46
   1  -5  -1  649.38   19.90
   1  -5  -1  642.88   15.68
   1  -5  -1  666.29   14.10
   1  -5  -1  632.90   17.27
  -1   5   1  658.38   16.67
  -1   5   1  654.05   20.72
   1  -5  -1  685.39   15.78
  -1   5   1  676.21   15.90
   1  -5   0    0.15    2.50
  -1   5   0    2.65    1.57
   1  -5   0    4.49    2.46
  -1   5   0    4.11    3.33
  -1   5   0   -0.14    1.92
   1  -5   0    1.00    0.94
   1  -5   1 3340.47   42.23
  -1   5  -1 3127.10   43.08
  -1   5  -1 3147.86   30.31
  -1   5  -1 3140.42   41.16
   1  -5   1 3176.34   44.67
  -1   5  -2   -5.18    3.36
   1  -5   2    0.70    2.74
  -1   5  -2   -1.73    2.11
   1  -5   2   -1.21    2.36
  -1   5  -3    2.88    0.85
   1  -5   3    7.88    3.45
  -1   5  -3    4.29    3.20
   1  -5   4    2.61    2.49
  -1   5  -4    0.80    0.97
  -1   5  -4    0.82    4.00
   1  -5   5  720.79   24.51
  -1   5  -5  719.55   23.97
  -1   5  -5  821.33   16.56
   1  -5   6    3.57    2.57
  -1   5  -6    4.65    3.00
  -1   5  -6    4.57    2.01
  -1   5  -6    1.73    1.76
  -1   5  -7  589.39   22.54
  -1   5  -7  594.40   19.20
   1  -5   7  627.49   23.95
  -1   5  -7  687.48   19.47
   1  -5   8    1.86    2.32
  -1   5  -8   -0.05    2.09
  -1   5  -8    1.90    2.57
   1  -5   9  630.06   26.37
  -1   5  -9  669.67   23.59
  -1   5  -9  629.21   24.41
   1  -5  10    2.41    2.88
  -1   5 -10   11.10    4.25
  -1   5 -10   10.73    4.72
   1  -5  11  116.20   11.31
  -1   5 -11  110.33   10.71
  -1   5 -11  117.70   11.31
   1  -5  12   16.71    4.94
  -1   5 -12   48.07    8.71
  -1   5 -13  149.73   13.72
  -1   5 -13  161.16   13.54
   1  -5  13  157.22   13.93
  -1   5 -14   -3.22    4.18
   1  -5  14    2.14    3.83
  -1   5 -14    7.63    3.55
   1  -5  15   25.65    7.06
  -1   5 -15   17.61    5.35
  -1   5 -15   18.79    6.51
   1  -5  16    2.13    5.58
   1  -5  16    8.42    4.93
  -1   5 -16   -1.28    3.87
   1  -5  17  100.46   15.30
  -1   5 -17   73.39   12.33
  -1   5 -18    5.02    4.91
  -1   4  16  106.41   15.05
  -1   4  16  127.05   14.19
   1  -4 -16  142.00   17.19
  -1   4  15    1.28    3.92
   1  -4 -15    3.71    5.57
  -1   4  15    5.40    5.55
  -1   4  14   38.16    9.22
  -1   4  14   43.80    7.82
   1  -4 -14   39.53    8.98
  -1   4  14   32.85    7.02
  -1   4  13   21.04    5.59
  -1   4  13    7.93    4.45
   1  -4 -13   23.66    6.72
  -1   4  13    7.34    4.26
  -1   4  12   22.28    5.30
   1  -4 -12   23.51    5.88
  -1   4  12   23.17    4.55
  -1   4  12   25.56    6.23
  -1   4  11   -0.89    3.44
  -1   4  11   -1.39    3.26
  -1   4  11   -3.18    2.81
   1  -4 -11    4.44    4.79
  -1   4  11    1.55    2.10
  -1   4  10  286.35   13.03
  -1   4  10  257.65   15.34
  -1   4  10  263.47   17.42
  -1   4  10  249.60   15.48
   1  -4 -10  241.91   16.78
  -1   4   9    6.74    4.03
  -1   4   9    5.88    2.37
   1  -4  -9    1.12    3.28
  -1   4   9    2.35    2.22
  -1   4   9    4.84    2.72
   1  -4  -8  687.70   25.13
  -1   4   8  717.36   24.14
  -1   4   8  725.62   25.54
  -1   4   8  741.80   23.35
  -1   4   8  741.32   19.69
   1  -4  -8  828.75   20.56
  -1   4   7    2.91    3.49
  -1   4   7    6.04    3.27
   1  -4  -7    4.33    3.02
   1  -4  -7    2.01    1.70
  -1   4   7   -0.17    3.03
   1  -4  -6  839.99   24.39
   1  -4  -6  921.88   20.46
  -1   4   6  850.20   24.17
  -1   4   6  838.52   22.26
  -1   4   6  844.62   24.34
   1  -4  -5    2.80    2.98
   1  -4  -5    2.01    1.69
  -1   4   5    0.90    1.88
  -1   4   5   -3.18    3.87
  -1   4   5    0.61    1.85
   1  -4  -4    1.38    1.78
   1  -4  -4    3.62    2.73
  -1   4   4    3.08    2.35
   1  -4  -4    1.72    1.72
  -1   4   4    1.45    2.38
  -1   4   4    0.74    1.82
  -1   4   4    0.67    0.77
   1  -4  -3   86.78    5.96
  -1   4   3   80.64    6.29
   1  -4  -3   84.91    6.35
   1  -4  -3   79.73    6.02
  -1   4   3   93.35    6.72
   1  -4  -3   92.02    6.18
  -1   4   3   79.70    7.03
  -1   4   3   86.62    4.02
   1  -4  -2   61.41    5.12
   1  -4  -2   71.87    5.09
  -1   4   2   66.87    4.16
  -1   4   2   58.42    4.89
   1  -4  -2   68.36    5.67
  -1   4   2   60.40    6.20
  -1   4   1   42.99    5.12
   1  -4  -1   44.99    4.70
   1  -4  -1   50.69    3.93
   1  -4  -1   46.67    5.18
  -1   4   1   46.55    4.06
  -1   4   1   47.40    3.86
   1  -4  -1   53.48    4.47
  -1   4   0 1284.75   25.11
   1  -4   0 1306.27   25.11
  -1   4   0 1335.08   17.74
   1  -4   0 1362.16   22.60
  -1   4   0 1254.33   24.97
  -1   4   0 1253.31   21.55
   1  -4   1    0.40    2.14
   1  -4   1   -3.68    2.50
  -1   4  -1    4.04    2.58
  -1   4  -1   -1.26    1.14
  -1   4  -1    0.56    1.92
  -1   4  -1   -1.08    2.92
  -1   4  -2  612.88   19.00
  -1   4  -2  578.50   15.91
   1  -4   2  551.84   17.96
   1  -4   2  610.18   18.31
  -1   4  -3    3.65    3.00
   1  -4   3    1.86    2.71
   1  -4   3    2.00    2.47
  -1   4  -3    1.62    0.86
  -1   4  -3    0.27    2.70
   1  -4   4 2771.77   42.46
  -1   4  -4 2852.55   42.23
  -1   4  -5    1.81    1.84
   1  -4   5   -1.53    2.99
  -1   4  -5   -0.30    2.58
  -1   4  -6   -0.82    2.37
  -1   4  -6   -0.34    1.69
   1  -4   6    2.78    3.10
  -1   4  -7    7.18    3.30
   1  -4   7    1.61    2.29
  -1   4  -7    4.40    2.41
  -1   4  -8  258.21   13.46
   1  -4   8  252.70   15.57
  -1   4  -8  265.54   14.58
  -1   4  -9   -0.25    0.58
   1  -4   9    4.92    3.58
  -1   4  -9   -0.95    2.81
  -1   4  -9    0.08    2.02
   1  -4  10  208.17   13.84
  -1   4 -10  154.97    4.84
  -1   4 -10  203.50   13.66
  -1   4 -10  209.65   13.64
  -1   4 -11    6.50    3.92
  -1   4 -11    3.96    3.46
   1  -4  11    6.14    3.58
  -1   4 -12  487.48   22.08
   1  -4  12  519.75   23.46
   1  -4  13    4.77    2.63
  -1   4 -13    9.04    3.91
  -1   4 -13   -0.98    3.41
  -1   4 -14  133.43   14.25
   1  -4  14  143.72   13.26
  -1   4 -14  139.94   12.60
   1  -4  15   -2.58    2.94
  -1   4 -15    3.72    3.56
  -1   4 -15    9.47    5.51
  -1   4 -16   70.66   12.03
  -1   4 -17    4.88    5.68
   1  -4  17   21.28    9.38
   1  -4  18   13.03    9.47
  -1   4 -18    5.96    4.49
  -1   3  17   20.11    7.87
  -1   3  17   33.82    8.08
  -1   3  16   11.63    4.95
  -1   3  16   -1.52    4.56
   1  -3 -16   10.27    6.88
   1  -3 -15   87.37   12.72
  -1   3  15  100.17   14.36
  -1   3  15  102.68   12.70
  -1   3  14   22.14    6.53
   1  -3 -14   36.07    8.35
  -1   3  14   29.23    7.04
  -1   3  14   40.44    7.07
  -1   3  13  219.42   16.44
  -1   3  13  239.65   15.59
  -1   3  13  211.23   18.31
   1  -3 -13  217.15   18.19
   1  -3 -12   24.37    6.30
  -1   3  12   25.69    6.02
  -1   3  12   23.80    4.02
  -1   3  12   23.92    5.25
  -1   3  12   22.23    6.46
  -1   3  11  142.49    8.92
   1  -3 -11  145.13   13.62
  -1   3  11  151.18   11.84
  -1   3  11  143.88   12.33
  -1   3  11  124.74   12.60
   1  -3 -10    9.85    4.50
   1  -3 -10    5.83    2.26
  -1   3  10    9.55    2.86
  -1   3  10    4.65    2.02
  -1   3  10    3.13    2.34
  -1   3  10    5.28    3.12
  -1   3  10    8.29    4.32
  -1   3   9   -0.66    2.66
  -1   3   9    3.56    2.03
  -1   3   9   -0.23    1.49
  -1   3   9   -1.18    2.54
  -1   3   9   -0.95    2.96
   1  -3  -9   -1.59    2.89
   1  -3  -9    0.63    1.35
  -1   3   8   49.00    6.21
  -1   3   8   57.43    7.30
  -1   3   8   55.15    5.03
   1  -3  -8   55.44    7.52
  -1   3   8   49.29    6.68
   1  -3  -8   53.69    4.87
  -1   3   7  381.38   15.89
  -1   3   7  408.97   16.29
   1  -3  -7  443.83   13.03
  -1   3   7  383.21   17.36
   1  -3  -7  376.86   17.35
  -1   3   7  392.04   12.36
   1  -3  -6   20.90    4.26
   1  -3  -6   26.96    3.45
  -1   3   6   16.46    3.61
  -1   3   6   24.28    4.14
  -1   3   6   24.13    4.59
  -1   3   6   23.48    3.25
   1  -3  -5  884.72   21.26
  -1   3   5  827.27   21.35
   1  -3  -5  818.97   21.59
  -1   3   5  793.86   20.08
   1  -3  -5  866.08   16.68
  -1   3   5  842.15   22.11
  -1   3   5  810.70   11.17
  -1   3   4   68.47    6.37
   1  -3  -4   69.88    6.30
   1  -3  -4   67.45    6.13
   1  -3  -4   77.41    4.94
  -1   3   4   79.21    6.47
  -1   3   4   77.45    6.08
  -1   3   4   74.08    6.22
  -1   3   4   76.60    4.00
   1  -3  -4   75.71    6.05
   1  -3  -4   72.71    5.95
  -1   3   3  701.02   16.70
   1  -3  -3  715.95   17.04
   1  -3  -3  724.02   14.44
   1  -3  -3  703.99   16.68
   1  -3  -3  694.59   16.61
  -1   3   3  709.03   13.24
   1  -3  -3  714.31   18.42
  -1   3   3  672.13   18.14
  -1   3   3  684.04   16.90
   1  -3  -2   21.90    3.28
  -1   3   2   16.70    1.72
   1  -3  -2   24.76    3.24
  -1   3   2   17.84    3.12
  -1   3   2   15.30    2.92
  -1   3   2   24.16    3.15
   1  -3  -2   18.89    1.70
  -1   3   2   17.90    2.54
   1  -3  -2   20.21    3.18
   1  -3  -2   28.49    3.54
   1  -3  -1  389.76    8.90
  -1   3   1  402.16    9.55
  -1   3   1  408.35   12.98
   1  -3  -1  413.18   11.99
   1  -3  -1  416.37    9.65
   1  -3  -1  404.58   13.00
  -1   3   1  422.95   11.93
  -1   3   0    2.75    1.67
  -1   3   0    3.61    2.21
  -1   3   0    0.00    2.00
   1  -3   0   -2.58    2.11
  -1   3   0    1.63    1.09
   1  -3   0    2.17    1.65
   1  -3   1  699.54   15.85
   1  -3   1  632.81    9.18
   1  -3   1  646.95   16.82
  -1   3  -1  694.94   15.23
  -1   3  -1  642.40   16.17
  -1   3  -1  660.96   16.67
  -1   3  -2    1.28    2.38
   1  -3   2    4.77    3.07
  -1   3  -2    1.22    1.06
  -1   3  -2    2.43    2.36
   1  -3   2    1.65    1.86
   1  -3   2    0.59    2.24
  -1   3  -2    1.43    1.64
  -1   3  -3  945.05   14.05
   1  -3   3  947.82   22.11
  -1   3  -3 1047.30   23.36
  -1   3  -3  972.26   16.13
   1  -3   3 1044.88   22.44
   1  -3   3 1081.59   23.36
  -1   3  -3  980.65   21.86
  -1   3  -4   38.03    4.84
   1  -3   4   28.44    4.54
  -1   3  -4   29.92    3.19
  -1   3  -4   29.79    4.68
   1  -3   4   31.26    4.50
  -1   3  -5  414.39   12.80
   1  -3   5  419.42   15.91
  -1   3  -5  391.12   14.96
   1  -3   5  441.75   16.17
  -1   3  -6    3.61    2.06
  -1   3  -6    0.72    2.26
   1  -3   6    2.89    2.71
   1  -3   7  995.00   27.76
  -1   3  -7  979.82   23.89
  -1   3  -7  986.24   24.90
   1  -3   8    2.83    2.37
   1  -3   8    1.13    2.81
  -1   3  -8    2.42    2.07
  -1   3  -8    3.48    3.35
  -1   3  -9  329.57   15.46
   1  -3   9  322.36   16.02
  -1   3  -9  322.68   16.10
   1  -3  10   -0.77    2.35
  -1   3 -10    0.05    3.32
  -1   3 -10   -0.84    2.40
   1  -3  11    3.18    3.06
  -1   3 -11    1.45    3.07
  -1   3 -11    2.55    3.11
  -1   3 -12   -3.89    3.31
  -1   3 -12    6.74    4.74
   1  -3  12    2.07    2.73
  -1   3 -13   80.74   10.74
   1  -3  13   87.40    9.83
  -1   3 -13   86.78    8.99
   1  -3  14    7.58    4.28
  -1   3 -14   10.66    5.75
  -1   3 -14    3.00    2.66
   1  -3  15  326.19   19.92
  -1   3 -15  300.81   22.11
  -1   3 -16    0.85    4.42
  -1   3 -17  122.32   15.71
   1  -3  17  140.99   17.69
   1  -3  17  145.62   18.77
  -1   3 -18   14.05    7.27
   1  -3  18   14.21    9.05
  -1   2  18   42.94    9.41
  -1   2  17    9.51    6.48
   1  -2 -17    9.79    6.93
  -1   2  17   -7.52    4.64
  -1   2  16   38.61    9.22
  -1   2  16   21.62    7.79
   1  -2 -16   37.70    9.05
  -1   2  15    2.59    4.07
  -1   2  15    7.14    3.64
   1  -2 -15   -1.31    3.85
  -1   2  14   12.15    5.55
  -1   2  14    1.84    3.88
   1  -2 -14   12.76    6.30
  -1   2  14   20.58    4.78
  -1   2  13   19.57    5.64
  -1   2  13   17.76    6.77
  -1   2  13   15.06    4.58
   1  -2 -13   25.11    8.32
  -1   2  12  123.47   10.41
  -1   2  12  126.74    8.35
   1  -2 -12  101.03   11.99
  -1   2  12  131.10   13.76
  -1   2  12  128.31   12.43
   1  -2 -11    5.57    3.86
  -1   2  11    9.28    3.48
  -1   2  11    1.09    2.87
  -1   2  11    6.00    2.53
  -1   2  10  641.16   16.82
   1  -2 -10  589.24   25.26
  -1   2  10  644.87   22.03
   1  -2 -10  669.66   17.16
  -1   2  10  673.75   25.22
  -1   2  10  659.47   20.72
  -1   2  10  627.78   26.41
   1  -2  -9   18.00    5.07
  -1   2   9   10.98    2.47
  -1   2   9   12.13    4.12
   1  -2  -9   12.49    2.51
  -1   2   9   15.22    3.89
  -1   2   9   13.64    3.30
  -1   2   9   20.60    5.32
   1  -2  -8  643.60   23.45
  -1   2   8  738.57   17.95
  -1   2   8  677.20   15.55
  -1   2   8  671.99   22.47
  -1   2   8  687.78   21.35
  -1   2   8  653.76   23.95
   1  -2  -8  728.37   15.83
  -1   2   7  453.17   17.36
  -1   2   7  411.48   17.94
   1  -2  -7  423.69   17.79
   1  -2  -7  472.25   11.84
  -1   2   7  468.43   12.84
  -1   2   7  447.67   16.31
  -1   2   7  443.68   11.59
   1  -2  -6    0.05    1.01
  -1   2   6   -0.07    1.02
  -1   2   6    2.34    2.92
   1  -2  -6    3.22    3.03
   1  -2  -6   -1.09    2.35
  -1   2   6    1.59    2.34
  -1   2   6   -1.43    2.39
  -1   2   6    0.87    1.32
   1  -2  -5   99.55    7.18
  -1   2   5   90.37    4.19
   1  -2  -5   88.59    6.75
   1  -2  -5   87.90    7.20
  -1   2   5   90.03    4.59
   1  -2  -5   92.15    4.74
  -1   2   5   91.64    7.26
  -1   2   5   99.82    7.49
  -1   2   5   87.02    7.35
  -1   2   5   82.93    6.50
  -1   2   4  322.80   11.73
   1  -2  -4  331.31   12.20
   1  -2  -4  337.69    8.21
  -1   2   4  323.94   12.04
  -1   2   4  354.16   12.64
   1  -2  -4  343.30   12.75
   1  -2  -4  325.31   12.14
   1  -2  -4  340.73   12.12
  -1   2   4  346.60   12.89
  -1   2   3  177.36    4.68
   1  -2  -3  184.19    5.84
  -1   2   3  179.40    8.10
   1  -2  -3  191.73    8.70
  -1   2   3  197.88    8.53
   1  -2  -3  182.88    8.71
  -1   2   3  186.58    8.66
   1  -2  -3  218.11    9.72
   1  -2  -3  208.12    9.52
   1  -2  -2  841.91   17.31
  -1   2   2  882.44   17.14
  -1   2   2  900.72   15.60
  -1   2   2  857.64   17.46
   1  -2  -2  860.90   16.57
   1  -2  -2  874.32   15.29
  -1   2   2  864.19   12.10
   1  -2  -2  894.33   16.76
  -1   2   1   20.21    3.24
  -1   2   1   18.18    2.52
   1  -2  -1   15.37    1.29
  -1   2   1   16.74    2.73
   1  -2  -1   17.42    1.84
   1  -2  -1   19.33    2.59
   1  -2  -1   21.77    2.36
   1  -2  -1   16.96    2.65
  -1   2   1   22.08    2.16
  -1   2   0 2318.92   24.48
   1  -2   0 2357.88   25.18
  -1   2   0 2365.17   25.29
   1  -2   0 2432.61   25.23
   1  -2   0 2285.06   24.46
  -1   2   0 2244.31   24.30
   1  -2   0 2309.11   16.54
   1  -2   1   11.98    2.32
  -1   2  -1   11.20    2.72
  -1   2  -1   12.78    1.69
   1  -2   1   13.31    2.12
  -1   2  -1   17.77    2.39
   1  -2   1   13.09    2.73
  -1   2  -1   13.14    2.61
   1  -2   2 1293.32   20.94
   1  -2   2 1188.07   20.59
  -1   2  -2 1181.90   20.06
  -1   2  -2 1162.44   11.02
  -1   2  -2 1265.54   21.19
  -1   2  -2 1175.10   14.68
   1  -2   3   69.38    5.41
   1  -2   3   57.56    5.12
  -1   2  -3   69.53    5.44
  -1   2  -3   59.33    3.62
  -1   2  -3   66.58    5.32
  -1   2  -3   62.87    3.09
   1  -2   4  118.03    7.51
  -1   2  -4  120.28    7.55
   1  -2   4  120.62    6.05
  -1   2  -4  113.73    5.96
   1  -2   4  117.79    7.24
  -1   2  -4  119.50    7.27
   1  -2   5   14.12    3.72
   1  -2   5   11.07    2.21
  -1   2  -5   11.78    2.95
   1  -2   5   17.95    3.47
  -1   2  -5   11.35    3.20
  -1   2  -6  452.02   14.98
   1  -2   6  444.52   15.61
   1  -2   6  479.35   15.26
  -1   2  -6  441.65   15.01
   1  -2   6  465.37   15.82
   1  -2   6  434.25   16.95
  -1   2  -7   33.01    4.77
   1  -2   7   31.42    4.77
  -1   2  -7   31.00    4.62
  -1   2  -8  689.46   22.08
  -1   2  -8  722.99   20.78
   1  -2   8  715.84   22.01
  -1   2  -9    3.61    2.66
   1  -2   9    5.27    3.34
  -1   2  -9    0.02    2.62
  -1   2 -10  391.58   16.39
   1  -2  10  395.34   17.72
  -1   2 -10  394.72   19.34
  -1   2 -11    7.88    3.40
   1  -2  11    9.32    4.06
  -1   2 -11    5.11    1.97
   1  -2  12  260.10   15.87
  -1   2 -12  242.85   17.16
  -1   2 -12  254.18   14.19
   1  -2  13   -1.41    2.41
  -1   2 -13    3.03    2.64
   1  -2  14    6.02    3.45
  -1   2 -14   -1.80    5.01
  -1   2 -14    8.14    3.58
   1  -2  15    4.64    3.34
  -1   2 -15    8.27    5.00
   1  -2  16   33.69    8.75
  -1   2 -16   18.25    6.11
  -1   2 -17    6.72    7.41
   1  -2  17   13.79    7.41
   1  -2  17   11.34    7.44
   1  -2  18   73.88   12.43
  -1   2 -18   61.48   12.16
  -1   1  18   16.31    6.90
  -1   1  17   54.22   11.62
  -1   1  17   40.89    8.86
  -1   1  16   -1.07    3.98
   1  -1 -16    4.58    5.80
  -1   1  16   15.27    7.22
  -1   1  15  106.42   14.78
   1  -1 -15  103.65   13.70
  -1   1  15  123.09   13.82
  -1   1  14   10.14    5.61
  -1   1  14    9.33    5.59
   1  -1 -14    9.93    5.61
  -1   1  13  114.97   13.66
   1  -1 -13  103.88   12.48
  -1   1  13  132.17   10.59
  -1   1  13  130.82   13.10
  -1   1  12   -3.75    3.65
  -1   1  12   -2.69    2.46
   1  -1 -12    0.25    3.89
  -1   1  12    1.17    3.43
  -1   1  12    1.87    1.55
   1  -1 -11    5.24    3.97
  -1   1  11   11.82    3.43
  -1   1  11    7.69    2.98
  -1   1  11   12.44    5.46
  -1   1  11    8.54    2.29
  -1   1  10   -1.48    3.25
   1  -1 -10    4.78    4.01
  -1   1  10    3.58    3.64
  -1   1  10    0.40    1.22
  -1   1  10   -0.81    2.03
  -1   1   9  215.23   11.75
  -1   1   9  223.33   11.99
  -1   1   9  198.44    8.35
  -1   1   9  201.74   12.95
   1  -1  -9  191.54   13.42
  -1   1   9  211.02   14.52
  -1   1   8   22.32    4.86
  -1   1   8   22.18    3.88
  -1   1   8   29.17    4.20
   1  -1  -8   23.12    4.50
  -1   1   8   21.01    4.51
  -1   1   8   26.12    2.90
  -1   1   7 1086.73   16.14
  -1   1   7 1184.68   28.59
   1  -1  -7 1023.66   26.94
   1  -1  -7 1174.46   16.64
  -1   1   7 1142.38   22.74
  -1   1   7 1110.73   24.28
   1  -1  -7 1100.86   24.12
  -1   1   7 1068.97   28.52
  -1   1   6   57.91    3.45
   1  -1  -6   62.85    3.53
  -1   1   6   58.01    6.32
  -1   1   6   57.64    5.46
   1  -1  -6   59.21    6.44
  -1   1   6   69.35    6.76
  -1   1   6   59.54    4.71
   1  -1  -6   59.48    5.67
  -1   1   5 2140.61   33.33
  -1   1   5 1966.79   31.26
   1  -1  -5 2023.96   31.23
   1  -1  -5 2055.32   29.76
   1  -1  -5 2150.74   34.61
  -1   1   5 1997.42   29.56
   1  -1  -5 1983.36   16.86
  -1   1   5 1947.12   17.05
  -1   1   5 2040.49   33.42
  -1   1   5 1921.30   22.85
   1  -1  -4 2515.12   16.09
  -1   1   4 2717.65   21.44
  -1   1   4 2675.50   32.17
   1  -1  -4 2731.58   34.51
  -1   1   4 2791.67   34.36
  -1   1   4 2538.46   16.08
   1  -1  -4 2689.24   33.67
  -1   1   4 2696.75   35.31
  -1   1   4 2646.87   33.42
   1  -1  -4 2714.95   33.27
   1  -1  -3  190.15    7.99
  -1   1   3  181.27    8.04
  -1   1   3  190.52    8.25
  -1   1   3  187.87    7.93
   1  -1  -3  180.78    8.06
   1  -1  -3  188.02    8.08
   1  -1  -3  203.95    8.78
   1  -1  -2    2.33    1.65
   1  -1  -2    0.75    1.33
   1  -1  -2    5.15    1.76
  -1   1   2    0.61    1.60
  -1   1   2    0.63    1.53
  -1   1   2    2.00    0.90
   1  -1  -2    2.84    0.95
   1  -1  -2    2.31    1.64
   1  -1  -1  342.94    8.78
   1  -1  -1  342.26    9.12
  -1   1   1  330.18    7.26
   1  -1  -1  340.31    9.21
   1  -1  -1  347.08    7.14
  -1   1   1  340.56    8.61
  -1   1   1  340.55    9.23
   1  -1  -1  328.19    7.19
  -1   1   1  322.87    8.99
   1  -1   0    1.38    1.24
  -1   1   0    0.89    1.26
  -1   1   0   -0.31    0.98
  -1   1   0   -0.02    1.09
   1  -1   0    1.27    1.31
   1  -1   0   -1.61    1.32
   1  -1   0   -0.70    0.85
   1  -1   0   -0.53    1.11
   1  -1   0   -0.60    1.22
  -1   1   0    0.06    1.01
   1  -1   1 1084.21   12.48
  -1   1  -1 1095.74   12.92
   1  -1   1 1126.25   16.44
  -1   1  -1 1130.74   15.44
  -1   1  -1 1085.65   15.68
   1  -1   1 1120.16   15.24
   1  -1   1 1099.64   12.92
  -1   1  -1 1083.98   12.93
  -1   1  -1 1087.84   16.05
  -1   1  -2   12.07    1.27
   1  -1   2    9.65    1.18
   1  -1   2   10.42    2.34
  -1   1  -2   11.86    2.21
  -1   1  -2   12.64    1.69
   1  -1   2   12.19    1.65
   1  -1   2   15.16    2.50
   1  -1   2   12.60    2.60
  -1   1  -2   11.84    2.41
  -1   1  -3 1156.55   19.76
  -1   1  -3 1126.09   19.28
   1  -1   3 1139.10   16.09
  -1   1  -3 1143.32   16.29
   1  -1   3 1105.68   19.52
   1  -1   3 1085.90   19.22
   1  -1   3 1149.22   19.20
   1  -1   4  230.49   10.18
   1  -1   4  257.47    9.82
  -1   1  -4  256.88   10.43
  -1   1  -4  234.26    8.89
   1  -1   4  263.67    9.20
  -1   1  -4  256.99    9.77
   1  -1   4  243.29    9.96
   1  -1   5  274.93   11.38
   1  -1   5  305.38   11.46
  -1   1  -5  296.65   12.41
   1  -1   5  277.16   10.86
  -1   1  -5  280.19   10.86
  -1   1  -5  271.04   10.89
   1  -1   6   78.08    6.40
   1  -1   6  100.74    7.29
  -1   1  -6   74.48    6.44
  -1   1  -6   81.76    6.28
   1  -1   6   85.77    6.50
   1  -1   7   63.76    6.33
  -1   1  -7   63.95    6.80
  -1   1  -7   57.63    5.52
   1  -1   7   65.57    6.15
   1  -1   8   10.27    3.09
  -1   1  -8   10.09    3.98
  -1   1  -8    9.15    2.45
  -1   1  -9    4.66    2.33
   1  -1   9    3.07    2.55
  -1   1 -10   -0.30    2.60
   1  -1  10    0.61    2.08
  -1   1 -10    2.02    2.07
  -1   1 -11  393.69   16.37
  -1   1 -11  364.06   20.03
   1  -1  11  371.75   17.75
   1  -1  12    6.59    3.78
  -1   1 -12    0.35    3.67
  -1   1 -12   13.70    3.69
  -1   1 -13  148.24   10.82
  -1   1 -13  148.80   14.50
   1  -1  13  161.89   12.50
   1  -1  14    6.12    2.93
  -1   1 -14    5.99    3.16
  -1   1 -14    4.20    4.18
  -1   1 -15  112.78   14.29
   1  -1  15  132.50   14.75
   1  -1  15  124.94   12.12
  -1   1 -16   -3.23    4.89
   1  -1  16   -2.17    4.29
  -1   1 -17    0.72    4.20
   1  -1  17    4.64    4.72
   1  -1  18   -0.71    4.96
  -1   1 -18    5.52    6.33
   1  -1  19    3.74    4.59
  -1   0  18    4.81    6.17
  -1   0  17    4.40    4.80
   1   0 -17    2.07    4.95
  -1   0  16   10.08    7.04
  -1   0  16   17.22    7.76
   1   0 -16   13.70    7.23
  -1   0  15   34.47    9.02
  -1   0  15   16.62    5.78
   1   0 -15   37.41    8.53
   1   0 -14  121.28   14.52
  -1   0  14  107.27   12.40
  -1   0  14  121.02   14.50
   1   0 -13    4.54    3.39
  -1   0  13   -0.79    4.51
  -1   0  13    6.73    4.40
  -1   0  12  271.19   11.65
   1   0 -12  243.07   18.06
  -1   0  12  249.39   18.72
  -1   0  12  240.07   16.50
  -1   0  11    2.62    3.37
   1   0 -11    1.16    0.74
  -1   0  11    0.55    1.62
  -1   0  11    5.05    2.36
  -1   0  11    6.87    4.30
   1   0 -10  348.62    8.26
  -1   0  10  377.74   18.78
  -1   0  10  389.53   12.31
  -1   0  10  402.85   15.99
  -1   0  10  373.51   20.63
   1   0 -10  374.64   19.58
   1   0  -9   15.23    1.80
  -1   0   9   18.37    3.48
  -1   0   9   14.24    4.41
  -1   0   9   17.98    4.48
  -1   0   9   21.40    2.90
   1   0  -9   25.81    6.01
  -1   0   8    2.12    3.19
  -1   0   8    5.09    2.29
  -1   0   8    1.31    2.00
   1   0  -8   -0.74    1.76
  -1   0   8    2.55    1.32
  -1   0   8    2.63    3.21
   1   0  -8    1.82    0.88
   1   0  -8    5.06    3.39
   1   0  -7   24.20    3.92
  -1   0   7   25.26    3.73
   1   0  -7   13.58    3.78
  -1   0   7   22.03    2.34
  -1   0   7   20.74    3.68
   1   0  -7   19.26    1.84
  -1   0   7   16.28    4.26
   1   0  -6   55.14    2.84
  -1   0   6   54.00    3.11
  -1   0   6   57.03    6.56
  -1   0   6   54.85    5.14
   1   0  -6   57.55    6.24
  -1   0   6   55.83    5.22
   1   0  -6   55.69    5.39
   1   0  -5   80.72    5.99
  -1   0   5  105.85    7.48
   1   0  -5   88.71    7.12
  -1   0   5   81.38    3.14
  -1   0   5   85.26    7.02
  -1   0   5   95.91    5.84
  -1   0   5   91.48    6.24
   1   0  -4  556.72   17.05
  -1   0   4  520.09   11.50
   1   0  -4  478.00   11.38
   1   0  -4  502.15   14.52
  -1   0   4  502.08   14.54
   1   0  -4  514.01   14.52
   1   0  -4  483.03   13.33
  -1   0   4  493.99   13.15
  -1   0   4  491.24   15.17
   1   0  -4  499.00   14.67
  -1   0   3   92.10    6.23
  -1   0   3   68.80    4.77
   1   0  -3   66.96    4.81
   1   0  -3   73.06    3.92
  -1   0   3   69.78    3.74
   1   0  -3   71.83    5.68
   1   0  -3   68.75    5.26
  -1   0   2 7277.56   48.13
  -1   0   2 7326.42   44.15
   1   0  -2 7386.25   33.06
   1   0  -2 7461.11   44.47
   1   0  -2 7402.38   44.25
   1   0  -2 7575.81   49.62
  -1   0   1   20.31    2.72
   1   0  -1   21.10    2.61
   1   0  -1   22.47    2.44
  -1   0   1   22.20    2.56
   1   0  -1   19.19    1.95
   1   0  -1   18.79    1.51
  -1   0   1   19.11    1.61
   1   0  -1   20.42    2.23
  -1   0   1   18.66    2.28
  -1   0   0   55.42    3.90
   1   0   0   56.74    3.11
   1   0   0   54.09    3.71
  -1   0   0   51.29    3.38
  -1   0   0   53.46    3.12
   1   0   0   53.57    3.22
   1   0   0   50.17    3.17
  -1   0   0   57.57    3.28
  -1   0   0   54.08    3.50
   1   0   0   58.41    3.54
   1   0   0   53.86    3.49
  -1   0  -1    8.71    1.78
  -1   0  -1    5.84    1.24
   1   0   1    6.64    1.79
  -1   0  -1    6.54    1.77
   1   0   1    6.65    1.78
   1   0   1    4.22    1.13
  -1   0  -1    6.93    1.82
   1   0   1    4.46    1.46
  -1   0  -2  148.19    6.40
   1   0   2  157.48    5.80
   1   0   2  150.12    6.62
  -1   0  -2  148.39    6.74
  -1   0  -2  154.86    5.89
   1   0   2  159.68    6.59
  -1   0  -2  164.21    6.32
   1   0   3   76.05    5.22
   1   0   3   82.45    5.21
  -1   0  -3   74.56    5.31
   1   0   3   79.88    4.99
  -1   0  -3  112.07    5.92
  -1   0  -3   72.35    4.92
  -1   0  -3   77.75    5.55
   1   0   4  517.43   14.32
  -1   0  -4  508.16   13.51
  -1   0  -4  577.33   15.87
  -1   0  -4  514.12   13.29
   1   0   4  553.30   13.90
  -1   0  -4  532.79   14.75
   1   0   4  574.41   14.69
  -1   0  -5   13.97    3.41
  -1   0  -5   15.58    3.18
   1   0   5   14.55    2.86
  -1   0  -5   11.13    2.75
   1   0   5    9.80    2.49
   1   0   5    8.58    1.11
   1   0   5   12.51    2.56
  -1   0  -5   11.73    2.49
  -1   0  -6 1508.70   29.15
   1   0   6 1467.48   27.65
  -1   0  -6 1497.60   25.13
  -1   0  -6 1583.99   28.80
   1   0   6 1368.58   13.39
   1   0   6 1527.29   25.32
  -1   0  -7   -0.26    2.14
   1   0   7    0.78    0.79
   1   0   7    1.79    1.69
  -1   0  -7   -2.19    2.13
   1   0   7   -0.58    1.92
   1   0   8  827.79   20.81
   1   0   8  759.56   11.71
  -1   0  -8  781.17   24.58
  -1   0  -8  773.37   19.73
   1   0   8  764.46   22.02
  -1   0  -9    8.54    3.04
   1   0   9    4.27    2.39
   1   0   9    8.66    1.49
  -1   0  -9   11.30    3.84
   1   0  10   33.20    5.54
  -1   0 -10   35.97    4.96
  -1   0 -10   51.78    8.67
   1   0  10   34.72    2.88
  -1   0 -11    1.00    1.86
   1   0  11    1.98    2.83
   1   0  12   10.90    3.67
  -1   0 -12    8.03    4.53
  -1   0 -12    8.57    2.81
   1   0  13    2.79    2.59
  -1   0 -13    5.76    2.75
   1   0  14  141.20   13.50
  -1   0 -14  135.57   14.85
   1   0  14  146.47   12.88
  -1   0 -15    2.42    4.01
   1   0  15    4.14    3.99
   1   0  15    2.82    3.31
   1   0  16  101.22   12.50
  -1   0 -16   92.84   13.48
   1   0  17   14.51   10.43
  -1   0 -17   16.00    6.76
   1   0  17   -0.57    4.13
   1   0  18   79.81   12.03
  -1  -1  18   -6.06    5.86
   1   1 -17   74.80   13.19
  -1  -1  17   73.56   11.98
  -1  -1  17   82.41   14.78
  -1  -1  16    8.56    6.14
   1   1 -16    9.64    6.01
  -1  -1  16   -0.64    4.72
   1   1 -15   10.86    5.37
  -1  -1  15    4.98    4.08
   1   1 -14   -0.20    3.75
  -1  -1  14    7.17    4.06
  -1  -1  14    0.33    4.05
  -1  -1  13    1.24    3.36
  -1  -1  13   -5.02    4.56
   1   1 -13    0.11    3.35
  -1  -1  12   -4.45    4.11
  -1  -1  12    3.50    4.29
  -1  -1  12    2.90    2.33
   1   1 -12   -1.60    3.41
   1   1 -12   -0.67    1.17
   1   1 -11  158.54    7.37
   1   1 -11  148.64   13.29
  -1  -1  11  156.52    8.29
  -1  -1  11  157.97   12.80
  -1  -1  11  156.15   14.33
  -1  -1  10   12.68    4.24
   1   1 -10   16.68    5.10
  -1  -1  10   20.00    4.99
  -1  -1  10   14.14    2.60
   1   1 -10   18.29    2.76
   1   1  -9  438.76   20.71
   1   1  -9  458.49   12.02
  -1  -1   9  460.31   12.60
  -1  -1   9  420.53   18.86
  -1  -1   9  450.13   21.11
   1   1  -8   15.78    3.10
  -1  -1   8   17.70    2.59
   1   1  -8    9.56    3.41
   1   1  -8   14.26    2.44
  -1  -1   8   18.02    4.72
  -1  -1   8   14.08    4.01
   1   1  -7 1106.25   23.07
   1   1  -7  997.02   26.78
  -1  -1   7 1011.30   24.80
   1   1  -7  976.96   17.28
  -1  -1   7 1033.01   15.84
  -1  -1   7 1015.52   27.82
  -1  -1   6   85.03    4.11
   1   1  -6   97.65    8.86
  -1  -1   6   95.67    8.01
  -1  -1   6   83.62    8.03
   1   1  -6   92.24    6.86
  -1  -1   6   95.60    7.15
   1   1  -6   92.38    6.38
   1   1  -6   71.21    5.95
  -1  -1   5  177.12    9.47
   1   1  -5  159.56    8.51
  -1  -1   5  182.78    8.97
  -1  -1   5  161.39    9.58
   1   1  -5  185.65    8.70
   1   1  -5  192.35   11.12
   1   1  -5  170.14    8.32
   1   1  -5  171.99    9.65
   1   1  -4  158.12    7.61
  -1  -1   4  164.20    8.48
  -1  -1   4  169.80    7.84
   1   1  -4  164.19    8.10
   1   1  -4  176.28    7.31
   1   1  -4  186.92   10.04
  -1  -1   4  164.37    9.04
   1   1  -4  173.17    8.55
  -1  -1   3    5.45    1.15
   1   1  -3    9.97    3.17
   1   1  -3    6.13    2.12
  -1  -1   3    3.31    1.81
   1   1  -3    8.27    2.20
  -1  -1   3    6.65    2.56
   1   1  -3    7.54    2.30
   1   1  -3    6.53    1.48
  -1  -1   3    3.30    1.99
  -1  -1   2   15.94    2.91
   1   1  -2   17.88    1.65
  -1  -1   2   13.13    1.45
   1   1  -2   13.88    2.68
  -1  -1   2   12.76    1.53
   1   1  -2   13.22    2.02
   1   1  -2   15.45    1.70
  -1  -1   2   16.52    2.56
   1   1  -2   14.17    2.20
  -1  -1   1  424.02   10.81
  -1  -1   1  421.60   11.22
   1   1  -1  444.54   11.44
  -1  -1   1  452.09    8.85
   1   1  -1  430.25   10.96
  -1  -1   1  442.74    9.18
   1   1  -1  435.88    8.44
   1   1  -1  437.25    9.05
   1   1   0    4.00    1.08
  -1  -1   0    5.53    1.94
  -1  -1   0    5.90    1.10
   1   1   0    5.70    1.65
   1   1   0    5.55    1.88
   1   1   0    4.77    1.68
  -1  -1   0    5.60    1.39
  -1  -1   0    4.82    1.90
  -1  -1  -1 8840.67   50.32
   1   1   1 8399.81   29.27
  -1  -1  -1 8735.13   47.84
   1   1   1 8531.38   45.16
   1   1   1 8848.37   49.84
   1   1   1 8547.07   46.86
  -1  -1  -2  121.73    6.69
   1   1   2  132.00    6.19
  -1  -1  -2  127.35    6.16
   1   1   2  132.00    6.49
   1   1   2  123.51    6.14
  -1  -1  -2  126.98    6.35
  -1  -1  -3  279.83   10.16
   1   1   3  281.67    9.45
  -1  -1  -3  320.97   12.31
   1   1   3  278.30   10.10
   1   1   4   29.89    3.43
  -1  -1  -4   25.45    3.75
   1   1   4   31.22    4.17
  -1  -1  -4   25.98    3.71
   1   1   4   34.49    4.16
   1   1   5    0.46    1.15
  -1  -1  -5   -0.73    2.22
   1   1   5    2.75    2.01
  -1  -1  -5    1.15    1.63
   1   1   5    3.67    2.17
   1   1   5    3.19    2.20
  -1  -1  -5    1.83    1.77
  -1  -1  -6    8.68    2.70
   1   1   6   10.15    3.21
  -1  -1  -6   20.66    4.62
   1   1   6    9.65    2.24
   1   1   6    4.56    1.39
  -1  -1  -7  128.15    9.64
   1   1   7  137.88    6.19
   1   1   7  143.37    8.22
  -1  -1  -7  131.74    7.70
   1   1   7  123.83    8.74
   1   1   8   21.65    4.25
   1   1   8   23.92    2.70
  -1  -1  -8   23.00    3.50
  -1  -1  -8   21.37    4.61
   1   1   8   30.25    4.09
   1   1   9  969.97   26.82
   1   1   9 1053.75   18.36
  -1  -1  -9  972.67   29.50
   1   1   9 1030.89   23.48
  -1  -1 -10    4.44    4.56
   1   1  10    8.03    3.43
   1   1  10    6.40    1.71
   1   1  11  425.26   19.29
  -1  -1 -11  484.33   23.68
   1   1  11  452.25   20.13
   1   1  11  482.45   13.22
  -1  -1 -12   -2.86    2.94
   1   1  12    3.37    1.87
   1   1  12    3.89    3.14
   1   1  12   -1.68    2.77
   1   1  13   14.05    5.28
   1   1  13    8.35    3.96
  -1  -1 -13   17.05    6.34
   1   1  14    1.72    4.16
  -1  -1 -14    8.67    4.97
   1   1  14    2.18    3.36
   1   1  15   10.27    4.50
  -1  -1 -15   12.84    6.09
   1   1  15   -4.93    3.29
   1   1  16   -5.90    4.05
   1   1  16    5.51    5.85
  -1  -1 -16    2.29    5.32
  -1  -1 -17   21.71    7.89
   1   1  17   -2.25    4.30
   1   1  17   15.62    7.96
  -1  -2  18    2.37    4.93
  -1  -2  17    4.70    4.28
   1   2 -17    2.15    4.64
  -1  -2  17   12.28    6.88
   1   2 -16  149.76   17.14
  -1  -2  16  149.34   16.50
  -1  -2  16  151.09   18.35
  -1  -2  15    0.86    4.21
   1   2 -15   -3.78    4.44
  -1  -2  15    1.74    4.82
  -1  -2  14  245.76   19.11
   1   2 -14  250.12   19.79
  -1  -2  14  244.93   20.68
  -1  -2  13    0.40    3.72
   1   2 -13    0.69    3.04
  -1  -2  13    6.20    7.03
   1   2 -13    2.74    2.08
   1   2 -12   73.82    6.21
  -1  -2  12   69.47    9.50
  -1  -2  12   75.89    6.44
  -1  -2  12   81.36   10.70
   1   2 -12   71.38   10.46
  -1  -2  11   -0.83    1.59
   1   2 -11    7.49    4.15
  -1  -2  11   -1.51    3.75
  -1  -2  11   -1.08    3.08
   1   2 -11    2.05    1.88
  -1  -2  10    9.27    5.27
  -1  -2  10    3.08    3.89
   1   2 -10    3.71    4.01
   1   2 -10    8.43    2.63
  -1  -2  10    1.56    1.47
   1   2  -9   90.23    9.45
   1   2  -9  105.60    7.16
  -1  -2   9  120.31   11.09
  -1  -2   9  112.15    6.70
  -1  -2   9  101.79   10.20
  -1  -2   8  129.84    6.78
   1   2  -8  124.27    7.76
   1   2  -8  129.37    8.33
   1   2  -8  125.61   10.49
  -1  -2   8  123.60   10.22
  -1  -2   8  132.92   11.01
   1   2  -7  229.37   13.33
   1   2  -7  228.57   12.43
   1   2  -7  247.18   11.10
  -1  -2   7  244.28   13.62
   1   2  -6  427.15   16.10
   1   2  -6  534.06   16.10
  -1  -2   6  476.57   16.99
   1   2  -6  469.52   14.61
  -1  -2   6  461.00   17.35
   1   2  -5  229.73    9.61
  -1  -2   5  222.92    9.80
   1   2  -5  210.52    9.32
  -1  -2   5  209.49   10.65
   1   2  -5  208.62   11.08
  -1  -2   5  225.12   10.86
  -1  -2   5  207.21   10.73
   1   2  -5  232.91   12.15
   1   2  -4 1583.91   22.55
  -1  -2   4 1422.08   21.12
  -1  -2   4 1513.75   25.59
   1   2  -4 1473.73   25.85
  -1  -2   4 1408.65   25.06
  -1  -2   4 1407.44   27.35
  -1  -2   4 1510.40   25.41
   1   2  -4 1568.97   28.87
   1   2  -4 1492.33   24.83
   1   2  -3   23.31    3.26
  -1  -2   3   20.11    2.58
   1   2  -3   25.74    2.93
   1   2  -3   26.12    4.09
   1   2  -3   22.41    3.45
  -1  -2   3   23.58    3.88
  -1  -2   3   26.10    3.40
  -1  -2   2  451.13   11.12
   1   2  -2  440.81   12.12
   1   2  -2  452.06   10.16
  -1  -2   2  446.28   13.34
  -1  -2   2  444.82    9.55
   1   2  -2  471.55   13.47
  -1  -2   2  470.81   12.43
  -1  -2   2  450.78   10.34
   1   2  -2  431.75   11.88
  -1  -2   1    9.60    2.05
   1   2  -1   11.49    2.20
  -1  -2   1    7.54    2.23
  -1  -2   1    8.30    1.64
  -1  -2   1    8.64    1.41
  -1  -2   1    8.58    1.94
   1   2  -1    9.55    2.51
   1   2  -1    8.16    2.35
  -1  -2   0   13.71    2.42
  -1  -2   0    9.27    2.37
  -1  -2   0   10.64    1.44
  -1  -2   0   12.87    2.75
   1   2   0   14.73    2.59
   1   2   0   11.88    2.40
   1   2   1    0.31    1.63
   1   2   1    1.40    1.79
  -1  -2  -1    0.15    1.62
  -1  -2  -1    1.29    1.81
   1   2   1    4.11    2.32
  -1  -2  -2    0.45    2.13
  -1  -2  -2    4.97    2.37
   1   2   2    5.79    2.15
   1   2   2    4.71    2.26
  -1  -2  -2    4.66    2.45
  -1  -2  -3 2698.63   34.53
   1   2   3 2665.61   33.93
  -1  -2  -3 2872.26   34.64
   1   2   3 2774.27   34.29
  -1  -2  -4 2528.22   36.05
  -1  -2  -4 2704.81   35.05
   1   2   4 2571.32   35.49
   1   2   4 2647.64   36.05
   1   2   4 2568.35   31.06
   1   2   5   90.80    7.20
   1   2   5   96.71    6.39
  -1  -2  -5  102.90    7.93
  -1  -2  -5   94.05    7.19
   1   2   6 1099.56   20.29
   1   2   6 1035.19   25.04
  -1  -2  -6 1048.18   26.46
   1   2   6 1126.72   22.30
   1   2   7   50.42    4.48
   1   2   7   60.57    6.59
  -1  -2  -7   55.57    6.89
   1   2   7   58.22    5.64
   1   2   7   57.85    5.34
   1   2   8  131.46    8.57
  -1  -2  -8  140.53   10.98
   1   2   8  146.30    8.67
   1   2   8  135.77    7.58
   1   2   8  140.33   10.39
   1   2   9    2.88    2.43
  -1  -2  -9    2.62    3.60
   1   2   9    5.28    2.51
   1   2   9    5.73    2.04
   1   2  10   -2.44    2.61
   1   2  10    6.31    2.93
   1   2  10    2.92    1.79
   1   2  11   -0.46    1.46
   1   2  11    0.26    2.13
  -1  -2 -11    6.13    4.48
   1   2  11   -1.18    2.94
   1   2  12  336.00   18.49
   1   2  12  344.51   13.33
   1   2  12  318.18   17.25
  -1  -2 -12  319.79   20.74
   1   2  13   -1.83    3.13
  -1  -2 -13    1.23    5.75
   1   2  13    4.56    3.37
   1   2  14  197.53   15.15
  -1  -2 -14  210.32   18.67
   1   2  14  194.14   15.03
   1   2  15   -1.27    4.33
   1   2  15    8.71    4.43
  -1  -2 -15   10.01    5.42
  -1  -2 -16   63.67   11.69
   1   2  16   72.75   13.15
  -1  -2 -17    8.88    6.33
   1   2  17    9.31    6.60
  -1  -3  18    0.17    4.56
  -1  -3  17   11.94    6.84
   1   3 -17   -0.13    5.46
  -1  -3  17   16.35    6.87
  -1  -3  16   -1.62    5.54
   1   3 -16    2.26    5.56
  -1  -3  16   -1.78    4.35
  -1  -3  15   -0.40    3.92
  -1  -3  15    3.95    4.65
   1   3 -15    0.63    4.03
   1   3 -14   12.17    7.67
  -1  -3  14    3.05    4.94
  -1  -3  14    5.28    4.44
  -1  -3  13  250.65   12.72
   1   3 -13  280.36   13.46
   1   3 -13  240.05   18.91
  -1  -3  13  257.68   18.79
  -1  -3  13  250.23   19.92
  -1  -3  12   -2.49    4.16
  -1  -3  12    9.12    5.41
  -1  -3  12    1.50    2.17
   1   3 -12   -0.26    4.04
   1   3 -12    0.28    1.87
  -1  -3  11  531.42   17.24
   1   3 -11  512.33   24.70
   1   3 -11  480.46   17.49
  -1  -3  11  491.28   24.69
  -1  -3  11  502.56   23.94
   1   3 -10   86.14    7.53
  -1  -3  10   88.84    6.84
   1   3 -10   82.03    9.59
  -1  -3  10   85.34   10.06
  -1  -3  10   93.15   10.35
  -1  -3   9  256.59   15.99
   1   3  -9  243.42   15.62
   1   3  -9  239.60   12.24
  -1  -3   9  250.52   15.69
   1   3  -8  122.81   10.27
   1   3  -8  120.99   10.09
  -1  -3   8  130.18   10.95
  -1  -3   7   34.65    5.29
  -1  -3   7   36.86    5.24
   1   3  -7   37.72    6.11
   1   3  -7   30.95    4.11
  -1  -3   6   14.83    3.91
  -1  -3   6   14.26    3.03
   1   3  -6   14.73    4.26
   1   3  -6   12.13    2.98
  -1  -3   5   45.70    5.07
   1   3  -5   46.31    5.76
   1   3  -5   50.07    5.21
  -1  -3   5   49.72    5.01
   1   3  -5   48.37    5.98
  -1  -3   5   51.73    5.94
  -1  -3   5   51.93    6.21
  -1  -3   4   40.45    4.19
  -1  -3   4   44.64    5.36
   1   3  -4   45.07    4.48
   1   3  -4   49.14    5.62
   1   3  -4   39.39    5.27
   1   3  -4   45.92    4.54
  -1  -3   4   48.99    5.38
  -1  -3   4   46.48    4.82
  -1  -3   3  322.08   10.83
   1   3  -3  353.47   11.67
  -1  -3   3  346.49   12.80
   1   3  -3  330.31   12.74
   1   3  -3  327.08   12.50
   1   3  -3  322.81   10.03
  -1  -3   3  327.15   12.82
  -1  -3   2  102.48    5.94
   1   3  -2  101.59    6.18
  -1  -3   2  104.62    6.19
   1   3  -2  102.77    6.97
   1   3  -2  105.85    5.74
   1   3  -2  107.15    6.93
  -1  -3   2  109.74    7.08
  -1  -3   2  104.64    6.98
   1   3  -2  110.30    5.31
   1   3  -1 1746.16   26.63
  -1  -3   1 1756.39   24.07
   1   3  -1 1683.86   24.34
  -1  -3   1 1653.26   25.57
  -1  -3   1 1789.36   25.15
  -1  -3   1 1697.12   21.44
   1   3  -1 1631.55   25.78
   1   3  -1 1666.47   24.69
  -1  -3   0    0.76    1.78
   1   3   0   -1.68    1.98
  -1  -3   0    1.40    2.28
   1   3   0    0.33    1.84
   1   3   1  673.73   17.12
  -1  -3  -1  616.80   16.40
   1   3   1  670.35   16.88
  -1  -3  -1  679.27   16.67
   1   3   1  648.91   16.68
  -1  -3  -2   49.43    5.05
   1   3   2   46.55    4.95
   1   3   2   35.30    4.59
  -1  -3  -2   37.54    4.86
   1   3   3   78.81    6.53
  -1  -3  -3   76.69    6.51
   1   3   3   94.26    7.21
  -1  -3  -3  104.17    7.37
   1   3   4   18.96    3.41
   1   3   4   21.03    1.93
  -1  -3  -4   15.35    3.36
  -1  -3  -5   84.64    7.77
   1   3   5   89.74    7.41
   1   3   5  105.18    5.45
   1   3   5   96.93    6.71
   1   3   6  236.10   12.52
  -1  -3  -6  227.53   13.24
   1   3   6  248.57   11.01
   1   3   6  249.54   11.72
   1   3   6  232.93    8.83
   1   3   7  704.23   18.95
  -1  -3  -7  700.15   24.19
   1   3   7  708.14   22.47
   1   3   7  700.16   17.12
   1   3   7  763.08   19.69
   1   3   8   68.32    7.47
  -1  -3  -8   88.80    9.98
   1   3   8   88.80    7.01
   1   3   8   93.58    7.40
   1   3   9  652.39   19.70
  -1  -3  -9  593.83   24.66
   1   3   9  633.56   23.04
   1   3   9  654.56   18.96
   1   3  10    3.42    2.24
   1   3  10    5.19    2.37
  -1  -3 -10    6.41    4.02
   1   3  10    8.28    3.01
  -1  -3 -11  107.60   11.83
   1   3  11  105.19    8.21
   1   3  11   93.16    8.48
   1   3  11   91.98    9.60
  -1  -3 -12   -0.25    3.63
   1   3  12    0.71    2.81
   1   3  12    1.62    1.98
   1   3  12   -3.98    3.58
   1   3  13    5.74    3.61
   1   3  13   -2.80    3.77
  -1  -3 -13   10.95    5.11
   1   3  14    1.99    3.69
  -1  -3 -14    2.10    5.67
   1   3  14    0.53    3.35
   1   3  15   94.89   14.13
  -1  -3 -15  123.25   16.05
  -1  -3 -16   18.70    7.68
   1   3  16    6.65    5.43
  -1  -4  17   -3.95    6.56
   1   4 -17    5.61    4.42
  -1  -4  17    9.39    7.01
  -1  -4  16   75.50   12.57
  -1  -4  16  116.39   15.81
   1   4 -16   98.72   13.98
  -1  -4  15    1.16    4.73
   1   4 -15   -2.51    3.92
  -1  -4  15   -1.98    4.31
  -1  -4  14   57.09   10.50
  -1  -4  14   62.12   10.84
   1   4 -14   66.54   10.82
   1   4 -13   13.49    6.37
  -1  -4  13    0.57    4.46
   1   4 -13    9.53    3.89
  -1  -4  13    2.63    2.13
  -1  -4  13   15.75    6.52
  -1  -4  12   27.36    7.20
  -1  -4  12   47.55    9.15
  -1  -4  12   29.66    4.93
   1   4 -12   28.51    5.23
   1   4 -12   26.95    6.89
  -1  -4  11    6.63    4.18
   1   4 -11    8.86    3.81
   1   4 -11    6.59    3.97
   1   4 -10  244.77   16.33
   1   4 -10  250.93   13.96
  -1  -4  10  281.30   17.78
  -1  -4   9   33.29    6.23
   1   4  -9   17.56    4.54
  -1  -4   8  836.98   25.22
   1   4  -8  785.02   26.90
  -1  -4   8  817.47   26.39
  -1  -4   7   87.96    7.95
   1   4  -7   86.26    9.11
  -1  -4   7   83.11    8.08
  -1  -4   6  763.10   21.26
  -1  -4   6  785.67   24.23
   1   4  -6  748.93   24.81
  -1  -4   6  764.60   21.97
   1   4  -5  108.44    8.14
   1   4  -5  109.01    8.68
  -1  -4   5   88.09    6.99
   1   4  -5  100.83    8.89
  -1  -4   5   95.81    8.28
  -1  -4   5  101.52    7.49
  -1  -4   4  243.50   11.24
   1   4  -4  252.02   12.25
   1   4  -4  262.76   12.08
   1   4  -4  227.41   12.43
  -1  -4   4  247.98   12.07
  -1  -4   3   59.49    6.28
  -1  -4   3   56.44    5.77
  -1  -4   3   49.28    5.08
   1   4  -3   51.86    5.25
   1   4  -3   57.00    5.74
   1   4  -3   51.20    5.93
  -1  -4   3   51.06    5.14
   1   4  -3   45.80    4.59
   1   4  -3   54.73    4.13
  -1  -4   2    8.95    2.72
  -1  -4   2   12.12    3.07
   1   4  -2   11.15    2.65
  -1  -4   2   12.77    3.45
   1   4  -2    6.60    2.67
   1   4  -2   10.52    1.77
  -1  -4   2   14.90    3.31
   1   4  -2   10.92    2.91
   1   4  -2   15.57    3.34
  -1  -4   1  114.37    7.40
  -1  -4   1  127.32    6.87
  -1  -4   1  121.79    7.55
   1   4  -1  113.19    7.52
  -1  -4   1  104.13    6.45
   1   4  -1  110.63    7.63
  -1  -4   0  203.88   10.09
   1   4   0  183.56    9.72
   1   4   0  186.64    9.62
  -1  -4   0  181.21    9.27
   1   4   1    9.71    2.94
   1   4   1   12.26    3.05
   1   4   1   10.61    2.82
  -1  -4  -1   11.61    3.11
  -1  -4  -1   15.20    3.45
   1   4   2 1367.17   27.46
  -1  -4  -2 1360.58   27.51
   1   4   3   10.46    3.01
  -1  -4  -3    7.12    2.32
  -1  -4  -3   14.50    3.86
   1   4   4  598.53   19.51
   1   4   4  577.95    8.99
  -1  -4  -5    0.88    2.23
   1   4   5   -1.05    2.11
   1   4   5   -0.28    1.09
   1   4   6  115.02    9.31
   1   4   6  112.32    7.76
   1   4   6  111.19    5.77
  -1  -4  -6  107.98    9.64
   1   4   7   38.16    5.49
  -1  -4  -7   33.00    6.13
   1   4   7   40.05    4.16
   1   4   7   30.63    5.14
   1   4   8   82.48    8.40
  -1  -4  -8   76.27    9.17
   1   4   8   78.41    7.17
   1   4   8   84.54    6.39
  -1  -4  -9    3.69    4.13
   1   4   9   -1.27    1.96
   1   4   9   -0.44    1.85
   1   4   9    0.69    1.99
   1   4  10  213.13   11.81
   1   4  10  204.51   14.05
  -1  -4 -10  193.42   15.63
   1   4  10  195.11   11.91
   1   4  11    2.95    2.36
   1   4  11    0.22    3.22
   1   4  11    3.93    3.59
  -1  -4 -11    3.04    3.19
  -1  -4 -12  207.00   17.49
   1   4  12  244.43   14.59
   1   4  12  215.64   15.48
   1   4  12  218.95   13.08
   1   4  13   -3.11    2.60
  -1  -4 -13   -0.63    4.21
   1   4  14   61.44   11.41
   1   4  14   50.78    7.93
  -1  -4 -14   68.91   11.58
  -1  -4 -15    8.83    6.90
   1   4  15   12.46    7.79
   1   4  16    8.15    6.59
  -1  -4 -16   11.85    6.22
  -1  -5  17   21.33    9.16
  -1  -5  17   18.32    7.67
   1   5 -17   27.18    8.50
  -1  -5  16    6.43    6.35
  -1  -5  16   -3.84    4.30
   1   5 -16    6.93    6.09
   1   5 -15   85.40   12.69
  -1  -5  15   90.50   13.37
  -1  -5  15   90.66   14.54
  -1  -5  14    3.15    3.71
   1   5 -14    5.35    3.14
   1   5 -14    2.90    4.66
  -1  -5  14   10.43    7.43
  -1  -5  13  326.08   16.48
  -1  -5  13  340.75   23.32
   1   5 -13  304.14   17.10
   1   5 -13  252.78   19.85
  -1  -5  13  283.59   20.83
  -1  -5  12   14.42    6.67
   1   5 -12    5.63    3.39
  -1  -5  12    3.95    3.83
   1   5 -12    3.71    3.56
   1   5 -11  199.92   13.79
   1   5 -11  180.93   15.36
  -1  -5  11  187.49   15.40
   1   5 -10   -1.44    3.13
  -1  -5  10   -2.26    2.58
  -1  -5  10   -0.25    2.68
   1   5 -10    1.67    2.97
  -1  -5   9   75.81    8.75
   1   5  -9   71.23    9.10
  -1  -5   9   76.95    8.92
   1   5  -8   15.99    4.92
  -1  -5   8   19.66    4.76
  -1  -5   8   16.66    4.27
   1   5  -7  287.78   17.01
  -1  -5   7  288.51   14.92
  -1  -5   7  297.84   14.89
  -1  -5   6   23.19    4.18
  -1  -5   6   22.36    4.70
   1   5  -6   21.98    4.98
  -1  -5   6   23.96    4.62
  -1  -5   5  825.63   23.66
  -1  -5   5  825.18   20.06
   1   5  -5  834.19   26.23
  -1  -5   5  787.22   22.84
  -1  -5   4    0.34    2.31
  -1  -5   4    0.97    2.25
   1   5  -4    4.14    2.35
   1   5  -4    1.86    2.29
   1   5  -4    0.42    2.63
   1   5  -4    0.86    2.36
   1   5  -3 1197.33   26.48
  -1  -5   3 1092.63   25.24
   1   5  -3 1130.46   21.93
  -1  -5   3 1111.27   25.15
   1   5  -3 1128.89   27.33
   1   5  -3 1208.43   25.82
   1   5  -2   30.15    4.53
  -1  -5   2   27.38    4.15
  -1  -5   2   25.83    3.95
   1   5  -2   30.72    4.21
  -1  -5   2   27.95    3.34
   1   5  -2   17.02    3.85
   1   5  -2   30.16    2.58
  -1  -5   1  461.15   13.66
   1   5  -1  483.10   16.25
  -1  -5   1  431.55   14.54
   1   5  -1  483.50   16.90
  -1  -5   1  460.73   15.45
  -1  -5   0  210.36   10.62
  -1  -5   0  209.77   10.31
   1   5   0  194.78   10.69
   1   5   0  224.38   11.23
   1   5   1    4.12    2.77
  -1  -5  -1    5.61    2.54
   1   5   2   64.28    7.00
  -1  -5  -2   62.74    6.39
   1   5   3  110.75    8.84
  -1  -5  -3  102.35    8.74
  -1  -5  -4   51.77    6.17
   1   5   4   47.39    6.19
  -1  -5  -4   51.51    6.82
  -1  -5  -5  865.56   26.56
   1   5   5  863.96   12.91
   1   5   5  834.28   25.64
   1   5   6   49.30    6.79
   1   5   6   53.72    3.83
  -1  -5  -6   62.02    7.76
   1   5   7  456.89   20.06
   1   5   7  465.93   12.52
  -1  -5  -7  452.39   21.26
   1   5   7  487.92   19.78
   1   5   8    7.53    2.25
  -1  -5  -8    6.08    3.65
   1   5   8   10.23    3.57
   1   5   8    9.51    3.52
   1   5   9  135.73    8.36
   1   5   9  131.53   10.50
   1   5   9  147.78   12.22
  -1  -5  -9  146.48   13.64
   1   5  10   18.69    4.57
   1   5  10   12.17    2.97
   1   5  10   12.81    4.20
  -1  -5 -10   13.43    5.51
   1   5  11    3.06    2.76
   1   5  11   -0.65    2.46
   1   5  11    4.10    3.20
  -1  -5 -11   -1.98    4.61
   1   5  12    3.02    2.92
  -1  -5 -12   -1.07    4.73
   1   5  12    7.23    3.78
   1   5  13  113.19   12.20
  -1  -5 -13  117.05   14.63
   1   5  14   11.61    6.35
  -1  -5 -14    9.93    5.39
   1   5  14    2.09    3.77
  -1  -5 -15  142.09   17.11
   1   5  15  139.66   16.94
   1   5  16   12.28    6.44
  -1  -6  17    3.34    5.59
  -1  -6  17    3.99    5.56
   1   6 -17    7.94    6.05
   1   6 -16   33.42    8.98
  -1  -6  16   30.17    8.56
  -1  -6  16   28.32    9.09
  -1  -6  15   -1.60    5.41
   1   6 -15    3.27    4.01
  -1  -6  15    1.68    4.54
  -1  -6  14   13.92    5.57
  -1  -6  14   26.77    8.73
   1   6 -14   12.65    5.88
   1   6 -14   10.75    4.10
  -1  -6  13    5.06    3.40
   1   6 -13   12.47    5.76
   1   6 -13    9.36    4.21
   1   6 -12  103.38   12.35
   1   6 -12  117.57   11.51
  -1  -6  12  118.16   12.82
  -1  -6  11    6.97    3.16
  -1  -6  11    7.39    3.37
   1   6 -11    2.88    3.87
   1   6 -11   12.11    4.35
  -1  -6  10  607.08   25.86
   1   6 -10  579.47   26.86
  -1  -6  10  564.09   24.87
  -1  -6   9    0.81    2.53
   1   6  -9    5.58    2.96
  -1  -6   9    8.35    4.01
   1   6  -8  396.64   21.37
  -1  -6   8  398.83   19.17
  -1  -6   8  387.66   18.02
  -1  -6   7   20.69    4.35
   1   6  -7   16.27    4.22
  -1  -6   7   25.40    4.73
  -1  -6   7   23.12    4.59
   1   6  -6  185.83   14.01
  -1  -6   6  182.35   10.41
  -1  -6   6  188.09   12.28
  -1  -6   6  174.33   12.02
   1   6  -5    0.40    1.65
  -1  -6   5   -0.22    2.30
   1   6  -5    3.57    3.57
  -1  -6   5    0.66    2.63
  -1  -6   4   89.68    8.27
   1   6  -4   92.86    9.44
  -1  -6   4   87.83    7.63
   1   6  -4   88.68    6.58
   1   6  -3   11.62    3.90
  -1  -6   3   11.12    2.88
  -1  -6   3    9.66    3.15
   1   6  -3   11.72    3.74
  -1  -6   2  678.07   16.43
   1   6  -2  694.37   20.82
   1   6  -2  661.08   21.84
  -1  -6   2  646.98   20.43
  -1  -6   2  662.26   19.71
   1   6  -1  132.07    9.17
  -1  -6   1  120.00    8.44
  -1  -6   1  140.92    7.91
   1   6  -1  111.94    3.94
  -1  -6   1  124.91    8.86
   1   6  -1  135.99    9.85
  -1  -6   0 1091.71   26.22
  -1  -6   0 1088.34   25.44
   1   6   0 1135.34   27.51
  -1  -6  -1   56.40    6.20
   1   6   1   52.14    6.00
  -1  -6  -2  408.89    8.07
   1   6   2  396.34   17.57
  -1  -6  -2  408.55   16.97
   1   6   3  191.60   12.59
  -1  -6  -3  184.77    4.77
  -1  -6  -3  211.76   12.85
   1   6   4   47.72    6.65
  -1  -6  -4   43.63    6.73
   1   6   5    0.36    2.58
  -1  -6  -5   -1.63    2.36
  -1  -6  -5   -0.24    2.97
  -1  -6  -6   13.85    4.93
   1   6   6    9.02    3.51
   1   6   7   45.89    3.92
  -1  -6  -7   38.56    6.80
   1   6   7   38.50    6.59
   1   6   7   32.92    6.38
   1   6   8  361.93   19.45
   1   6   8  359.92   18.50
   1   6   8  358.61   12.17
  -1  -6  -8  347.25   20.31
   1   6   9    0.99    2.34
   1   6   9    3.51    1.83
   1   6   9    6.73    3.35
  -1  -6  -9    1.72    3.30
   1   6  10  268.46   16.15
  -1  -6 -10  263.23   19.31
   1   6  10  276.29   17.85
   1   6  11    4.98    3.57
   1   6  11   -1.00    3.13
  -1  -6 -11    5.31    4.45
   1   6  12   69.87    9.85
   1   6  12   76.09   10.88
  -1  -6 -12   83.17   11.91
   1   6  12  101.42   10.50
   1   6  13   35.04    7.31
   1   6  13   58.91   10.45
  -1  -6 -13   36.81    8.71
   1   6  14   18.31    6.53
  -1  -6 -14   21.39    6.08
   1   6  14   22.40    6.31
  -1  -6 -15   -2.83    5.19
   1   6  15    9.30    4.90
   1   6  16   30.22    8.82
  -1  -7  17   42.54   10.49
   1   7 -17   37.67    9.64
   1   7 -16   -2.57    4.54
  -1  -7  16    8.37    6.98
  -1  -7  16    2.44    4.31
   1   7 -15  145.08   16.60
  -1  -7  15  177.58   18.32
  -1  -7  15  165.72   19.89
   1   7 -14    6.99    4.72
   1   7 -14    4.62    5.22
  -1  -7  14   15.62   10.18
  -1  -7  14   -0.42    4.34
   1   7 -13  130.87   13.01
   1   7 -13  115.00   13.50
  -1  -7  13  147.21   15.21
  -1  -7  12   34.98    7.31
   1   7 -12   44.42    7.65
   1   7 -12   32.12    6.69
  -1  -7  12   37.13    7.51
  -1  -7  11   35.77    7.30
   1   7 -11   34.26    6.61
  -1  -7  11   25.07    6.40
   1   7 -10   10.05    4.42
  -1  -7  10   16.17    4.75
  -1  -7  10   12.24    4.74
   1   7  -9   95.66   11.59
  -1  -7   9  106.54   11.07
  -1  -7   9  108.46   10.37
   1   7  -8    7.04    4.61
  -1  -7   8    7.87    4.49
  -1  -7   8    3.81    2.86
  -1  -7   7  920.76   29.95
   1   7  -7  948.71   24.29
   1   7  -7  960.55   33.94
  -1  -7   7  981.70   29.27
  -1  -7   7  902.25   25.01
   1   7  -6   -5.05    3.96
  -1  -7   6    1.24    2.29
   1   7  -6   -1.46    1.65
  -1  -7   6    2.89    2.91
  -1  -7   5  845.88   26.98
   1   7  -5  875.32   21.09
   1   7  -5  844.09   29.82
  -1  -7   5  912.54   26.30
  -1  -7   4   15.67    3.71
  -1  -7   4   17.33    3.87
   1   7  -4   17.60    4.90
  -1  -7   3  458.75   19.18
  -1  -7   3  464.26   17.60
   1   7  -3  469.81   20.63
  -1  -7   2   48.49    4.71
   1   7  -2   43.24    6.38
  -1  -7   2   45.49    5.72
  -1  -7   2   36.10    5.29
  -1  -7   1    2.29    1.37
  -1  -7   1    2.20    1.91
   1   7  -1    4.12    2.78
  -1  -7   1    4.46    2.95
  -1  -7   0  178.63   11.04
  -1  -7   0  187.58   11.82
   1   7   0  188.22   12.12
  -1  -7  -1  612.52   21.06
   1   7   1  637.14   21.99
  -1  -7  -2   85.28    8.53
   1   7   2   82.54    7.99
  -1  -7  -2   87.13    4.42
  -1  -7  -3  814.61   11.68
  -1  -7  -3  821.20   26.30
   1   7   3  842.52   28.05
  -1  -7  -4    6.77    1.25
   1   7   4    0.86    2.78
  -1  -7  -4    6.16    2.98
  -1  -7  -5  360.93   19.03
   1   7   5  369.97   19.30
  -1  -7  -6   10.87    4.38
  -1  -7  -6    9.70    3.72
   1   7   6    7.65    3.35
   1   7   7   64.05    8.77
  -1  -7  -7   53.22    7.80
   1   7   7   72.15    9.46
   1   7   8    4.12    3.00
   1   7   8    3.44    4.07
  -1  -7  -8   -0.46    4.49
   1   7   9   -2.18    2.78
   1   7   9    8.09    4.55
  -1  -7  -9   -4.48    4.59
   1   7  10    4.15    3.01
   1   7  10    5.31    3.43
  -1  -7 -10    3.62    3.90
   1   7  11   93.11   11.14
   1   7  11  103.22   11.10
  -1  -7 -11   89.28   12.38
   1   7  11  117.74   12.97
   1   7  12   -3.21    3.96
   1   7  12  -10.65    4.71
  -1  -7 -12   -1.25    4.09
  -1  -7 -13  115.42   14.66
   1   7  13  109.06   12.72
   1   7  13  105.83   13.57
   1   7  14    9.43    4.67
  -1  -7 -14   13.32    6.12
   1   7  15   17.91    6.70
   1   8 -17    0.93    4.14
  -1  -8  17   -3.51    4.39
   1   8 -16   -0.64    4.05
  -1  -8  16    8.11    7.64
  -1  -8  16   -6.41    5.78
   1   8 -15  564.02   32.21
   1   8 -15  363.28   25.25
   1   8 -14   73.98   11.84
   1   8 -14   86.35   11.39
  -1  -8  14   79.06   11.80
  -1  -8  13   12.03    5.62
   1   8 -13    3.31    3.91
   1   8 -13   13.20    5.63
  -1  -8  13   13.71    5.48
   1   8 -12  241.14   19.50
   1   8 -12  277.99   19.88
  -1  -8  12  297.32   20.02
  -1  -8  12  260.30   20.06
  -1  -8  11   -1.09    2.92
   1   8 -11   -1.36    3.37
  -1  -8  11    3.10    3.50
  -1  -8  10   44.58    8.19
   1   8 -10   41.44    9.00
  -1  -8  10   48.97    7.32
   1   8  -9   27.45    7.57
  -1  -8   9   23.77    5.91
  -1  -8   9   30.29    5.70
   1   8  -8  210.37   17.46
  -1  -8   8  204.79   15.41
   1   8  -8  213.35   11.98
  -1  -8   7    1.70    2.21
   1   8  -7    1.59    1.81
   1   8  -7    0.32    3.95
  -1  -8   7    2.55    2.53
  -1  -8   6   12.00    3.89
   1   8  -6   17.55    3.50
  -1  -8   6    8.41    2.90
   1   8  -6   14.08    5.01
  -1  -8   5   -1.06    2.28
   1   8  -5   -1.38    3.92
  -1  -8   5    0.13    2.70
  -1  -8   4  850.92   28.49
   1   8  -4  837.35   29.90
  -1  -8   4  876.24   26.06
  -1  -8   3    1.30    2.44
  -1  -8   3   -0.53    2.33
   1   8  -3   -1.21    3.30
  -1  -8   2  798.73   23.91
  -1  -8   2  811.51   26.72
   1   8  -2  827.76   28.11
  -1  -8   2  815.93   19.32
  -1  -8   1   -0.61    2.40
   1   8  -1   -1.53    2.93
  -1  -8   1   -0.38    2.41
  -1  -8   1   -1.30    1.55
   1   8   0  554.85   22.22
  -1  -8   0  524.75   20.02
  -1  -8   0  561.53   22.23
  -1  -8  -1   -0.42    2.40
   1   8   1    3.20    0.78
  -1  -8  -1    4.62    2.73
   1   8   1    3.78    2.85
  -1  -8  -2   36.00    3.14
  -1  -8  -2   44.54    6.70
   1   8   2   42.56    6.47
  -1  -8  -3   52.17    3.32
  -1  -8  -3   52.78    7.19
   1   8   3   55.40    7.00
  -1  -8  -4  157.77    5.28
   1   8   4  166.14   13.78
   1   8   4  172.24   12.27
  -1  -8  -4  169.96   13.22
   1   8   5   38.75    6.89
  -1  -8  -5   34.17    6.73
  -1  -8  -6  398.78   21.75
   1   8   6  393.23   21.69
  -1  -8  -7   12.77    4.61
   1   8   7   13.14    4.57
  -1  -8  -7   11.56    4.82
   1   8   7   13.38    5.68
  -1  -8  -8  252.14   18.94
   1   8   8  298.38   20.20
  -1  -8  -8  279.68   19.74
   1   8   8  273.00   18.95
   1   8   8  269.87   15.99
  -1  -8  -9    6.23    3.32
   1   8   9    0.00    3.31
   1   8   9   16.05    5.51
   1   8   9   10.13    4.62
   1   8  10   43.97    8.41
   1   8  10   44.28    8.42
  -1  -8 -10   37.60    7.95
   1   8  10   43.38    7.68
  -1  -8 -11    5.93    4.38
   1   8  11    0.48    3.50
   1   8  11   -2.79    4.15
   1   8  11    0.34    3.30
   1   8  12   -4.14    4.40
   1   8  12    1.95    3.23
  -1  -8 -12    8.47    5.33
   1   8  12    8.89    4.18
   1   8  13   -6.65    4.87
  -1  -8 -13  -11.17    6.93
   1   8  13   -1.29    4.03
   1   8  14   24.31    7.26
   1   8  15    3.81    4.83
   1   9 -16    7.31    6.00
   1   9 -15    9.11    5.43
   1   9 -15   12.55    6.13
   1   9 -14   -1.24    4.69
  -1  -9  14   -0.19    3.64
   1   9 -14  -11.04    5.62
   1   9 -13   -4.12    5.12
  -1  -9  13    3.29    4.84
  -1  -9  13   -2.56    3.80
   1   9 -13    1.57    3.96
  -1  -9  12    8.47    4.54
  -1  -9  12    0.96    3.88
   1   9 -12    0.90    4.26
   1   9 -11   84.02   12.33
  -1  -9  11   85.18   11.84
   1   9 -11   87.32   11.41
  -1  -9  11  101.51   11.21
  -1  -9  10   -1.09    3.22
   1   9 -10    7.52    5.97
   1   9  -9  334.55   15.54
   1   9  -9  289.22   21.56
  -1  -9   9  307.51   20.16
  -1  -9   8    7.42    3.43
   1   9  -8   13.94    3.47
   1   9  -8   12.62    5.84
  -1  -9   7   22.54    5.30
  -1  -9   7   19.04    5.44
   1   9  -7   21.95    3.87
   1   9  -7   10.04    4.83
  -1  -9   6    6.40    3.74
  -1  -9   6    0.34    2.27
   1   9  -6    8.91    5.31
  -1  -9   5  468.45   22.63
   1   9  -5  495.38   25.37
  -1  -9   5  497.62   20.54
  -1  -9   4   23.05    4.79
  -1  -9   4   20.86    5.34
   1   9  -4   26.10    6.52
  -1  -9   3   14.65    3.49
   1   9  -3   22.59    5.76
  -1  -9   3   13.71    4.30
  -1  -9   2    7.54    2.39
  -1  -9   2   13.25    4.08
  -1  -9   2    6.65    2.81
   1   9  -2   11.26    4.45
  -1  -9   1  488.00   19.60
  -1  -9   1  499.05   16.88
  -1  -9   1  489.88   22.26
   1   9  -1  498.40   22.78
  -1  -9   0   13.93    4.06
  -1  -9   0   13.48    4.12
   1   9   0   14.35    4.69
  -1  -9  -1  473.97   20.41
  -1  -9  -1  486.22   22.74
   1   9   1  467.86   21.51
  -1  -9  -2    1.64    1.09
   1   9   2    1.04    0.79
  -1  -9  -2    5.58    3.46
   1   9   2    0.80    2.65
  -1  -9  -2    3.53    3.28
   1   9   3  511.49   22.20
  -1  -9  -3  493.85   22.46
   1   9   3  549.48   13.73
   1   9   4   22.34    3.45
  -1  -9  -4   18.26    5.32
   1   9   4   23.76    5.81
   1   9   5  159.54   12.63
  -1  -9  -5  142.79   13.56
   1   9   5  165.19    9.92
   1   9   6    1.94    2.46
  -1  -9  -6   -2.46    2.87
   1   9   7   47.42    6.71
   1   9   7   54.78   10.05
   1   9   7   38.06    7.83
  -1  -9  -7   30.07    6.93
   1   9   8    0.19    3.48
   1   9   8   -4.37    3.23
   1   9   8    5.88    5.24
  -1  -9  -8    7.01    4.65
  -1  -9  -9  204.40   18.33
   1   9   9  171.78   15.98
  -1  -9  -9  170.12   16.71
   1   9   9  195.08   16.99
   1   9   9  188.80   14.05
   1   9  10   15.84    5.85
   1   9  10   14.03    5.75
   1   9  10   17.09    4.95
  -1  -9 -10   19.09    6.41
  -1  -9 -10   21.46    7.23
   1   9  11  155.98   16.13
  -1  -9 -11  155.15   17.14
  -1  -9 -11  162.76   17.11
   1   9  11  134.15   14.29
   1   9  11  146.35   13.97
   1   9  12    2.97    3.48
   1   9  12   10.11    5.13
  -1  -9 -12    2.66    4.80
   1   9  12   12.06    5.48
   1   9  13   34.40    8.69
   1  10 -16   90.98   14.14
   1  10 -15    0.43    4.01
   1  10 -15    2.55    4.00
  -1 -10  14  160.02   18.23
   1  10 -14  126.76   15.50
   1  10 -14  138.92   15.93
  -1 -10  13    4.25    5.13
   1  10 -13    3.32    4.62
   1  10 -12   86.49   12.04
  -1 -10  12   68.62   11.47
  -1 -10  11   -5.75    4.86
   1  10 -11   -5.19    4.11
   1  10 -10   -0.24    3.83
  -1 -10  10   -2.28    3.25
   1  10  -9   -3.93    4.27
  -1 -10   9   -4.34    4.38
  -1 -10   8  117.03   12.90
   1  10  -8  136.55   15.17
  -1 -10   8  138.80   12.13
  -1 -10   7    4.91    3.27
   1  10  -7    4.23    4.50
  -1 -10   7    2.57    2.92
   1  10  -6  597.43   30.27
  -1 -10   6  557.70   26.62
  -1 -10   6  637.34   24.34
   1  10  -5   12.65    5.57
  -1 -10   5   13.60    4.02
  -1 -10   5   18.84    5.93
   1  10  -4   59.12    9.23
  -1 -10   4   75.67    9.71
  -1 -10   4   87.72    8.92
  -1 -10   3   37.60    5.73
  -1 -10   3   43.06    7.73
   1  10  -3   38.88    7.65
  -1 -10   2  296.75   16.22
  -1 -10   2  274.34   18.19
   1  10  -2  296.52   19.31
  -1 -10   1    3.99    2.85
   1  10  -1    8.49    4.21
  -1 -10   1    0.37    3.18
   1  10   0   14.64    4.92
  -1 -10   0   18.51    5.15
  -1 -10   0   13.54    4.91
  -1 -10  -1    8.06    3.33
   1  10   1   10.03    4.85
  -1 -10  -1   14.59    5.02
  -1 -10  -2  209.05   16.31
  -1 -10  -2  218.25   15.27
   1  10   2  228.31   15.86
  -1 -10  -3    9.51    4.33
   1  10   3   12.12    5.34
  -1 -10  -4  242.98   17.32
   1  10   4  236.69   15.91
  -1 -10  -5    1.80    3.25
   1  10   5    3.87    3.90
  -1 -10  -6  329.51   21.44
   1  10   6  338.72   19.31
   1  10   6  344.52   23.59
   1  10   7    5.37    2.86
   1  10   7    9.39    5.47
  -1 -10  -7    8.41    4.28
   1  10   8   79.32   12.08
   1  10   8  105.90   10.93
  -1 -10  -8   76.62   11.54
  -1 -10  -9    5.19    4.54
   1  10   9   -3.85    4.93
   1  10  10   11.63    5.85
  -1 -10 -10    7.87    5.75
   1  10  11   -2.22    3.91
  -1 -10 -11    5.66    4.61
  -1 -10 -11    1.48    4.86
   1  10  12   37.24    8.75
  -1 -10 -12   45.35   11.27
  -1 -11  15   -3.96    5.36
   1  11 -15   -7.50    5.75
   1  11 -15   -6.50    6.33
   1  11 -14    0.55    4.48
   1  11 -14    9.77    6.19
  -1 -11  14    2.85    4.95
  -1 -11  13   68.69   11.95
   1  11 -13   80.74   12.68
  -1 -11  12   -2.34    3.78
   1  11 -12   -8.27    5.70
  -1 -11  11  173.37   17.31
   1  11 -11  159.25   17.35
   1  11 -11  158.55   17.76
   1  11 -10   -3.29    3.93
  -1 -11  10   -0.04    3.78
   1  11  -9  161.52   17.47
  -1 -11   9  180.54   16.91
  -1 -11   8    0.37    3.13
   1  11  -8    0.84    4.33
  -1 -11   8    3.88    3.58
  -1 -11   7   24.96    5.45
  -1 -11   7   29.88    7.69
   1  11  -7   26.07    7.37
  -1 -11   6    1.18    2.49
  -1 -11   6    7.00    4.38
   1  11  -6    8.56    5.37
   1  11  -5   64.64   10.58
  -1 -11   5   60.13    9.39
  -1 -11   5   66.10    8.28
   1  11  -4    4.25    4.28
  -1 -11   4    3.76    3.51
  -1 -11   4   -0.43    3.29
   1  11  -3  391.46   23.77
  -1 -11   3  401.02   23.32
  -1 -11   3  403.17   19.62
  -1 -11   2   26.16    6.97
   1  11  -2   23.51    6.31
  -1 -11   2   30.10    5.70
  -1 -11   1  150.50   12.25
  -1 -11   1  145.67   13.98
   1  11  -1  179.43   15.78
  -1 -11   0   66.02    8.53
  -1 -11   0   64.69    9.50
   1  11   0   66.29    9.93
  -1 -11  -1  197.02   16.55
   1  11   1  186.41   15.31
  -1 -11  -1  212.82   15.26
  -1 -11  -2    4.59    5.17
  -1 -11  -2    8.91    4.03
   1  11   2    8.62    4.56
  -1 -11  -3   75.39   11.33
  -1 -11  -3   66.61    9.43
   1  11   3   64.88    8.93
  -1 -11  -4    1.05    3.70
   1  11   4    5.02    3.56
  -1 -11  -5   58.66    9.17
   1  11   5   70.24    9.31
   1  11   6    7.14    7.05
   1  11   6    4.51    3.04
  -1 -11  -6    0.32    3.26
   1  11   7  104.34   14.09
  -1 -11  -7   92.34   12.46
   1  11   7  112.25   11.85
   1  11   8   10.09    6.97
  -1 -11  -8   12.96    6.00
   1  11   9  152.63   17.34
  -1 -11  -9  150.50   16.95
   1  11  10   33.59    7.91
  -1 -11 -10   26.38    8.79
   1  11  11   76.74   12.45
  -1 -11 -11   84.15   13.83
   1  11  12   -9.41    5.80
   1  12 -14   59.50   10.62
   1  12 -14   75.09   12.75
  -1 -12  14   70.14   12.10
  -1 -12  13    0.02    3.82
   1  12 -13    3.48    6.20
  -1 -12  12   -2.88    4.59
   1  12 -12    0.64    4.71
   1  12 -11    9.54    7.47
   1  12 -11   -9.59    5.67
  -1 -12  11    5.29    5.65
  -1 -12  10   29.12    8.50
   1  12 -10   12.96    7.35
  -1 -12   9   -0.03    3.45
   1  12  -9    2.38    5.30
  -1 -12   8  214.79   18.93
   1  12  -8  207.20   20.85
   1  12  -7    0.55    4.09
  -1 -12   7    5.00    5.05
   1  12  -6  372.20   26.26
  -1 -12   6  329.15   22.05
  -1 -12   5    0.87    2.53
   1  12  -5    1.53    4.43
  -1 -12   5   -1.30    3.80
  -1 -12   4   96.15   12.30
   1  12  -4   88.49   12.26
  -1 -12   4  116.00   11.13
   1  12  -3   -2.25    3.88
  -1 -12   3    1.79    2.67
  -1 -12   3    1.59    4.22
  -1 -12   2    8.88    5.07
  -1 -12   2    2.88    2.97
   1  12  -2    2.27    3.71
  -1 -12   1    3.17    2.70
   1  12  -1    1.51    3.22
  -1 -12   1   -2.49    3.85
  -1 -12   0  119.74   13.63
  -1 -12   0  136.61   12.33
   1  12   0  146.81   14.94
  -1 -12  -1    6.67    3.66
  -1 -12  -1    3.35    3.36
  -1 -12  -2  299.18   19.36
   1  12   2  294.45   20.26
  -1 -12  -2  289.20   21.26
  -1 -12  -3    5.86    5.24
  -1 -12  -3    0.67    2.95
   1  12   3    3.26    3.15
  -1 -12  -4  245.36   20.50
   1  12   4  233.30   17.59
  -1 -12  -4  251.48   18.95
  -1 -12  -5    5.77    4.76
   1  12   5    6.45    5.10
  -1 -12  -5    2.67    4.26
   1  12   6   38.68    7.39
  -1 -12  -6   55.09    9.74
   1  12   7   20.88    8.26
  -1 -12  -7    5.05    4.98
   1  12   8   14.87    8.60
  -1 -12  -8    3.16    4.97
   1  12   9    7.47    5.77
  -1 -12  -9    5.98    4.42
   1  12  10   34.90    9.30
  -1 -12 -10   35.82    8.90
   1  12  11  -13.29    6.60
  -1 -13  13   38.87    9.29
   1  13 -12   -0.10    4.86
  -1 -13  12    1.68    3.99
  -1 -13  11  148.31   17.23
   1  13 -11  172.97   19.83
  -1 -13  10    7.23    5.41
   1  13 -10   -3.84    5.04
  -1 -13   9   10.21    5.46
   1  13  -9   12.05    6.91
  -1 -13   8   -3.89    4.93
   1  13  -8   10.07    6.58
  -1 -13   7   11.08    4.73
   1  13  -7   13.79    6.20
   1  13  -6   -0.08    4.38
  -1 -13   6    0.35    4.16
  -1 -13   5  194.65   17.74
   1  13  -5  157.57   18.01
   1  13  -4    1.95    3.88
  -1 -13   4    5.07    5.07
  -1 -13   3  188.17   18.00
   1  13  -3  202.79   19.49
   1  13  -2   -5.96    6.04
  -1 -13   2   -6.36    4.90
  -1 -13   2    0.01    2.64
  -1 -13   1   91.96   10.66
  -1 -13   1   64.48   10.66
   1  13  -1   83.00   12.39
  -1 -13   0    1.32    3.00
   1  13   0    0.60    3.52
  -1 -13   0    4.64    3.90
  -1 -13  -1    8.50    5.00
  -1 -13  -1    3.79    3.48
   1  13   1   11.19    5.62
  -1 -13  -2   -1.27    3.80
  -1 -13  -2   -1.68    3.49
   1  13   2   -0.76    3.29
   1  13   3   18.40    5.89
  -1 -13  -3   31.19    8.18
  -1 -13  -4   -3.96    4.43
  -1 -13  -4    9.29    5.57
   1  13   4    0.93    4.55
  -1 -13  -5  168.04   18.30
   1  13   5  148.93   17.94
  -1 -13  -5  145.04   15.43
  -1 -13  -6    9.89    6.41
   1  13   6   16.71    7.49
  -1 -13  -6    2.15    4.19
   1  13   7   68.03   13.27
  -1 -13  -7   83.26   12.74
   1  13   8    4.71    6.21
  -1 -13  -8    4.00    4.80
  -1 -13  -9   45.16   10.79
  -1 -14  11   -2.15    4.02
  -1 -14  10   22.82    7.91
   1  14  -9    9.15    6.33
  -1 -14   9   -2.79    5.49
  -1 -14   8  217.42   20.44
   1  14  -8  231.11   23.36
  -1 -14   7    7.12    5.38
   1  14  -7   10.15    7.37
  -1 -14   6   37.33    9.03
   1  14  -6   29.54    9.37
  -1 -14   5    1.34    3.70
   1  14  -5   -2.00    5.71
   1  14  -4    8.96    7.12
  -1 -14   4    7.40    5.57
  -1 -14   3   -4.16    5.49
   1  14  -3    1.74    4.33
   1  14  -2  104.11   14.59
  -1 -14   2   92.00   13.56
  -1 -14   1   13.32    6.74
   1  14  -1   -2.40    4.70
  -1 -14   0  131.08   16.05
   1  14   0  160.63   17.46
   1  14   1   -4.17    4.48
  -1 -14  -1   -2.00    5.05
  -1 -14  -2   92.23   13.97
   1  14   2  110.92   14.44
  -1 -14  -3    8.51    5.92
   1  14   3    4.77    4.20
  -1 -14  -4   12.77    5.04
  -1 -14  -4   23.96    8.09
   1  14   5   19.58    8.89
  -1 -14  -5    2.40    5.63
  -1 -14  -5    7.39    5.95
  -1 -14  -6   -2.95    4.55
  -1 -14  -7   11.81    6.44
  -1 -14  -8   32.69    8.65
  -1 -15   9   24.24    7.96
  -1 -15   8    1.22    4.00
  -1 -15   7   23.97    7.72
   1  15  -6    1.37    5.42
  -1 -15   6    5.82    4.45
  -1 -15   5  160.40   18.28
   1  15  -5  184.95   20.94
   1  15  -4    7.66    5.83
  -1 -15   4   -9.07    6.81
   1  15  -3  109.09   15.78
  -1 -15   3  119.28   15.87
   1  15  -2    3.27    4.74
  -1 -15   2    6.78    4.98
  -1 -15   1   -8.83    5.42
   1  15  -1    8.56    6.59
   1  15   0    3.16    4.20
  -1 -15   0   -0.38    4.07
  -1 -15  -1   96.72   14.72
   1  15   1   92.90   13.58
   1  15   2    1.14    4.16
  -1 -15  -2    1.33    4.73
  -1 -15  -3  106.94   15.67
   1  16  -3    8.84    6.64
   1  16  -2   64.84   12.84
   1  16  -1    8.06    6.01
   1  16   0  111.05   16.16
  -2  16   2   12.23    5.82
  -2  16   1   11.12    6.57
  -2  16   0    3.78    5.19
  -2  16  -4   93.78   14.35
  -2  16  -5   -6.97    6.54
  -2  16  -6   -1.17    4.71
  -2  15   3   80.90   12.74
  -2  15   2    6.96    5.66
  -2  15   1  108.71   16.28
  -2  15   1  107.25   14.86
  -2  15   0   11.28    6.90
  -2  15   0    0.35    4.18
   2 -15   1    3.54    5.69
  -2  15  -1   -4.94    4.38
  -2  15  -1    5.71    5.63
  -2  15  -2    8.51    5.76
  -2  15  -2   -2.68    4.49
   2 -15   2   -0.75    5.11
  -2  15  -3   18.88    6.98
  -2  15  -3   10.70    5.94
   2 -15   3   10.34    5.30
  -2  15  -4    6.60    5.32
   2 -15   4    4.02    5.51
  -2  15  -4    2.78    4.74
  -2  15  -5  101.37   14.34
  -2  15  -5   96.62   15.55
  -2  15  -6    0.48    3.93
  -2  14   5   -0.66    5.05
   2 -14  -5    1.57    4.63
  -2  14   4    0.58    6.46
   2 -14  -4   10.01    6.27
  -2  14   3    5.44    5.07
  -2  14   3    3.70    4.94
   2 -14  -3    2.23    4.02
  -2  14   2  105.99   15.21
   2 -14  -2  122.74   16.73
  -2  14   2   85.14   12.57
  -2  14   1   10.48    5.89
   2 -14  -1   12.76    6.68
  -2  14   1    6.49    4.82
  -2  14   0  163.05   17.56
  -2  14   0  174.27   18.98
   2 -14   0  188.98   20.56
   2 -14   1    4.24    5.69
  -2  14  -1    9.50    6.03
  -2  14  -1   -4.98    5.60
   2 -14   2  211.85   21.13
  -2  14  -2  224.92   20.60
  -2  14  -2  238.07   21.52
  -2  14  -3    3.03    5.07
   2 -14   3    1.78    5.14
  -2  14  -3    3.05    5.12
   2 -14   4   13.85    6.24
  -2  14  -4   28.10    7.52
  -2  14  -4   30.63    8.84
  -2  14  -5   15.53    6.26
   2 -14   5   13.18    7.24
  -2  14  -5   -0.09    4.81
  -2  14  -6   50.37    9.85
   2 -14   6   37.35    9.72
  -2  14  -6   43.51   10.35
  -2  14  -7    2.88    4.07
   2 -14   7   -4.25    5.03
  -2  14  -7    2.63    4.40
   2 -14   8   72.66   12.93
  -2  14  -8  105.93   15.90
   2 -13  -7  159.05   18.90
  -2  13   7  154.77   19.21
   2 -13  -6   -4.27    5.27
  -2  13   6    0.94    6.09
   2 -13  -5  168.57   18.59
  -2  13   5  122.87   16.72
  -2  13   4    8.29    7.52
   2 -13  -4    5.08    4.47
  -2  13   4   25.18    7.20
  -2  13   3   88.12   13.99
   2 -13  -3  126.02   15.93
  -2  13   3   98.00   13.48
  -2  13   2    0.27    5.10
  -2  13   2    9.85    6.55
   2 -13  -2   -4.49    4.49
  -2  13   1   11.76    7.59
   2 -13  -1    9.56    6.44
  -2  13   1   11.25    6.25
   2 -13   0   -3.68    4.52
  -2  13   0   10.33    6.22
  -2  13   0   -0.84    4.38
  -2  13  -1   68.32   11.46
   2 -13   1   60.55   11.32
  -2  13  -1   69.07   11.15
  -2  13  -2    5.85    5.40
   2 -13   2   -5.72    4.52
  -2  13  -2    5.39    5.07
  -2  13  -3  257.79   21.37
  -2  13  -3  270.92   21.14
   2 -13   3  277.85   23.39
  -2  13  -4    8.44    5.81
  -2  13  -4   13.63    7.09
   2 -13   4   -2.37    4.77
   2 -13   5  135.87   16.17
  -2  13  -5  127.17   14.36
  -2  13  -5  141.73   16.55
   2 -13   6   -2.76    4.09
  -2  13  -6    3.46    4.90
  -2  13  -6    0.54    4.44
  -2  13  -7   83.80   11.36
   2 -13   7   85.10   13.32
  -2  13  -7   98.80   14.65
   2 -13   8   -0.98    4.98
  -2  13  -8    5.07    5.84
  -2  13  -9    0.76    4.45
   2 -13   9    5.35    4.73
   2 -13  10    3.91    5.89
  -2  13 -10    1.94    5.63
   2 -12 -11    2.85    4.70
   2 -12 -10   23.46    7.32
  -2  12   9    6.55    5.90
   2 -12  -9   -6.63    5.04
   2 -12  -8   11.51    6.39
  -2  12   8   23.93    8.32
   2 -12  -7    3.86    4.57
  -2  12   7   12.91    6.47
  -2  12   6   48.46   10.36
   2 -12  -6   59.85   11.24
   2 -12  -5   13.58    6.44
  -2  12   5    0.41    4.48
  -2  12   5   10.44    5.29
  -2  12   4  104.46   14.59
   2 -12  -4  110.80   14.03
  -2  12   4  120.47   13.14
   2 -12  -3   -1.04    3.62
  -2  12   3   11.73    6.13
  -2  12   3    2.84    4.22
  -2  12   2  219.69   17.93
  -2  12   2  230.90   19.95
   2 -12  -2  230.84   20.15
   2 -12  -1   -4.19    4.76
  -2  12   1    1.08    4.48
  -2  12   1   -0.53    3.71
   2 -12   0  299.03   22.70
  -2  12   0  279.28   21.52
  -2  12   0  261.94   20.00
  -2  12  -1    4.07    4.82
   2 -12   1    8.65    5.68
  -2  12  -1    3.39    3.66
  -2  12  -2  124.71   14.45
   2 -12   2  123.10   15.23
  -2  12  -2  108.08   13.41
  -2  12  -3    3.63    4.29
  -2  12  -3    6.00    5.37
   2 -12   3    2.52    3.70
  -2  12  -4   22.85    6.93
   2 -12   4   12.46    5.09
  -2  12  -4   11.32    4.54
   2 -12   5   -3.93    3.94
  -2  12  -5    2.48    4.46
  -2  12  -5   -4.34    4.72
  -2  12  -6  305.91   20.55
   2 -12   6  269.72   21.86
  -2  12  -6  313.38   23.62
  -2  12  -7    4.87    4.23
   2 -12   7   -3.91    4.68
  -2  12  -7    1.67    5.64
   2 -12   8  190.17   18.95
  -2  12  -8  176.01   15.01
  -2  12  -8  166.98   17.79
  -2  12  -9    0.70    4.20
   2 -12   9   -1.95    4.51
   2 -12  10  154.67   17.93
  -2  12 -10  152.07   17.50
   2 -12  11   -1.28    4.96
  -2  12 -11    9.74    6.25
  -2  12 -12   12.37    6.77
   2 -11 -12   -4.16    5.83
  -2  11  11   22.02    7.32
   2 -11 -11    0.34    3.82
  -2  11  10    0.94    4.14
   2 -11 -10    2.97    3.96
  -2  11   9  230.82   21.49
   2 -11  -9  187.98   17.54
  -2  11   8    6.16    5.40
   2 -11  -8   -7.53    4.34
  -2  11   7  144.89   18.55
   2 -11  -7  108.38   12.49
   2 -11  -7  113.67   14.47
  -2  11   6    9.07    4.38
   2 -11  -6    4.52    4.22
  -2  11   5    7.97    5.65
   2 -11  -5   15.37    5.61
  -2  11   5   13.19    4.92
   2 -11  -4    6.52    5.22
  -2  11   4    0.98    3.13
   2 -11  -4    9.65    3.68
   2 -11  -3  123.35    9.74
   2 -11  -3  113.51   13.50
  -2  11   3  109.25   12.12
   2 -11  -2   15.45    6.06
  -2  11   2   15.71    5.65
  -2  11   2   19.75    6.51
  -2  11   1  125.57   14.05
   2 -11  -1  152.64   15.47
  -2  11   1  151.53   14.40
  -2  11   0    7.92    5.67
   2 -11   0    0.96    3.77
  -2  11   0    3.87    4.54
   2 -11   1  356.02   23.59
  -2  11  -1  331.62   21.74
  -2  11  -1  312.09   21.25
  -2  11  -2   10.14    5.04
  -2  11  -2    0.75    3.50
   2 -11   2   -2.06    4.36
  -2  11  -3  184.15   16.94
  -2  11  -3  174.56   16.84
   2 -11   3  171.61   16.58
   2 -11   4   -1.77    3.77
  -2  11  -4    2.42    4.75
  -2  11  -4   -1.85    4.15
  -2  11  -5  122.46   13.01
   2 -11   5  125.19   14.33
  -2  11  -5  127.89   14.58
   2 -11   6    2.84    3.18
  -2  11  -6    6.82    4.91
  -2  11  -7   -0.52    3.22
   2 -11   7    0.34    3.43
  -2  11  -7    6.26    5.64
   2 -11   8   -3.09    5.11
  -2  11  -8   -1.91    2.95
  -2  11  -8    5.52    4.96
  -2  11  -9  179.06   17.95
   2 -11   9  177.56   18.14
   2 -11  10   -0.73    4.16
  -2  11 -10    7.37    5.63
   2 -11  11  173.11   18.63
  -2  11 -11  168.39   18.10
  -2  11 -12   13.71    7.02
   2 -11  12   10.77    5.39
   2 -11  13   42.24   10.44
  -2  11 -13   46.61   10.89
  -2  11 -14    0.47    4.73
  -2  10  13    5.99    5.15
   2 -10 -13    6.30    5.68
   2 -10 -12   59.96   11.04
  -2  10  12   99.54   14.63
   2 -10 -11    2.49    4.76
  -2  10  11   -0.34    3.95
  -2  10  10   13.10    6.28
   2 -10 -10    9.62    4.52
   2 -10  -9    3.48    3.67
  -2  10   9   -0.39    4.58
   2 -10  -8    9.53    4.55
  -2  10   8    7.36    6.60
  -2  10   7    6.75    6.04
   2 -10  -7    5.52    3.94
  -2  10   6  279.21   21.62
  -2  10   6  249.51   15.82
   2 -10  -6  252.60   17.03
  -2  10   5   -2.90    5.68
   2 -10  -5   -2.42    3.16
   2 -10  -5    2.79    5.65
  -2  10   5    7.74    4.50
  -2  10   4  226.24   18.75
   2 -10  -4  238.08   18.65
  -2  10   4  238.64   16.24
  -2  10   3   14.02    4.74
   2 -10  -3    8.60    4.80
  -2  10   3    7.67    3.62
   2 -10  -2   94.31    7.35
  -2  10   2   71.39   10.01
   2 -10  -2   89.78   11.35
  -2  10   2   86.62   10.47
  -2  10   1   19.03    6.27
   2 -10  -1   16.69    4.99
   2 -10  -1   23.81    3.29
  -2  10   1   33.28    6.86
  -2  10   0   73.30   10.92
   2 -10   0   80.47    4.80
   2 -10   0   88.55   11.55
   2 -10   0   83.19    4.81
  -2  10   0   85.09   10.91
  -2  10  -1    3.83    3.29
   2 -10   1    4.07    4.06
  -2  10  -1    4.15    4.03
  -2  10  -2   46.48    7.78
   2 -10   2   42.96    8.40
  -2  10  -2   44.25    8.39
  -2  10  -3    6.80    4.64
   2 -10   3    3.88    3.80
  -2  10  -4  181.43   16.17
   2 -10   4  175.92   16.08
  -2  10  -4  203.70   15.99
  -2  10  -5   10.46    4.70
   2 -10   5    5.27    4.33
  -2  10  -5   -2.84    4.66
  -2  10  -6  162.01   13.35
   2 -10   6  171.55   16.23
  -2  10  -6  147.80   14.94
  -2  10  -7    5.10    3.23
   2 -10   7   10.14    4.67
  -2  10  -7    7.85    4.44
   2 -10   8  226.32   19.46
  -2  10  -8  269.74   16.13
  -2  10  -8  228.08   19.06
   2 -10   9    7.63    3.66
  -2  10  -9    5.22    4.95
  -2  10 -10   24.88    7.47
   2 -10  10   17.83    6.83
   2 -10  11   -4.82    4.28
  -2  10 -11    2.74    4.46
  -2  10 -12   34.78    9.22
   2 -10  12   31.99    8.89
   2 -10  13   10.35    6.28
  -2  10 -13    2.15    5.05
  -2  10 -14  166.69   18.54
   2 -10  14  185.09   21.17
   2 -10  14  172.39   18.85
   2 -10  15    5.15    5.64
  -2  10 -15   14.48    7.09
  -2   9  14   -0.78    4.89
  -2   9  13   20.57    6.72
   2  -9 -13   13.15    6.27
  -2   9  12   86.80   13.56
   2  -9 -12    5.43    4.94
  -2   9  11  156.53   17.00
   2  -9 -11  157.29   16.26
   2  -9 -10    0.89    4.54
  -2   9  10    6.84    4.23
  -2   9   9  237.87   19.84
   2  -9  -9  263.11   19.40
  -2   9   8    8.21    4.86
   2  -9  -8   -3.03    3.38
  -2   9   7  122.08   14.20
   2  -9  -7   96.83   10.78
  -2   9   6   14.69    5.46
   2  -9  -6    4.63    3.04
  -2   9   6   11.38    4.08
  -2   9   5   -0.88    4.49
   2  -9  -5    5.78    2.85
  -2   9   5    6.19    3.22
   2  -9  -4   13.56    4.84
   2  -9  -4   10.24    3.72
  -2   9   4   12.62    5.82
  -2   9   4   16.83    5.08
   2  -9  -3  338.32   20.46
  -2   9   3  331.61   18.29
  -2   9   3  339.46   21.35
  -2   9   2   36.39    6.98
  -2   9   2   37.81    7.29
   2  -9  -2   33.53    6.38
  -2   9   1  550.65   26.69
   2  -9  -1  634.55   27.45
   2  -9  -1  633.85   15.63
  -2   9   1  575.99   24.96
   2  -9  -1  580.19   17.51
  -2   9   0   79.33   10.04
   2  -9   0   83.36    4.58
  -2   9   0   78.19    6.99
   2  -9   0   84.98   10.41
  -2   9   0   84.26   10.26
  -2   9  -1  481.03   15.75
  -2   9  -1  477.26   23.70
   2  -9   1  507.86   25.07
  -2   9  -1  547.35   25.14
   2  -9   2    9.79    4.33
  -2   9  -2   11.67    2.71
  -2   9  -2    9.64    4.71
  -2   9  -3   57.24    8.42
   2  -9   3   74.00   10.00
  -2   9  -3   61.03    9.37
  -2   9  -4   10.92    4.39
   2  -9   4   -1.77    3.42
  -2   9  -4    4.77    4.10
   2  -9   5   10.09    5.20
  -2   9  -5    8.70    4.41
  -2   9  -5    7.08    4.62
  -2   9  -6    4.86    3.72
   2  -9   6    3.98    3.48
  -2   9  -6   -0.78    3.34
   2  -9   7  257.07   19.51
  -2   9  -7  231.71   18.38
  -2   9  -7  231.32   11.54
  -2   9  -7  250.94   14.75
   2  -9   8    9.30    4.66
  -2   9  -8   14.85    4.35
  -2   9  -8    9.01    4.84
  -2   9  -8   11.91    3.46
   2  -9   9  227.64   19.08
  -2   9  -9  197.02   17.56
   2  -9  10    8.11    4.63
  -2   9 -10    0.79    4.44
  -2   9 -11  174.04   17.14
   2  -9  11  166.61   17.40
  -2   9 -12   10.31    6.42
   2  -9  12    2.51    4.68
  -2   9 -13    7.72    5.17
   2  -9  13    1.75    4.53
  -2   9 -14    5.06    4.61
   2  -9  14   -2.03    5.80
   2  -9  14    4.24    4.87
   2  -9  15    7.09    4.66
  -2   9 -15   -0.70    3.89
   2  -9  16   13.50    7.71
  -2   9 -16    6.39    5.34
  -2   8  15    5.19    6.16
   2  -8 -14   68.09   12.12
  -2   8  14   96.49   13.79
   2  -8 -13   12.16    6.46
  -2   8  13    7.56    4.00
  -2   8  12   19.19    5.76
   2  -8 -12   33.55    8.07
  -2   8  12   27.61    6.49
  -2   8  11    5.90    4.96
  -2   8  11    4.10    2.97
   2  -8 -11   15.89    6.37
   2  -8 -10   22.06    5.96
  -2   8  10   27.44    7.48
  -2   8  10   26.40    6.53
  -2   8   9    1.58    2.83
  -2   8   9    6.31    4.57
   2  -8  -9    4.81    4.44
   2  -8  -8  211.28   16.49
  -2   8   8  252.28   18.81
  -2   8   7    5.52    3.35
   2  -8  -7    3.95    3.31
  -2   8   7    8.70    3.27
  -2   8   6  589.72   27.68
   2  -8  -6  572.80   23.78
  -2   8   6  551.75   19.49
   2  -8  -5   -1.08    2.52
  -2   8   5    0.04    3.28
  -2   8   5    0.37    2.14
   2  -8  -4  267.58   14.48
   2  -8  -4  248.04   17.18
  -2   8   4  245.55   14.21
  -2   8   4  256.40   17.68
  -2   8   3    7.16    4.04
   2  -8  -3   15.12    3.95
   2  -8  -3    9.84    3.71
  -2   8   3   14.14    4.22
   2  -8  -2   35.40    6.55
  -2   8   2   23.03    4.97
   2  -8  -2   40.51    4.76
  -2   8   2   32.52    5.17
   2  -8  -2   35.04    4.93
  -2   8   1   -0.91    2.04
   2  -8  -1    1.29    2.45
  -2   8   1   -1.84    3.30
  -2   8   1   -0.23    3.37
   2  -8   0  175.27    6.14
  -2   8   0  217.75   10.35
  -2   8   0  197.81   14.52
   2  -8   0  218.22   15.26
  -2   8   0  189.25   13.96
   2  -8   0  223.65    7.38
   2  -8   1    6.35    1.28
  -2   8  -1   11.47    5.35
  -2   8  -1    6.92    2.35
   2  -8   1    8.41    4.00
  -2   8  -2  305.44   17.47
  -2   8  -2  328.22   11.18
   2  -8   2  307.06   18.63
  -2   8  -2  296.69   17.95
  -2   8  -3   11.81    4.12
  -2   8  -3    9.95    2.02
   2  -8   3    5.29    3.38
  -2   8  -3    8.87    3.02
  -2   8  -4  858.19   27.34
  -2   8  -4  812.88   30.68
   2  -8   4  829.53   30.75
  -2   8  -5   20.33    5.20
   2  -8   5   11.35    4.77
  -2   8  -5    8.75    4.84
   2  -8   6  118.40   12.58
  -2   8  -6  130.55   13.70
  -2   8  -6  119.81    7.51
  -2   8  -7    7.46    3.30
   2  -8   7    2.15    2.91
  -2   8  -7    1.37    1.64
  -2   8  -7    5.91    5.14
  -2   8  -8    3.03    3.31
   2  -8   8    3.87    4.26
  -2   8  -8    4.55    2.82
  -2   8  -8    2.10    3.68
   2  -8   9   -0.09    3.18
  -2   8  -9    2.62    2.62
  -2   8  -9   -1.94    4.81
  -2   8  -9    1.73    2.29
  -2   8 -10   71.24    8.11
  -2   8 -10   66.48   10.88
   2  -8  10   68.26   10.63
   2  -8  11    8.18    5.43
  -2   8 -11    7.58    4.97
   2  -8  12  110.03   14.74
  -2   8 -12  113.76   13.80
   2  -8  13    1.90    4.03
  -2   8 -13   -3.17    4.30
   2  -8  13   -6.70    4.45
   2  -8  14  124.57   15.27
  -2   8 -14  120.90   14.62
   2  -8  15    6.90    4.68
  -2   8 -15    5.78    5.27
   2  -8  16    5.25    4.49
  -2   8 -16   22.68    7.98
   2  -8  17    4.09    5.20
  -2   7  15   34.25    8.56
   2  -7 -14   10.86    6.09
  -2   7  14    3.04    4.13
  -2   7  13   77.15   11.09
   2  -7 -13  105.91   14.55
  -2   7  13   75.77   10.78
  -2   7  12    3.61    3.22
  -2   7  12    3.62    4.25
  -2   7  11  182.57   14.97
  -2   7  11  172.94   16.27
   2  -7 -11  168.60   16.01
   2  -7 -10   -0.97    3.35
  -2   7  10    0.22    2.65
  -2   7  10    5.89    4.35
  -2   7   9  126.77   13.27
  -2   7   9  125.80   11.66
   2  -7  -9  121.05   12.48
  -2   7   8    4.77    3.47
  -2   7   8   -0.53    3.62
  -2   7   7    7.11    4.25
   2  -7  -7    7.49    4.04
  -2   7   7    1.77    2.69
  -2   7   7    0.15    1.60
  -2   7   6    2.82    3.98
   2  -7  -6    2.73    2.63
  -2   7   6    3.63    2.24
  -2   7   5  284.44   17.74
   2  -7  -5  267.30   15.01
  -2   7   5  268.44   13.02
  -2   7   4   20.09    5.06
   2  -7  -4   27.94    4.67
  -2   7   4   26.35    4.77
  -2   7   3 1039.87   32.33
   2  -7  -3  972.05   24.64
   2  -7  -3  998.76   31.02
  -2   7   3  943.09   26.31
  -2   7   2   -6.93    3.86
  -2   7   2   -0.16    1.76
   2  -7  -2   -0.39    1.93
   2  -7  -2   -4.78    3.06
   2  -7  -2    0.76    1.53
   2  -7  -2    3.12    1.79
  -2   7   2    2.40    2.43
   2  -7  -1  480.99   20.94
   2  -7  -1  502.89   16.48
  -2   7   1  522.97   15.57
  -2   7   1  477.38   19.96
  -2   7   1  474.69   21.46
   2  -7   0    2.62    2.79
  -2   7   0    1.54    2.87
   2  -7   0    0.90    0.96
  -2   7   0    4.94    1.91
  -2   7   0    1.67    2.82
   2  -7   0    1.73    0.78
  -2   7  -1  237.83   14.43
  -2   7  -1  243.42    8.72
   2  -7   1  230.13   15.09
  -2   7  -1  206.30   13.95
   2  -7   1  225.50    7.50
  -2   7  -2    2.78    2.47
  -2   7  -2   10.08    1.94
   2  -7   2   11.28    4.05
  -2   7  -2    9.53    4.21
   2  -7   3   13.71    4.58
  -2   7  -3   17.25    4.89
  -2   7  -3   15.30    2.19
  -2   7  -3   16.68    4.65
  -2   7  -4   -1.65    2.45
   2  -7   4   -3.86    3.22
  -2   7  -4   -3.73    3.18
  -2   7  -5  182.66   11.53
   2  -7   5  183.86   14.32
  -2   7  -5  153.52    5.61
  -2   7  -5  167.55    7.66
  -2   7  -5  178.71   14.25
  -2   7  -6    0.68    0.66
  -2   7  -6    3.32    2.79
   2  -7   6    2.39    3.39
  -2   7  -6    1.28    1.30
  -2   7  -6    0.74    1.52
  -2   7  -6    0.76    3.11
   2  -7   7  693.09   29.00
  -2   7  -7  706.10   19.26
  -2   7  -7  685.51   28.57
  -2   7  -7  730.68   16.20
   2  -7   8   53.07    8.64
  -2   7  -8   61.65    6.16
  -2   7  -8   58.18    6.25
  -2   7  -8   54.88    8.82
  -2   7  -9  299.94   12.17
  -2   7  -9  294.06   14.44
   2  -7   9  278.51   19.94
  -2   7  -9  271.22   18.80
  -2   7 -10    6.77    2.95
   2  -7  10    5.92    4.74
  -2   7 -10    4.25    3.87
  -2   7 -11   28.53    5.90
   2  -7  11   48.69    9.42
  -2   7 -11   30.78    7.25
  -2   7 -12    3.74    3.37
   2  -7  12    7.69    4.81
   2  -7  12    0.92    3.85
  -2   7 -12    1.14    4.62
  -2   7 -13   -3.25    4.19
   2  -7  13    8.22    4.63
   2  -7  14    8.23    5.77
  -2   7 -14   -5.21    4.93
   2  -7  15   80.51   12.22
  -2   7 -15   93.58   13.42
   2  -7  16    9.88    5.04
  -2   7 -16    1.96    4.05
   2  -7  17  108.21   14.51
  -2   6  15    1.38    3.59
  -2   6  15   -1.14    3.89
   2  -6 -15   11.82    6.56
  -2   6  14   13.30    5.38
   2  -6 -14   19.85    7.04
  -2   6  14   18.61    6.21
  -2   6  13   10.55    5.07
  -2   6  13  -10.73    5.59
  -2   6  12   37.97    7.44
  -2   6  12   46.62    8.31
   2  -6 -12   47.80    9.19
  -2   6  11    1.21    3.71
   2  -6 -11    6.84    4.48
  -2   6  11    1.01    2.99
  -2   6  10  186.20   14.80
  -2   6  10  159.10   14.47
   2  -6 -10  165.60   14.74
  -2   6   9    2.33    2.73
   2  -6  -9    2.00    3.83
  -2   6   9    6.84    3.85
  -2   6   8  406.11   19.90
  -2   6   8  384.27   21.21
   2  -6  -8  401.83   20.27
  -2   6   8  362.32    9.11
  -2   6   7    0.13    2.83
  -2   6   7    9.90    4.94
   2  -6  -7    6.64    3.78
  -2   6   7    3.90    1.85
  -2   6   6  431.03   20.84
   2  -6  -6  417.94   18.49
  -2   6   6  414.01   18.59
  -2   6   6  436.46   13.46
  -2   6   5   54.62    7.86
  -2   6   5   53.44    7.01
  -2   6   5   54.04    5.46
   2  -6  -5   48.34    6.40
  -2   6   4   35.93    6.31
   2  -6  -4   34.58    5.14
  -2   6   4   40.23    4.90
  -2   6   3  359.01   18.10
  -2   6   3  339.47   13.87
   2  -6  -3  341.50   13.92
  -2   6   3  342.64   14.61
   2  -6  -3  353.77   17.04
  -2   6   2  461.09   14.68
   2  -6  -2  455.62   14.50
   2  -6  -2  468.21   12.98
  -2   6   2  449.63   17.38
   2  -6  -2  439.64   18.64
  -2   6   2  476.56   20.24
   2  -6  -1    2.22    1.50
  -2   6   1    2.82    2.96
   2  -6  -1    2.98    2.03
   2  -6  -1    3.67    2.23
  -2   6   1    3.75    2.10
   2  -6  -1    3.37    1.93
  -2   6   1    4.60    2.99
  -2   6   0 1202.02   30.65
   2  -6   0 1187.78   30.58
  -2   6   0 1145.32   29.32
  -2   6   0 1273.63   19.25
   2  -6   0 1205.43   15.64
  -2   6  -1    4.26    2.91
   2  -6   1    4.73    3.06
   2  -6   1    2.22    1.16
  -2   6  -1    2.46    1.15
  -2   6  -1   -0.22    3.20
   2  -6   2  583.60   22.81
  -2   6  -2  562.86   10.22
  -2   6  -2  612.30   20.59
  -2   6  -2  581.88   22.27
  -2   6  -3   11.83    3.49
   2  -6   3    5.74    3.69
  -2   6  -3    4.57    1.07
  -2   6  -3    6.96    3.50
  -2   6  -4  347.14    9.49
  -2   6  -4  300.23    8.47
  -2   6  -4  322.04   17.60
   2  -6   4  330.70   17.62
  -2   6  -4  337.06   14.37
   2  -6   5    2.44    2.83
  -2   6  -5   11.00    2.19
  -2   6  -5   11.12    2.39
  -2   6  -5    9.15    1.44
  -2   6  -5   13.20    4.62
  -2   6  -5   13.04    3.64
  -2   6  -5    9.70    1.46
  -2   6  -6   15.91    2.56
  -2   6  -6   19.04    3.47
   2  -6   6   16.90    4.47
  -2   6  -6   18.67    2.94
  -2   6  -6   19.16    5.29
  -2   6  -7   58.89    5.54
  -2   6  -7   63.65    6.07
  -2   6  -7   74.12   10.35
   2  -6   7   64.49    8.73
  -2   6  -7   61.04    5.41
  -2   6  -8  275.71   17.51
  -2   6  -8  239.21    9.87
  -2   6  -8  255.26   12.44
   2  -6   8  235.69   16.96
  -2   6  -9    6.76    1.69
  -2   6  -9    5.83    2.80
   2  -6   9    5.29    3.03
  -2   6  -9    5.02    4.38
   2  -6  10  117.45   13.26
  -2   6 -10  104.60    9.46
  -2   6 -10  100.63   11.41
   2  -6  11   19.42    5.67
  -2   6 -11   15.91    4.40
   2  -6  11   18.62    6.43
  -2   6 -11   15.19    5.38
  -2   6 -12  162.30   15.04
   2  -6  12  164.14   15.36
  -2   6 -12  144.27   12.76
   2  -6  13    6.82    4.03
  -2   6 -13    4.70    3.76
  -2   6 -13    7.50    4.72
   2  -6  14   39.22    8.70
  -2   6 -14   38.63    7.89
  -2   6 -14   43.99    8.27
  -2   6 -15    3.31    3.45
   2  -6  15   -1.41    4.65
   2  -6  16    0.06    3.83
  -2   6 -16   -3.47    4.19
   2  -6  17    9.11    4.22
  -2   5  16    8.82    4.86
  -2   5  15   52.80    9.44
  -2   5  15   46.89    8.58
   2  -5 -15   46.15    9.70
  -2   5  14    8.60    4.57
  -2   5  14    4.00    3.86
  -2   5  13  107.51   12.31
  -2   5  13   96.86   11.61
   2  -5 -13   78.72   11.21
  -2   5  12    7.87    4.55
  -2   5  12    8.20    4.35
   2  -5 -12   12.58    5.02
  -2   5  11   56.72    8.45
  -2   5  11   64.15    9.05
   2  -5 -11   71.91   10.42
  -2   5  10    1.95    2.78
  -2   5  10   -0.73    2.58
   2  -5 -10    1.55    3.08
  -2   5   9   35.94    6.75
  -2   5   9   37.69    7.04
   2  -5  -9   26.29    5.92
  -2   5   8   -4.70    2.99
  -2   5   8    0.73    3.38
   2  -5  -8    1.74    2.37
   2  -5  -8    4.40    3.36
  -2   5   7  242.96   14.68
  -2   5   7  217.39    6.89
   2  -5  -7  230.25   10.58
  -2   5   6   13.91    3.17
  -2   5   6    8.70    3.26
   2  -5  -6   12.36    2.99
  -2   5   5  569.39   20.78
   2  -5  -5  613.50   17.26
  -2   5   5  570.88   14.46
  -2   5   5  568.25   22.24
   2  -5  -5  563.42   19.31
  -2   5   4  127.69   10.54
   2  -5  -4  137.76    8.99
  -2   5   4  127.11    7.42
  -2   5   4  127.69    9.77
  -2   5   3  740.11   19.04
  -2   5   3  811.84   20.30
   2  -5  -3  707.93   18.41
   2  -5  -3  728.99   11.53
  -2   5   3  720.55   23.86
   2  -5  -2   26.04    3.48
   2  -5  -2   25.67    3.28
   2  -5  -2   35.42    3.54
  -2   5   2   29.87    3.81
  -2   5   2   27.00    5.34
   2  -5  -2   27.87    4.64
  -2   5   2   30.78    4.46
  -2   5   1  342.88   15.56
  -2   5   1  362.23   10.50
   2  -5  -1  326.58   14.69
   2  -5  -1  334.53   10.01
   2  -5  -1  368.90   12.54
  -2   5   1  352.41   14.38
   2  -5  -1  358.82   10.76
   2  -5   0  132.36    9.68
  -2   5   0  171.74   13.78
   2  -5   0  157.50    8.97
   2  -5   0  143.03    7.15
  -2   5   0  165.25    6.39
   2  -5   0  145.90    5.50
  -2   5  -1  240.02    5.57
   2  -5   1  265.24    8.95
   2  -5   1  268.34   14.10
  -2   5  -1  267.94   13.10
   2  -5   1  300.05   13.33
  -2   5  -1  273.30   14.12
   2  -5   2    6.36    2.87
  -2   5  -2    6.43    3.00
  -2   5  -2    8.55    3.77
   2  -5   3  873.40   26.02
  -2   5  -3  934.66   16.62
  -2   5  -3  920.40   21.95
  -2   5  -3  927.79   26.59
  -2   5  -4   41.10    4.64
   2  -5   4   41.69    6.12
  -2   5  -4   43.36    3.03
  -2   5  -4   45.87    4.16
  -2   5  -4   35.53    2.50
  -2   5  -4   35.61    5.69
  -2   5  -5  641.22   16.89
  -2   5  -5  626.86   13.50
  -2   5  -5  644.61   23.67
   2  -5   5  616.08   23.46
  -2   5  -6   16.81    2.70
  -2   5  -6   17.22    2.82
  -2   5  -6   16.08    4.46
   2  -5   6   13.47    4.31
  -2   5  -7  507.34   12.91
   2  -5   7  493.27   22.57
  -2   5  -7  508.66   16.11
  -2   5  -7  488.04   21.40
  -2   5  -8   13.33    2.09
  -2   5  -8   20.47    4.19
   2  -5   8   15.98    4.98
  -2   5  -8   13.38    4.98
   2  -5   9   15.69    5.55
   2  -5   9   12.24    4.20
  -2   5  -9   12.85    3.52
  -2   5  -9   11.65    4.07
   2  -5  10    8.10    4.15
   2  -5  10    2.80    2.74
  -2   5 -10   11.34    4.41
  -2   5 -10    5.08    3.25
   2  -5  11  220.07   16.62
  -2   5 -11  222.27   14.82
  -2   5 -11  239.65   16.87
   2  -5  12    7.12    4.27
  -2   5 -12    9.70    4.10
  -2   5 -12   -2.02    4.05
   2  -5  13    9.45    5.42
  -2   5 -13   18.18    5.38
  -2   5 -13    7.56    5.17
   2  -5  14   12.24    5.39
  -2   5 -14   24.07    7.07
  -2   5 -14   16.56    5.67
   2  -5  15  127.58   14.45
  -2   5 -15  102.35   12.86
  -2   5 -15   99.17   12.10
   2  -5  16   16.08    6.82
  -2   5 -16    6.14    4.50
   2  -5  17   38.54    8.98
  -2   4  17    0.58    4.55
   2  -4 -16   11.93    6.19
  -2   4  16    0.50    4.55
  -2   4  15   23.43    6.20
   2  -4 -15   14.80    6.55
  -2   4  15   15.38    5.32
  -2   4  14  154.63   14.48
   2  -4 -14  149.72   16.45
  -2   4  14  159.57   15.54
  -2   4  13    7.20    4.27
   2  -4 -13    1.59    3.80
  -2   4  13    2.25    3.13
  -2   4  13    5.04    4.09
  -2   4  12  100.35   11.52
   2  -4 -12  110.62   12.84
  -2   4  12  124.22   12.89
  -2   4  11   10.52    4.29
   2  -4 -11    8.43    4.65
  -2   4  11   13.45    5.13
  -2   4  10  234.84   15.90
  -2   4  10  256.53   16.65
   2  -4 -10  216.07   15.99
  -2   4   9   10.23    4.17
   2  -4  -9   11.46    2.37
   2  -4  -9   17.17    5.40
  -2   4   9    1.58    2.79
  -2   4   8  199.37   13.85
  -2   4   8  197.96   13.43
   2  -4  -8  207.61    8.92
   2  -4  -8  201.01   13.99
  -2   4   7   63.21    7.82
   2  -4  -7   70.56    8.00
  -2   4   7   63.44    7.58
   2  -4  -7   74.95    5.34
  -2   4   6   12.81    3.74
  -2   4   6   19.28    4.54
   2  -4  -6   17.57    2.92
   2  -4  -6   20.89    4.42
  -2   4   6   12.64    1.75
  -2   4   5   23.07    4.72
   2  -4  -5   21.62    2.79
  -2   4   5   25.39    4.93
   2  -4  -5   21.46    4.14
  -2   4   5   20.75    2.57
  -2   4   4  266.94   13.53
   2  -4  -4  260.11   11.80
  -2   4   4  279.34   12.46
  -2   4   4  245.01    8.92
  -2   4   4  267.53   14.13
  -2   4   3  192.74   10.87
  -2   4   3  180.27   11.27
   2  -4  -3  186.70    9.15
  -2   4   3  199.23    9.57
  -2   4   3  182.48    8.40
   2  -4  -3  160.49    4.41
   2  -4  -3  199.44   10.61
  -2   4   2  935.54   24.33
   2  -4  -2  965.02   18.14
  -2   4   2 1040.42   19.15
   2  -4  -2  961.05   23.06
  -2   4   2  956.35   20.14
   2  -4  -2 1014.20   16.05
   2  -4  -2 1045.11   21.33
  -2   4   1   84.25    7.27
   2  -4  -1   80.19    4.44
  -2   4   1   82.93    4.65
   2  -4  -1   73.88    6.47
   2  -4  -1   82.81    5.23
  -2   4   1   84.61    6.73
   2  -4  -1   95.58    7.51
   2  -4  -1   86.25    5.33
  -2   4   0  864.42   21.68
   2  -4   0  882.29   21.77
   2  -4   0  791.29   10.63
   2  -4   0  855.16   17.46
   2  -4   0  896.54   13.81
  -2   4   0  827.38   11.00
  -2   4   0  890.84   22.39
  -2   4   0  826.83   20.82
   2  -4   0  980.19   23.22
   2  -4   0  842.88   22.01
   2  -4   1   97.92    7.02
  -2   4  -1  103.36    7.55
  -2   4  -1  103.60    8.08
   2  -4   1   93.93    3.71
   2  -4   1  101.97    5.88
  -2   4  -1   94.85    7.73
   2  -4   1  105.37    8.26
   2  -4   2  983.99   21.32
   2  -4   2  879.61   23.73
  -2   4  -2  924.93   17.68
  -2   4  -2  848.37   10.64
  -2   4  -2  907.21   20.57
  -2   4  -2  910.54   23.70
  -2   4  -3   37.81    3.95
   2  -4   3   34.70    5.21
  -2   4  -3   33.21    2.60
  -2   4  -3   40.93    4.68
  -2   4  -3   38.63    5.33
  -2   4  -4   67.09    4.35
   2  -4   4   67.27    7.38
  -2   4  -4   67.64    5.07
  -2   4  -4   65.48    3.66
  -2   4  -4   68.42    7.34
  -2   4  -5   81.60    5.24
   2  -4   5   64.20    7.18
  -2   4  -5   73.93    4.83
  -2   4  -5   60.41    7.16
  -2   4  -6  792.58   18.01
  -2   4  -6  783.58   13.97
  -2   4  -6  804.99   25.10
   2  -4   6  752.76   25.11
  -2   4  -7   99.75    4.27
  -2   4  -7  121.41    8.17
  -2   4  -7  117.21   10.00
   2  -4   7  119.95   10.71
   2  -4   8  590.51   23.56
  -2   4  -8  605.14   23.34
  -2   4  -8  575.37   19.18
   2  -4   8  583.51   24.61
   2  -4   9   30.14    5.70
  -2   4  -9   33.55    5.50
   2  -4   9   19.97    5.66
  -2   4  -9   34.95    6.46
   2  -4  10  533.26   24.12
  -2   4 -10  525.98   23.29
  -2   4 -10  540.33   21.62
   2  -4  11    4.22    3.90
  -2   4 -11   -0.36    2.48
  -2   4 -11   -4.32    4.14
   2  -4  12   61.01    9.05
  -2   4 -12   58.07    8.44
  -2   4 -12   61.28    8.76
   2  -4  13    4.43    3.38
  -2   4 -13    1.02    3.61
  -2   4 -13    0.90    2.95
  -2   4 -14  208.44   17.46
  -2   4 -14  205.81   16.04
   2  -4  14  231.83   18.08
  -2   4 -15    7.01    3.86
   2  -4  15   10.00    4.65
  -2   4 -15    6.58    3.78
   2  -4  16   16.59    5.90
  -2   4 -16   24.22    6.84
   2  -4  17    3.48    5.59
  -2   4 -17    1.17    4.36
  -2   3  18   -9.78    5.94
  -2   3  17   40.31    8.94
  -2   3  16    2.02    4.91
   2  -3 -16   -2.80    4.48
  -2   3  16    0.86    5.14
  -2   3  15  193.14   16.50
   2  -3 -15  170.16   17.84
  -2   3  15  175.87   16.77
  -2   3  15  145.76   17.04
  -2   3  14    1.59    2.97
   2  -3 -14    2.67    3.83
  -2   3  14    6.70    5.18
  -2   3  14   -2.46    4.12
  -2   3  13   98.59   11.21
   2  -3 -13   89.50   12.62
  -2   3  13   94.26   11.76
  -2   3  13   94.47   12.89
  -2   3  12   13.85    4.93
  -2   3  12    4.59    3.03
   2  -3 -12   11.79    5.41
  -2   3  12   17.58    6.27
  -2   3  11  304.44   18.75
  -2   3  11  316.09   18.50
   2  -3 -11  293.00   19.37
  -2   3  11  317.20   20.96
  -2   3  10   10.85    4.13
   2  -3 -10    9.32    4.38
  -2   3  10    6.38    4.33
  -2   3  10    6.64    4.10
  -2   3   9  240.27   15.17
   2  -3  -9  240.67    7.94
   2  -3  -9  209.58   14.75
  -2   3   9  253.12   15.42
  -2   3   9  180.92    5.97
   2  -3  -8    0.45    1.03
   2  -3  -8    0.41    2.49
  -2   3   8   -2.16    2.63
  -2   3   8   -2.77    3.01
  -2   3   7  477.57   19.64
  -2   3   7  458.57   19.59
   2  -3  -7  521.57   11.36
   2  -3  -7  446.88   19.03
   2  -3  -6    2.50    1.28
  -2   3   6    1.63    2.85
  -2   3   6    2.04    2.27
   2  -3  -6    2.55    3.10
  -2   3   5  572.41   20.20
   2  -3  -5  560.97   18.37
  -2   3   5  578.72   19.63
  -2   3   5  582.40   11.08
   2  -3  -5  631.53   12.68
  -2   3   4   10.05    3.44
   2  -3  -4    3.68    1.95
  -2   3   4    3.90    1.11
   2  -3  -4    1.95    1.77
  -2   3   4    5.49    2.89
  -2   3   4   11.94    4.02
   2  -3  -3   16.22    3.15
  -2   3   3   11.79    2.94
  -2   3   3    7.36    2.74
   2  -3  -3    9.93    2.28
  -2   3   3   12.44    2.59
  -2   3   3   10.86    2.11
   2  -3  -3   13.86    2.22
  -2   3   2   21.52    4.10
  -2   3   2   26.36    4.66
  -2   3   2   22.47    3.49
   2  -3  -2   16.95    2.46
   2  -3  -2   21.51    3.17
   2  -3  -2   26.52    3.76
   2  -3  -2   25.54    3.43
   2  -3  -1  258.21   11.40
  -2   3   1  253.92   11.52
   2  -3  -1  268.14    7.48
   2  -3  -1  288.24   10.01
   2  -3  -1  266.33   11.96
   2  -3  -1  278.30   10.89
  -2   3   1  256.55   10.21
   2  -3  -1  276.43   10.74
   2  -3   0   14.74    3.07
  -2   3   0   17.77    2.43
   2  -3   0   20.26    3.48
   2  -3   0   21.61    3.60
  -2   3   0   14.95    3.27
   2  -3   0   12.36    1.25
   2  -3   0   22.34    3.64
   2  -3   0   20.52    2.65
  -2   3   0   14.89    3.25
   2  -3   0   17.93    3.02
  -2   3   0   15.52    3.12
  -2   3  -1 1075.45   23.09
   2  -3   1 1081.66   21.17
  -2   3  -1 1046.81   20.84
   2  -3   1 1068.64   14.58
   2  -3   1 1035.53   22.79
   2  -3   1 1055.51   19.51
  -2   3  -1 1030.97   22.49
   2  -3   1 1157.20   24.04
  -2   3  -1 1082.46   15.61
  -2   3  -2   44.51    5.40
   2  -3   2   33.41    3.68
  -2   3  -2   31.51    3.77
  -2   3  -2   30.70    3.75
  -2   3  -2   36.74    3.09
   2  -3   2   33.32    4.62
  -2   3  -2   29.22    4.34
   2  -3   2   37.13    4.73
   2  -3   3  592.21   18.52
   2  -3   3  601.20   14.04
  -2   3  -3  618.50   14.12
  -2   3  -3  577.22    8.78
  -2   3  -3  659.06   19.87
  -2   3  -3  626.52   13.14
  -2   3  -3  657.60   16.95
  -2   3  -3  595.44   18.65
  -2   3  -4  133.41    6.04
  -2   3  -4  132.39    7.18
   2  -3   4  129.05    8.92
  -2   3  -4  141.24    5.73
  -2   3  -4  142.31    9.77
  -2   3  -5  857.41   24.18
   2  -3   5  830.67   23.86
   2  -3   5  826.95   24.08
  -2   3  -5  874.46   17.32
   2  -3   5  935.80   17.37
  -2   3  -5  855.46   13.33
  -2   3  -6   14.43    1.49
  -2   3  -6   21.90    3.33
   2  -3   6   22.92    3.44
   2  -3   6   19.48    4.43
   2  -3   6   22.27    4.83
  -2   3  -6   18.33    4.14
   2  -3   7   36.30    5.79
  -2   3  -7   30.45    4.43
   2  -3   7   30.83    4.04
  -2   3  -7   29.82    5.47
   2  -3   7   32.20    5.41
   2  -3   8    1.61    3.03
   2  -3   8    4.22    3.22
  -2   3  -8    6.37    3.42
  -2   3  -8    2.24    2.35
   2  -3   9  209.08   14.33
  -2   3  -9  207.39   12.90
  -2   3  -9  209.88   13.62
   2  -3  10    4.81    2.96
  -2   3 -10    2.02    2.26
  -2   3 -10    1.58    2.78
   2  -3  11  228.38   15.91
  -2   3 -11  237.87   15.58
  -2   3 -11  227.02   14.90
   2  -3  12   10.80    4.34
  -2   3 -12    4.40    3.32
  -2   3 -12    8.20    3.69
   2  -3  13  377.39   22.14
  -2   3 -13  335.48   20.55
  -2   3 -13  362.83   20.19
   2  -3  14    6.23    3.97
  -2   3 -14    4.92    3.90
  -2   3 -14    7.47    4.40
   2  -3  15   98.53   12.14
  -2   3 -15   77.01   11.40
  -2   3 -15   99.81   11.63
   2  -3  16   -5.05    4.42
  -2   3 -16    9.17    6.38
  -2   3 -17   41.72    9.72
  -2   3 -18    6.13    6.25
   2  -3  18   33.26   12.44
  -2   2  18   -7.40    6.93
  -2   2  17   -3.39    5.48
  -2   2  17   -0.02    5.23
  -2   2  16   15.90    7.01
   2  -2 -16   25.09    8.88
  -2   2  16   10.32    5.35
  -2   2  15    6.71    4.90
   2  -2 -15   24.15    7.41
  -2   2  15    6.16    5.74
  -2   2  15   15.13    5.78
  -2   2  14  123.01   14.15
  -2   2  14  140.69   13.02
   2  -2 -14  126.05   14.80
  -2   2  14  131.10   15.46
  -2   2  13    5.02    4.04
  -2   2  13    6.67    3.74
   2  -2 -13   10.20    5.04
  -2   2  13    1.49    3.24
  -2   2  12  437.21   23.52
   2  -2 -12  421.00   24.06
  -2   2  12  440.61   21.57
  -2   2  12  416.71   24.84
  -2   2  11    3.41    3.16
  -2   2  11    0.34    3.05
  -2   2  11    8.07    4.97
   2  -2 -11    0.06    3.59
   2  -2 -10  381.31   20.56
  -2   2  10  411.19   19.55
  -2   2  10  430.10   21.45
  -2   2  10  382.43   21.56
  -2   2   9   31.74    5.48
   2  -2  -9   30.23    6.03
  -2   2   9   29.86    6.63
  -2   2   9   30.82    3.34
  -2   2   9   40.19    7.11
  -2   2   8  254.28   14.46
  -2   2   8  231.11    7.71
  -2   2   8  228.83   14.44
   2  -2  -8  238.11   14.55
   2  -2  -7  107.83    3.46
  -2   2   7  143.10   10.48
  -2   2   7  144.13   10.79
   2  -2  -7  138.79   10.59
  -2   2   6  402.31   17.05
   2  -2  -6  316.86    6.27
   2  -2  -6  386.42   16.19
  -2   2   6  384.04   16.48
  -2   2   5   45.03    5.56
   2  -2  -5   36.28    2.32
  -2   2   5   44.10    5.71
   2  -2  -5   44.74    3.02
   2  -2  -5   43.44    5.50
  -2   2   4 1056.95   24.71
  -2   2   4 1051.23   25.14
   2  -2  -4 1078.24   23.14
  -2   2   4 1058.14   15.64
   2  -2  -4 1122.70   15.95
   2  -2  -4 1112.03   26.98
   2  -2  -3   53.52    5.48
  -2   2   3   50.00    4.03
  -2   2   3   50.64    5.49
   2  -2  -3   52.59    4.67
   2  -2  -3   60.60    4.24
  -2   2   3   50.79    5.57
   2  -2  -3   53.76    5.59
   2  -2  -2 1153.10   23.81
   2  -2  -2 1129.14   23.58
  -2   2   2 1060.25   23.01
  -2   2   2 1121.13   23.50
   2  -2  -2 1084.97   18.06
  -2   2   2 1047.06   18.43
   2  -2  -2 1114.55   18.52
  -2   2   2 1084.12   21.98
   2  -2  -2 1110.97   22.48
   2  -2  -1  188.44    8.27
  -2   2   1  178.26    9.31
   2  -2  -1  194.73    9.30
  -2   2   1  172.98    9.03
   2  -2  -1  184.08    6.26
   2  -2  -1  169.58    7.47
   2  -2  -1  197.81    9.83
  -2   2   1  178.90    8.15
   2  -2  -1  188.77    8.24
  -2   2   1  177.53    8.19
   2  -2   0    3.39    1.80
   2  -2   0   -0.33    1.79
   2  -2   0    3.76    1.94
  -2   2   0    2.53    1.81
  -2   2   0    2.64    1.82
   2  -2   0    2.96    1.48
  -2   2   0   -2.13    2.21
   2  -2   0    1.13    1.54
  -2   2   0   -1.45    2.18
   2  -2   0    2.16    2.15
  -2   2  -1  102.41    5.68
  -2   2  -1  100.93    6.16
   2  -2   1  116.15    6.54
   2  -2   1  108.57    5.45
   2  -2   1  111.00    6.90
  -2   2  -1  104.95    6.94
   2  -2   1   95.52    6.18
  -2   2  -1  101.23    7.07
   2  -2   1  108.93    7.08
  -2   2  -1  107.92    6.81
  -2   2  -2   47.05    4.04
   2  -2   2   53.05    5.17
   2  -2   2   53.58    4.22
  -2   2  -2   50.58    4.13
  -2   2  -2   57.09    5.23
  -2   2  -2   52.49    5.12
   2  -2   2   48.92    2.68
  -2   2  -2   53.25    5.56
   2  -2   2   53.80    5.47
   2  -2   2   58.50    5.68
   2  -2   2   49.60    3.93
  -2   2  -3   20.81    2.57
   2  -2   3   23.09    2.40
  -2   2  -3   25.86    3.79
   2  -2   3   20.16    2.59
   2  -2   3   22.70    4.10
  -2   2  -3   19.37    2.19
   2  -2   3   26.53    4.17
  -2   2  -3   17.47    3.51
  -2   2  -3   19.60    2.85
   2  -2   3   23.14    3.83
  -2   2  -4  579.05   15.70
   2  -2   4  590.93   17.92
   2  -2   4  611.18   11.34
   2  -2   4  610.82   19.01
  -2   2  -4  644.09   18.79
  -2   2  -4  622.39   13.50
   2  -2   4  652.16   13.58
  -2   2  -4  610.22   11.05
  -2   2  -4  575.64   18.33
   2  -2   5  252.21    9.84
   2  -2   5  187.67    5.36
   2  -2   5  218.64   11.97
  -2   2  -5  234.58    9.61
   2  -2   5  219.60   11.83
  -2   2  -5  226.42   12.05
   2  -2   6  687.21   22.51
   2  -2   6  689.93   22.27
  -2   2  -6  701.72   18.16
   2  -2   6  810.49   19.75
  -2   2  -6  707.40   21.66
  -2   2  -7   74.83    6.68
   2  -2   7   77.47    8.04
  -2   2  -7   67.45    7.11
   2  -2   8  549.66   21.54
  -2   2  -8  533.85   19.01
  -2   2  -8  513.24   19.55
  -2   2  -9   59.82    7.36
   2  -2   9   55.72    7.33
  -2   2  -9   63.93    7.54
   2  -2  10  137.85   11.83
  -2   2 -10  137.34   11.36
  -2   2 -10  140.51   11.25
   2  -2  11   -3.83    3.96
  -2   2 -11    3.99    2.86
  -2   2 -11    2.80    2.70
  -2   2 -12   31.80    6.31
   2  -2  12   36.14    7.04
  -2   2 -12   37.49    6.35
   2  -2  13    6.68    3.30
  -2   2 -13   21.13    5.65
  -2   2 -13   20.07    5.17
  -2   2 -14   99.66   12.32
   2  -2  14   79.19   10.11
  -2   2 -14   88.56    9.99
   2  -2  15    8.32    4.33
  -2   2 -15    8.88    5.21
  -2   2 -15    4.58    3.22
   2  -2  16  177.68   16.59
  -2   2 -16  144.77   16.39
   2  -2  17   25.69    9.75
  -2   2 -17    9.55    5.47
   2  -2  18   84.46   13.90
  -2   2 -18   58.38   12.04
  -2   1  18    3.42    5.45
  -2   1  17   39.44   10.00
   2  -1 -17   26.59    8.83
  -2   1  17   47.95   11.21
  -2   1  16   -8.69    5.84
  -2   1  16   -0.94    4.90
  -2   1  15   35.44    8.32
   2  -1 -15   17.44    7.42
  -2   1  15   22.52    7.55
  -2   1  14    0.97    4.26
   2  -1 -14    4.99    5.87
  -2   1  14    6.36    5.11
  -2   1  13   15.87    5.19
  -2   1  13   11.68    3.74
   2  -1 -13    7.20    4.61
  -2   1  13   13.13    5.48
  -2   1  12    5.38    4.45
  -2   1  12   10.78    4.40
   2  -1 -12    7.80    4.12
  -2   1  12    1.94    3.76
  -2   1  11  126.23   12.64
  -2   1  11  125.17   11.19
   2  -1 -11  107.05   11.81
  -2   1  11  129.05   13.19
  -2   1  10   14.27    4.06
  -2   1  10   18.46    4.88
   2  -1 -10    8.01    4.30
  -2   1  10   16.31    3.32
  -2   1  10   19.40    5.65
   2  -1  -9  518.43   22.71
  -2   1   9  544.42   20.99
  -2   1   9  550.55   15.59
  -2   1   9  544.48   23.22
  -2   1   9  523.40   24.03
  -2   1   8   94.09    9.69
  -2   1   8   84.91    8.29
   2  -1  -8   99.17    9.98
  -2   1   8  103.17    6.24
  -2   1   7  978.64   27.68
  -2   1   7 1016.45   26.66
   2  -1  -7  929.91   27.19
  -2   1   7  991.89   17.38
  -2   1   6  507.16   18.77
   2  -1  -6  508.39   12.09
   2  -1  -6  501.16   18.52
  -2   1   6  528.26   18.67
   2  -1  -6  473.26    8.33
  -2   1   5    2.58    2.50
  -2   1   5    6.04    2.75
   2  -1  -5    6.49    2.86
   2  -1  -5    9.85    2.15
   2  -1  -5    3.15    1.21
   2  -1  -4  138.39    5.69
  -2   1   4  121.36    8.38
   2  -1  -4  125.87    5.19
  -2   1   4  118.24    8.27
   2  -1  -4  136.83    9.58
   2  -1  -4  131.36    7.95
   2  -1  -3  366.13    7.54
   2  -1  -3  379.38   13.89
   2  -1  -3  380.70   14.01
  -2   1   3  354.34   13.59
   2  -1  -3  378.02   10.04
  -2   1   3  365.94   13.41
  -2   1   3  335.27   13.78
   2  -1  -3  376.88   14.52
  -2   1   2    5.90    2.64
   2  -1  -2    2.08    1.76
  -2   1   2    2.41    1.95
   2  -1  -2    4.84    2.44
   2  -1  -2    1.52    0.98
   2  -1  -2    3.78    1.89
  -2   1   2    3.85    2.67
  -2   1   2    0.09    1.70
   2  -1  -2    1.81    1.44
  -2   1   1 1128.95   20.15
   2  -1  -1 1224.05   22.04
   2  -1  -1 1172.00   17.84
   2  -1  -1 1207.57   22.59
  -2   1   1 1129.53   21.65
   2  -1  -1 1224.45   22.54
   2  -1  -1 1167.63   15.93
   2  -1  -1 1207.34   20.20
  -2   1   1 1193.78   22.35
   2  -1  -1 1140.38   22.75
  -2   1   1 1144.65   21.95
  -2   1   0  187.08    8.57
   2  -1   0  201.91    8.91
  -2   1   0  189.25    9.31
   2  -1   0  201.66    8.64
   2  -1   0  193.49    8.17
   2  -1   0  210.45    9.01
   2  -1   0  202.32    9.59
  -2   1   0  197.16    6.97
  -2   1   0  200.33    9.09
  -2   1   0  188.60    8.39
   2  -1   0  208.96    8.88
   2  -1   0  190.41    6.70
   2  -1   1 1300.06   20.60
   2  -1   1 1314.49   18.51
   2  -1   1 1249.52   22.17
   2  -1   1 1293.70   20.60
  -2   1  -1 1318.32   19.61
  -2   1  -1 1298.54   24.70
  -2   1  -1 1331.88   23.90
   2  -1   1 1360.61   24.00
  -2   1  -1 1267.20   21.72
  -2   1  -1 1242.84   20.11
   2  -1   2    0.44    1.25
  -2   1  -2    2.61    1.69
  -2   1  -2    5.56    2.86
   2  -1   2    8.81    2.97
   2  -1   2    4.89    1.66
  -2   1  -2    4.75    1.99
  -2   1  -2    2.12    2.44
   2  -1   2    4.68    2.31
   2  -1   2    4.24    1.95
   2  -1   2    5.42    2.19
  -2   1  -3   76.19    6.06
   2  -1   3   76.04    6.67
   2  -1   3   79.61    4.44
   2  -1   3   69.74    5.60
  -2   1  -3   73.93    4.65
  -2   1  -3   78.03    5.88
   2  -1   3   74.98    4.85
  -2   1  -3   75.63    6.52
   2  -1   3   80.92    6.58
  -2   1  -4  227.62   10.75
  -2   1  -4  232.93   10.69
  -2   1  -4  245.82    9.73
   2  -1   4  240.56    9.37
   2  -1   4  228.98    6.58
  -2   1  -4  217.69   10.97
   2  -1   4  213.24   11.15
   2  -1   5    3.37    0.81
   2  -1   5    5.24    2.66
  -2   1  -5    3.14    2.20
   2  -1   5    3.02    1.79
  -2   1  -5    5.07    3.00
  -2   1  -6   49.41    5.47
   2  -1   6   53.80    6.38
   2  -1   6   66.24    6.16
  -2   1  -6   50.59    5.97
   2  -1   7  161.98   11.18
  -2   1  -7  173.15   10.48
  -2   1  -7  169.49   10.83
   2  -1   8   93.72    9.00
  -2   1  -8   97.63    8.74
  -2   1  -8   94.85    8.43
  -2   1  -9  463.43   19.79
  -2   1  -9  463.24   19.03
   2  -1   9  464.01   20.45
   2  -1  10   -1.27    2.68
  -2   1 -10    3.34    3.79
  -2   1 -10   -1.42    2.75
   2  -1  11  212.35   15.00
  -2   1 -11  221.62   15.53
  -2   1 -11  249.56   14.98
   2  -1  12    2.19    3.08
  -2   1 -12    7.81    3.85
  -2   1 -12   -1.87    2.43
   2  -1  13  102.98   11.20
  -2   1 -13  118.07   13.50
  -2   1 -13  112.40   10.57
   2  -1  14    6.20    3.93
  -2   1 -14   13.55    5.82
  -2   1 -14    3.00    3.16
   2  -1  15    9.18    4.86
  -2   1 -15   14.51    5.76
   2  -1  16    6.83    4.59
  -2   1 -16   13.74    6.72
   2  -1  17   20.05    6.89
  -2   1 -17   21.85    6.99
  -2   1 -18   -0.13    4.70
  -2   0  18   16.53    7.65
  -2   0  17    4.32    6.02
  -2   0  17   10.46    6.52
   2   0 -17    1.96    5.33
  -2   0  16  147.94   16.57
   2   0 -16  114.24   15.57
  -2   0  16  126.08   16.74
  -2   0  15    4.98    5.03
   2   0 -15   -0.97    4.00
  -2   0  15   11.45    6.06
  -2   0  14  105.44   12.92
   2   0 -14  109.24   13.55
  -2   0  14  116.13   14.66
  -2   0  13    8.35    5.82
   2   0 -13   -5.40    5.53
  -2   0  13    1.61    3.78
  -2   0  12   78.39   10.66
   2   0 -12   93.59   11.63
  -2   0  12   72.01   10.60
   2   0 -11    9.69    5.25
  -2   0  11    6.17    4.65
  -2   0  11    1.54    3.42
  -2   0  10   -1.04    4.02
   2   0 -10    6.34    4.55
  -2   0  10    7.96    4.29
  -2   0   9    9.62    4.73
  -2   0   9    3.90    2.81
  -2   0   9    7.77    2.84
   2   0  -9    7.29    4.23
   2   0  -9    7.57    1.18
  -2   0   9    3.25    3.04
  -2   0   8  155.08   12.17
  -2   0   8  149.81   10.74
   2   0  -8  141.76   11.43
  -2   0   8  148.02    8.55
  -2   0   7    4.20    2.92
  -2   0   7    3.42    1.96
   2   0  -7    7.48    3.26
   2   0  -7    1.51    1.61
  -2   0   7    2.38    2.98
  -2   0   6 1246.15   29.30
   2   0  -6 1124.92   27.83
  -2   0   6 1142.34   26.72
   2   0  -6 1076.41   21.89
  -2   0   6 1158.83   20.39
  -2   0   5  117.40    8.46
  -2   0   5  117.99    8.88
   2   0  -5  114.29    6.44
  -2   0   4 1106.06   24.50
   2   0  -4 1163.81   24.79
  -2   0   4 1081.65   24.29
   2   0  -4 1069.74   18.03
   2   0  -4 1125.15   17.49
  -2   0   4 1073.49   26.59
   2   0  -4 1125.47   27.71
   2   0  -3  296.03    6.79
   2   0  -3  320.43   12.37
  -2   0   3  301.21    6.63
  -2   0   3  296.43   11.92
   2   0  -3  298.41   12.04
   2   0  -3  303.20    9.58
  -2   0   3  286.62   12.08
  -2   0   3  288.66   13.16
   2   0  -3  320.77   13.94
   2   0  -2   72.76    6.18
   2   0  -2   72.17    5.60
   2   0  -2   62.64    5.40
  -2   0   2   62.85    5.57
  -2   0   2   67.81    5.57
  -2   0   2   62.91    5.85
   2   0  -2   63.30    3.78
   2   0  -2   69.83    4.87
  -2   0   2   61.44    3.72
  -2   0   1   44.74    4.58
   2   0  -1   38.16    4.63
   2   0  -1   40.49    4.22
  -2   0   1   39.76    3.56
  -2   0   1   37.19    4.60
   2   0  -1   44.50    4.52
   2   0  -1   37.94    3.88
   2   0  -1   34.82    3.14
   2   0  -1   46.74    4.63
  -2   0   0   75.82    5.96
  -2   0   0   77.00    5.18
   2   0   0   77.18    3.40
   2   0   0   68.61    5.17
   2   0   0   71.39    5.56
   2   0   0   70.86    5.23
  -2   0   0   77.07    6.64
   2   0   0   75.54    5.27
  -2   0   0   73.00    5.19
  -2   0   0   73.97    5.68
   2   0   0   74.82    5.64
  -2   0   0   73.83    3.46
   2   0   0   75.77    6.38
  -2   0  -1   38.78    3.06
   2   0   1   32.90    3.56
  -2   0  -1   31.74    4.48
   2   0   1   38.79    4.15
  -2   0  -1   32.86    3.97
   2   0   1   39.40    4.02
  -2   0  -1   36.99    4.55
  -2   0  -1   33.20    4.09
   2   0   1   35.85    4.31
   2   0   1   32.30    3.33
   2   0   2  722.85   17.48
  -2   0  -2  674.20   17.60
   2   0   2  722.11   15.05
  -2   0  -2  671.97   14.17
   2   0   2  713.23   14.37
   2   0   2  677.82   17.52
  -2   0  -2  710.36   18.16
   2   0   2  727.48   18.20
  -2   0  -2  720.25   18.23
  -2   0  -3   27.82    4.51
   2   0   3   28.55    3.42
   2   0   3   32.67    4.60
  -2   0  -3   29.85    4.39
  -2   0  -3   28.86    3.63
   2   0   3   30.25    4.03
  -2   0  -3   26.68    3.69
  -2   0  -3   24.08    4.12
   2   0   4 1456.08   28.89
  -2   0  -4 1371.78   28.44
  -2   0  -4 1511.08   26.98
  -2   0  -4 1453.28   25.34
   2   0   4 1531.21   25.38
  -2   0  -4 1454.50   27.93
   2   0   5   99.90    8.09
  -2   0  -5  107.69    7.39
   2   0   5  132.00    8.28
  -2   0  -5  111.33    8.22
   2   0   6  273.37   13.90
  -2   0  -6  270.75   13.08
   2   0   7   10.70    1.37
   2   0   7   12.71    3.51
  -2   0  -7   10.81    3.02
  -2   0  -7   11.87    2.98
  -2   0  -8   -1.72    2.18
   2   0   8    0.07    2.55
  -2   0  -8    3.55    2.39
   2   0   9   53.88    7.03
  -2   0  -9   62.67    7.71
  -2   0  -9   62.50    6.97
   2   0  10   22.41    5.03
  -2   0 -10   28.49    6.19
  -2   0 -10   24.23    4.76
  -2   0 -11   13.63    4.89
   2   0  11   13.43    3.96
  -2   0 -11   13.96    4.12
   2   0  12  202.98   15.26
  -2   0 -12  183.18   15.33
  -2   0 -12  196.50   13.12
   2   0  13    6.11    4.03
  -2   0 -13   12.39    6.95
  -2   0 -14  125.25   13.99
   2   0  14  147.68   14.00
   2   0  15    1.34    3.67
  -2   0 -15    3.09    4.71
  -2   0 -16   94.61   14.40
   2   0  16   86.12   11.83
   2   0  16   77.39   11.07
  -2   0 -17    9.56    7.79
  -2  -1  17   11.49    5.40
   2   1 -17    3.94    6.22
  -2  -1  17    1.39    5.05
  -2  -1  16    9.22    6.41
   2   1 -16   -5.36    4.98
  -2  -1  16   15.77    7.08
  -2  -1  15   23.48    7.56
   2   1 -15   12.17    5.91
  -2  -1  15   20.25    6.27
  -2  -1  14    0.51    4.74
   2   1 -14    7.96    5.68
  -2  -1  13  301.06   20.60
   2   1 -13  308.82   21.76
  -2  -1  13  308.37   22.51
   2   1 -12    4.12    4.91
  -2  -1  12   -0.36    3.95
  -2  -1  12   -1.87    3.74
  -2  -1  11  181.44   14.73
   2   1 -11  202.96   16.34
   2   1 -11  193.02    7.43
  -2  -1  11  208.64   17.01
  -2  -1  10    2.08    3.45
  -2  -1  10    0.93    0.50
   2   1 -10    4.41    4.08
   2   1 -10    1.76    1.29
  -2  -1  10    0.03    2.91
  -2  -1   9  326.45   17.71
   2   1  -9  324.40   18.38
  -2  -1   9  333.67   19.06
  -2  -1   8   12.61    3.94
   2   1  -8    7.00    2.78
   2   1  -8    9.60    2.75
  -2  -1   7    2.00    3.19
   2   1  -7   -3.23    3.57
   2   1  -7   -2.42    2.18
   2   1  -7   -0.37    1.71
  -2  -1   7    1.63    1.97
  -2  -1   6   16.75    4.49
   2   1  -6    2.70    2.17
   2   1  -6   10.25    2.27
  -2  -1   6    9.07    2.85
  -2  -1   5  405.63   16.11
   2   1  -5  413.94   11.57
   2   1  -5  397.42   13.37
  -2  -1   5  331.02    6.45
  -2  -1   5  348.76   16.68
   2   1  -4    6.12    2.75
  -2  -1   4    3.60    1.05
  -2  -1   4    1.15    2.51
   2   1  -4    4.04    1.18
   2   1  -4    3.38    2.23
   2   1  -4    4.06    2.45
  -2  -1   4    4.33    2.74
   2   1  -3 1061.21   25.57
   2   1  -3 1055.10   11.68
   2   1  -3 1020.62   22.94
  -2  -1   3 1073.55   14.93
   2   1  -3 1064.61   22.26
   2   1  -3 1039.46   19.73
   2   1  -3 1055.53   14.95
  -2  -1   3 1043.88   22.12
  -2  -1   3  996.89   24.79
   2   1  -2  460.24   13.69
   2   1  -2  497.95   16.61
   2   1  -2  474.94   10.93
   2   1  -2  477.15   14.82
   2   1  -2  461.29   15.66
  -2  -1   2  473.46   11.01
  -2  -1   2  469.29   13.59
  -2  -1   2  439.98   15.85
   2   1  -1  525.12   16.24
  -2  -1   1  466.71   15.39
  -2  -1   1  483.87   12.89
   2   1  -1  469.50   15.74
  -2  -1   1  479.77   12.23
  -2  -1   1  484.93   15.87
   2   1  -1  480.88   12.46
   2   1  -1  477.02   12.81
   2   1   0  584.96   13.46
  -2  -1   0  606.19   13.30
  -2  -1   0  578.00    8.55
   2   1   0  593.56   14.88
  -2  -1   0  616.21   15.13
  -2  -1   0  587.69   16.96
  -2  -1   0  608.01   17.98
   2   1   0  591.41   17.75
   2   1   0  635.41   17.41
   2   1   0  590.50   16.03
  -2  -1  -1  279.69   11.75
   2   1   1  278.89   10.80
   2   1   1  305.30   12.21
  -2  -1  -1  302.80   11.44
  -2  -1  -1  316.33   13.31
   2   1   1  305.14    9.38
   2   1   1  313.05   11.86
   2   1   2    7.28    2.76
  -2  -1  -2   10.56    2.57
   2   1   2    6.71    2.35
   2   1   2    8.63    2.83
  -2  -1  -2    9.09    3.10
   2   1   2    4.49    2.20
  -2  -1  -3   22.73    3.99
   2   1   3   22.19    3.94
   2   1   3   21.72    3.67
   2   1   3   24.39    3.92
  -2  -1  -4   31.73    4.18
   2   1   4   33.31    4.87
   2   1   4   40.17    4.80
  -2  -1  -4   35.16    5.14
   2   1   5  399.69   16.23
  -2  -1  -5  410.55   15.64
  -2  -1  -6  140.14    9.85
   2   1   6  126.80    9.67
   2   1   7  755.76   24.46
  -2  -1  -7  789.47   24.67
   2   1   8   14.49    2.13
   2   1   8   12.94    3.94
  -2  -1  -8   13.56    3.82
   2   1   9  227.42    7.67
   2   1   9  212.58   14.09
  -2  -1  -9  259.20   15.93
   2   1  10    2.60    0.84
   2   1  10    0.40    2.48
  -2  -1 -10    6.27    3.46
   2   1  11   15.34    4.93
  -2  -1 -11   18.65    6.05
   2   1  12    6.83    3.74
  -2  -1 -12   15.74    5.78
   2   1  13    5.85    4.06
  -2  -1 -13   -3.20    4.59
   2   1  14   -0.41    3.19
   2   1  14    1.13    2.80
  -2  -1 -14    8.82    5.38
   2   1  15   59.52    9.65
  -2  -1 -15   47.17    9.39
   2   1  15   41.65    7.51
   2   1  16   12.12    5.35
  -2  -1 -16   24.86    8.44
  -2  -1 -17   69.07   12.60
   2   2 -17   -3.26    4.70
  -2  -2  17    2.41    6.00
  -2  -2  16  102.06   14.44
   2   2 -16  104.23   14.65
  -2  -2  16  104.40   15.40
   2   2 -15    4.96    5.52
  -2  -2  15    6.34    4.96
  -2  -2  15    3.51    5.46
  -2  -2  14    2.71    4.47
   2   2 -14   -1.40    4.88
  -2  -2  14    0.64    3.86
  -2  -2  13    0.05    4.93
   2   2 -13    4.30    5.49
  -2  -2  13    1.43    3.71
  -2  -2  12   -5.10    5.03
   2   2 -12    7.80    5.35
   2   2 -12    7.46    2.38
  -2  -2  12    5.85    3.98
  -2  -2  11    3.45    3.20
  -2  -2  11    7.82    1.66
   2   2 -11   14.45    5.45
   2   2 -11    7.66    2.46
  -2  -2  11   13.57    5.37
  -2  -2  10  234.28    7.62
   2   2 -10  260.38   17.62
  -2  -2  10  278.67   18.25
  -2  -2  10  244.36   17.49
  -2  -2   9   -2.82    3.84
  -2  -2   9    0.63    0.73
   2   2  -9    2.83    2.47
   2   2  -9   -1.04    3.89
  -2  -2   9    1.61    2.80
  -2  -2   8  491.19   20.90
  -2  -2   8  499.03   10.59
   2   2  -8  469.46   21.31
   2   2  -8  470.40   19.18
   2   2  -7    0.75    1.67
  -2  -2   7   -2.13    2.88
  -2  -2   7   -0.50    0.83
   2   2  -7   -1.09    2.48
   2   2  -6 1314.92   23.26
  -2  -2   6 1242.22   29.27
   2   2  -6 1191.21   27.01
  -2  -2   6 1240.43   16.64
  -2  -2   6 1301.82   27.07
  -2  -2   6 1174.47   32.27
   2   2  -5   20.36    2.80
  -2  -2   5   19.72    4.52
   2   2  -5   13.02    3.16
  -2  -2   5   20.30    2.37
  -2  -2   4  115.04    9.44
  -2  -2   4   80.70    4.66
   2   2  -4   83.44    4.62
   2   2  -4   70.42    6.08
   2   2  -4   84.86    7.07
  -2  -2   4   69.05    7.57
   2   2  -3   19.91    2.85
  -2  -2   3   23.89    2.94
   2   2  -3   19.84    4.11
  -2  -2   3   24.51    4.17
   2   2  -3   16.87    3.45
   2   2  -3   22.39    2.27
   2   2  -3   23.85    3.12
  -2  -2   3   18.85    4.51
  -2  -2   3   17.18    1.82
   2   2  -3   22.66    3.73
   2   2  -2  123.46    6.97
  -2  -2   2  107.86    8.34
  -2  -2   2  118.46    7.04
  -2  -2   2  122.57    6.70
  -2  -2   2  110.66    3.62
   2   2  -2  114.76    8.52
   2   2  -2  124.72    8.94
   2   2  -2  111.54    6.33
   2   2  -1  237.06    8.67
  -2  -2   1  265.20   10.26
  -2  -2   1  239.17   11.82
   2   2  -1  271.35   12.46
   2   2  -1  228.29    9.43
  -2  -2   1  244.46    8.68
  -2  -2   1  252.47   11.79
   2   2  -1  252.89   12.11
  -2  -2   1  240.02    5.44
   2   2   0  632.50   12.75
  -2  -2   0  647.63   13.20
   2   2   0  614.36   16.07
  -2  -2   0  682.08   17.28
  -2  -2   0  687.43   19.88
  -2  -2   0  645.39   19.12
   2   2   0  695.02   19.57
  -2  -2  -1  172.55   10.35
   2   2   1  152.06    8.69
   2   2   1  162.39    9.68
  -2  -2  -1  149.65    9.39
  -2  -2  -1  167.10    9.06
   2   2   1  146.30    5.68
   2   2   2 1790.53   19.39
   2   2   2 1981.80   33.55
  -2  -2  -2 1748.16   32.47
   2   2   2 1890.69   29.90
  -2  -2  -2 1889.20   31.22
   2   2   2 1892.71   31.24
   2   2   2 1832.11   31.42
  -2  -2  -3  339.13   15.04
   2   2   3  393.63   14.50
   2   2   3  360.07   14.66
  -2  -2  -4  673.77   22.04
   2   2   4  659.16   20.66
  -2  -2  -4  685.53   20.20
  -2  -2  -5    6.51    2.55
   2   2   5    7.83    2.38
  -2  -2  -5    6.57    3.52
   2   2   6   -1.96    2.57
  -2  -2  -6    3.04    2.65
   2   2   7    3.60    3.10
  -2  -2  -7    2.83    2.97
   2   2   8  106.44   10.07
   2   2   8   99.76    6.44
  -2  -2  -8  104.51   10.03
   2   2   9   23.96    3.36
  -2  -2  -9   25.56    5.74
   2   2   9   30.76    5.61
   2   2  10  374.88   12.29
   2   2  10  360.12   19.55
  -2  -2 -10  359.73   20.48
   2   2  11   -2.18    3.52
   2   2  11    4.88    2.16
  -2  -2 -11    4.07    4.12
   2   2  11   10.99    4.45
   2   2  12  213.41   16.36
  -2  -2 -12  199.13   16.94
   2   2  12  204.24   13.89
   2   2  13    5.33    4.02
   2   2  13    8.37    4.48
  -2  -2 -13    7.31    4.61
   2   2  14   41.99    8.54
  -2  -2 -14   30.37    8.32
   2   2  15    3.10    3.47
  -2  -2 -15    0.32    3.93
   2   2  16   -2.47    2.97
  -2  -2 -16   -2.33    4.61
  -2  -3  17    0.07    6.60
   2   3 -17   16.14    6.37
  -2  -3  17    4.23    5.56
   2   3 -16   10.48    6.75
  -2  -3  16   -2.26    4.87
  -2  -3  16   -3.19    4.33
   2   3 -15  190.74   18.89
  -2  -3  15  218.40   19.49
  -2  -3  15  246.47   22.24
   2   3 -14    4.71    4.93
  -2  -3  14    0.53    4.36
  -2  -3  14    0.80    4.42
  -2  -3  13  377.19   22.79
   2   3 -13  356.21   23.70
  -2  -3  13  368.69   24.29
   2   3 -12    5.48    4.26
  -2  -3  12    7.02    5.10
  -2  -3  11   54.35    8.20
  -2  -3  11   59.40    4.85
   2   3 -11   61.22   10.13
   2   3 -11   74.68    7.61
  -2  -3  11   51.33    9.20
  -2  -3  10    3.98    3.43
   2   3 -10   -0.82    3.25
   2   3 -10    0.97    4.55
  -2  -3  10    0.71    3.16
  -2  -3   9   -2.28    3.76
   2   3  -9   -0.22    2.35
  -2  -3   8   38.58    3.83
   2   3  -8   27.34    5.53
  -2  -3   8   36.86    6.54
   2   3  -7  293.43   12.81
   2   3  -7  242.74   14.02
  -2  -3   7  249.62   14.31
  -2  -3   7  270.91    9.66
  -2  -3   7  244.54   15.67
  -2  -3   6   11.81    3.88
  -2  -3   6   12.02    3.96
  -2  -3   6   15.55    2.55
   2   3  -6   14.50    2.78
   2   3  -6   12.01    3.52
  -2  -3   5  765.17   22.17
   2   3  -5  741.88   17.15
   2   3  -5  697.82   21.10
  -2  -3   5  758.77   16.43
  -2  -3   5  680.79   15.86
  -2  -3   5  693.29   23.86
  -2  -3   4    4.83    2.18
   2   3  -4   -3.94    3.02
  -2  -3   4    1.85    2.72
   2   3  -4    1.28    2.24
   2   3  -4    1.35    1.33
  -2  -3   4    1.47    1.31
   2   3  -4    0.23    1.98
   2   3  -3 1955.12   27.91
  -2  -3   3 1906.62   22.15
  -2  -3   3 1935.77   36.94
   2   3  -3 1807.42   33.84
  -2  -3   3 1969.54   27.85
   2   3  -3 1959.05   22.41
   2   3  -3 1880.45   32.44
  -2  -3   2    6.61    2.73
   2   3  -2    1.69    1.75
  -2  -3   2    2.99    1.81
   2   3  -2    0.67    2.40
  -2  -3   2    1.42    2.39
  -2  -3   2    3.37    1.47
  -2  -3   1  455.08   11.89
  -2  -3   1  461.75   17.06
   2   3  -1  456.42   14.85
  -2  -3   1  517.65   15.71
   2   3  -1  483.31   17.36
  -2  -3   1  493.57   16.83
   2   3  -1  468.88   16.77
  -2  -3   1  470.49   10.40
   2   3  -1  426.64   11.97
   2   3   0   12.83    2.23
   2   3   0   11.46    3.30
  -2  -3   0   17.03    3.57
  -2  -3   0   15.32    3.78
  -2  -3   0   12.49    3.62
  -2  -3   0   10.59    1.82
   2   3   1   13.07    3.66
   2   3   1    8.64    1.26
  -2  -3  -1   13.19    3.58
  -2  -3  -1   14.52    1.78
   2   3   2   54.47    2.82
   2   3   2   55.96    6.07
  -2  -3  -2   57.83    6.24
   2   3   3  333.86    6.59
   2   3   3  335.68   14.72
  -2  -3  -3  337.37   15.66
   2   3   4  455.31   17.93
  -2  -3  -4  462.58   18.97
  -2  -3  -5 1513.34   36.24
  -2  -3  -5 1430.45   32.51
   2   3   5 1476.54   33.76
  -2  -3  -6  226.01   14.79
  -2  -3  -6  224.30   13.64
   2   3   6  215.01   13.48
  -2  -3  -7  407.06   19.55
   2   3   7  408.51   19.40
   2   3   8   48.93    7.37
  -2  -3  -8   55.52    7.60
   2   3   8   54.62    5.69
   2   3   9   17.26    3.50
   2   3   9   17.35    4.04
  -2  -3  -9    7.22    3.54
   2   3   9   11.66    3.96
   2   3  10    3.18    2.63
   2   3  10    0.88    1.86
   2   3  10    1.17    2.62
  -2  -3 -10   -2.08    3.49
   2   3  11   13.67    3.83
   2   3  11   12.87    2.80
   2   3  11   10.09    3.67
  -2  -3 -11   14.57    4.85
   2   3  12    5.51    3.50
   2   3  12    0.58    3.36
  -2  -3 -12   -0.07    3.66
   2   3  13  152.82   14.52
  -2  -3 -13  139.59   14.79
   2   3  14    1.31    2.89
  -2  -3 -14    1.01    4.54
   2   3  15   83.11   11.36
  -2  -3 -15   98.45   14.31
  -2  -3 -16   30.22    8.94
   2   3  16   35.10    8.06
  -2  -4  17   -5.87    6.90
  -2  -4  17   -8.39    5.76
  -2  -4  16    1.40    4.67
   2   4 -16   -1.20    4.89
  -2  -4  16    8.46    5.58
  -2  -4  15    9.01    6.08
   2   4 -15    9.42    6.10
  -2  -4  15    2.19    4.01
  -2  -4  14   -6.77    4.72
   2   4 -14    5.14    5.61
  -2  -4  14   -6.68    6.09
  -2  -4  13   12.05    5.99
   2   4 -13   -4.20    4.92
   2   4 -13    5.67    3.12
  -2  -4  13    2.89    4.59
  -2  -4  12  240.90   18.10
   2   4 -12  247.06   19.03
   2   4 -12  241.12   14.00
  -2  -4  12  259.31   19.47
  -2  -4  11   -0.73    3.79
   2   4 -11   -5.04    4.88
  -2  -4  11   -3.77    4.19
  -2  -4  10  534.27   24.54
   2   4 -10  543.28   24.50
  -2  -4   9    8.00    4.39
   2   4  -9    9.78    5.01
   2   4  -8  268.35   16.41
  -2  -4   8  303.09   17.47
  -2  -4   8  265.30   11.44
   2   4  -7   24.68    5.36
  -2  -4   7   26.97    3.95
  -2  -4   7   31.67    6.50
  -2  -4   7   26.54    5.63
  -2  -4   7   23.01    4.01
  -2  -4   6   61.30    7.03
  -2  -4   6   52.23    5.16
   2   4  -6   55.32    5.84
  -2  -4   6   55.78    5.54
   2   4  -6   52.71    6.88
  -2  -4   6   62.05    7.86
  -2  -4   5   55.34    7.04
  -2  -4   5   44.51    4.82
  -2  -4   5   47.55    6.81
  -2  -4   5   38.79    4.33
   2   4  -5   49.45    6.72
   2   4  -5   42.07    4.88
   2   4  -5   37.96    5.56
  -2  -4   4    5.63    2.17
  -2  -4   4   10.64    3.61
  -2  -4   4    4.13    2.07
   2   4  -4    6.34    2.95
   2   4  -4    9.84    3.52
   2   4  -4    3.71    1.68
   2   4  -4    5.47    2.17
  -2  -4   3  102.02    8.98
  -2  -4   3  120.00    7.85
  -2  -4   3  104.77    6.43
  -2  -4   3  116.03    7.73
   2   4  -3  118.36    9.20
   2   4  -3  124.38    6.72
   2   4  -3  105.51    8.69
  -2  -4   2  251.38   10.54
  -2  -4   2  237.32   12.03
   2   4  -2  218.86   12.00
  -2  -4   2  249.71   11.36
  -2  -4   2  225.55    9.28
   2   4  -2  223.97   11.12
   2   4  -2  225.13   12.21
  -2  -4   2  243.75   13.13
  -2  -4   1  107.61    6.23
  -2  -4   1   83.57    7.83
   2   4  -1   88.31    7.28
  -2  -4   1   84.49    5.49
  -2  -4   1  102.94    7.96
  -2  -4   0 1813.50   19.84
   2   4   0 1753.44   32.36
  -2  -4   0 1788.08   34.88
  -2  -4  -1   -0.51    0.80
   2   4   1   -1.19    2.27
  -2  -4  -1   -0.58    2.24
   2   4   2  471.32   17.99
  -2  -4  -2  491.64   18.90
   2   4   3    4.10    2.39
  -2  -4  -3    3.94    2.66
   2   4   4   15.66    4.35
  -2  -4  -4   10.54    3.60
   2   4   5  117.99    3.73
  -2  -4  -5  142.12   11.66
   2   4   5  129.97   10.52
  -2  -4  -5  137.05   10.69
   2   4   6    0.73    0.93
   2   4   6    1.66    2.39
  -2  -4  -6    4.27    2.49
  -2  -4  -6    5.45    3.64
   2   4   7    4.88    1.67
   2   4   7    7.41    3.63
  -2  -4  -7    2.40    2.93
   2   4   8  557.17   14.34
   2   4   8  607.50   24.56
  -2  -4  -8  579.65   25.32
   2   4   9    7.43    2.40
   2   4   9   11.75    3.65
   2   4   9    5.16    3.02
  -2  -4  -9    0.79    3.65
   2   4  10  345.87   14.02
   2   4  10  335.06   19.54
   2   4  10  360.99   15.69
  -2  -4 -10  343.11   21.35
   2   4  11   -2.22    2.22
   2   4  11    6.08    3.77
  -2  -4 -11    4.32    3.67
   2   4  12   38.62    7.20
  -2  -4 -12   40.40    8.31
   2   4  13    4.15    3.60
  -2  -4 -13    1.43    4.24
   2   4  14    5.60    4.51
  -2  -4 -14   -6.30    4.68
  -2  -4 -15   -8.30    6.24
   2   4  15    7.85    4.15
   2   5 -17   36.66   10.08
   2   5 -16    0.90    4.53
  -2  -5  16   -2.08    5.04
  -2  -5  15  106.48   15.14
   2   5 -15   93.44   14.04
  -2  -5  15   83.42   12.73
  -2  -5  14    4.30    5.11
   2   5 -14    4.37    4.22
  -2  -5  14    5.66    5.17
  -2  -5  13   60.28   10.39
   2   5 -13   44.63    9.67
   2   5 -13   61.89    7.79
  -2  -5  13   66.50   10.56
   2   5 -12   -0.28    4.06
   2   5 -12   -2.97    3.21
  -2  -5  11   10.20    5.03
   2   5 -11   -0.26    3.59
   2   5 -11   -0.70    4.62
  -2  -5  10    2.17    4.19
   2   5 -10    0.48    2.97
  -2  -5   9  367.95   19.92
   2   5  -9  373.34   21.30
  -2  -5   8   10.02    4.82
   2   5  -8    5.86    3.56
  -2  -5   8    8.57    3.34
  -2  -5   8   -0.24    2.85
  -2  -5   7  503.35   18.21
  -2  -5   7  507.11   21.26
   2   5  -7  505.83   22.73
  -2  -5   7  508.00   23.10
  -2  -5   6    3.69    3.73
  -2  -5   6    4.42    3.24
   2   5  -6    3.20    2.68
   2   5  -6    5.36    3.31
  -2  -5   6    4.81    2.26
  -2  -5   5  909.78   22.55
   2   5  -5  931.92   26.33
   2   5  -5 1020.25   24.33
   2   5  -5  938.70   27.98
  -2  -5   5  910.58   24.77
  -2  -5   5  940.83   28.91
  -2  -5   4    1.97    2.60
  -2  -5   4    2.51    2.62
   2   5  -4    3.34    2.60
  -2  -5   4    2.70    2.31
   2   5  -4    2.50    1.86
   2   5  -4    3.38    2.37
   2   5  -4    2.20    2.83
   2   5  -3    3.33    2.43
  -2  -5   3    4.20    2.59
  -2  -5   3   11.04    3.59
   2   5  -3   -0.16    2.76
  -2  -5   3    5.74    2.75
  -2  -5   2    3.63    2.57
   2   5  -2    3.36    2.50
  -2  -5   2    2.43    1.80
  -2  -5   2    2.52    2.40
   2   5  -2    3.45    3.46
  -2  -5   1    8.63    3.96
   2   5  -1    2.31    2.13
  -2  -5   1    7.16    3.10
  -2  -5   1   -0.15    1.48
   2   5  -1   -0.51    2.16
  -2  -5   0   43.81    3.30
   2   5   0   45.67    6.06
  -2  -5   0   45.83    5.88
   2   5   1  398.84   17.19
  -2  -5  -1  344.36    6.42
  -2  -5  -1  379.02   17.14
   2   5   2   54.18    7.08
  -2  -5  -2   55.38    7.00
  -2  -5  -3 1083.43   30.84
   2   5   3 1055.41   29.39
   2   5   4   17.83    5.01
  -2  -5  -4   15.51    4.39
  -2  -5  -5  282.53   16.88
   2   5   5  265.17   15.55
   2   5   6   -1.04    2.73
  -2  -5  -6   -0.09    2.72
   2   5   7   38.30    2.66
   2   5   7   47.96    7.24
  -2  -5  -7   43.69    7.12
  -2  -5  -7   43.90    7.61
  -2  -5  -8   10.03    5.11
   2   5   8    6.60    2.92
  -2  -5  -8   11.34    4.19
   2   5   8   12.16    2.11
  -2  -5  -9   18.56    4.91
   2   5   9   15.29    5.22
   2   5  10   22.41    4.69
   2   5  10   22.72    6.03
  -2  -5 -10   22.46    6.17
   2   5  11  286.36   19.36
   2   5  11  315.29   16.11
  -2  -5 -11  306.16   21.55
  -2  -5 -12    1.75    3.66
   2   5  12    6.06    4.64
   2   5  13  183.22   16.41
  -2  -5 -13  185.13   18.33
  -2  -5 -14   -1.31    6.03
   2   5  14    8.69    5.16
   2   5  15   12.70    5.60
  -2  -5 -15   21.11    8.33
  -2  -6  16   41.34   10.50
   2   6 -16   27.36    8.41
  -2  -6  15   -7.41    6.11
   2   6 -15   10.08    7.58
  -2  -6  14  113.39   14.53
   2   6 -14   88.14   12.98
  -2  -6  13   -0.25    4.27
   2   6 -13   -7.72    6.17
   2   6 -13   -0.92    3.30
  -2  -6  12  308.91   21.71
   2   6 -12  283.50   20.87
   2   6 -12  299.20   21.05
  -2  -6  11   11.21    6.42
   2   6 -11    8.19    4.88
  -2  -6  10   95.26   11.82
  -2  -6  10  101.03   10.35
   2   6 -10  105.09   12.03
  -2  -6   9    9.20    4.94
   2   6  -9   -0.28    3.73
  -2  -6   9    2.43    2.95
  -2  -6   8   -0.95    2.73
  -2  -6   8    5.35    4.31
   2   6  -8    6.64    4.12
  -2  -6   8    0.22    2.28
  -2  -6   7   -1.56    3.52
   2   6  -7    4.72    2.29
  -2  -6   7    5.16    4.20
   2   6  -7   -1.03    3.20
  -2  -6   7    6.41    2.96
  -2  -6   6  443.34   17.84
   2   6  -6  466.08   19.43
   2   6  -6  463.46   21.78
  -2  -6   6  486.11   22.08
  -2  -6   6  491.49   20.40
  -2  -6   5    4.57    3.21
  -2  -6   5    4.37    2.52
  -2  -6   5    3.91    3.05
   2   6  -5    5.70    3.05
   2   6  -5    5.76    3.77
  -2  -6   4  372.98   15.51
   2   6  -4  396.64   17.06
   2   6  -4  379.86   18.44
   2   6  -4  425.78   14.29
  -2  -6   4  369.61   18.30
  -2  -6   4  378.63   15.50
  -2  -6   3    4.88    2.34
   2   6  -3    5.10    2.38
  -2  -6   3    5.49    2.35
  -2  -6   3    4.57    2.55
   2   6  -3    4.79    3.38
   2   6  -3    8.94    2.46
  -2  -6   2 1107.36   22.06
  -2  -6   2 1101.02   29.88
  -2  -6   2 1173.15   26.25
   2   6  -2 1170.26   31.13
   2   6  -1   17.70    4.46
  -2  -6   1   15.92    2.65
  -2  -6   1   19.01    3.39
  -2  -6   1   20.63    4.62
   2   6  -1   21.06    4.75
  -2  -6   0   57.05    3.77
   2   6   0   57.13    7.02
  -2  -6   0   53.29    6.87
  -2  -6   0   61.09    6.29
  -2  -6  -1   39.37    2.26
   2   6   1   45.85    6.71
  -2  -6  -1   51.55    7.05
   2   6   2   39.17    6.20
  -2  -6  -2   37.78    6.21
   2   6   3    8.57    3.64
  -2  -6  -3   14.75    4.53
   2   6   4  117.35   10.95
  -2  -6  -4  124.66   11.46
  -2  -6  -5   62.73    9.08
   2   6   5   66.60    8.47
   2   6   6  336.95   19.31
  -2  -6  -6  336.93   20.15
   2   6   7   37.99    7.60
  -2  -6  -7   27.86    5.66
  -2  -6  -7   34.20    7.26
   2   6   8  177.29   14.58
  -2  -6  -8  193.39   16.48
  -2  -6  -8  183.89   15.38
   2   6   9    9.40    3.92
   2   6   9    3.67    3.40
  -2  -6  -9   12.52    5.69
  -2  -6  -9    7.82    4.20
  -2  -6 -10   41.13    9.11
   2   6  10   47.35    7.42
  -2  -6 -10   42.47    8.59
   2   6  10   38.24    8.03
   2   6  11   17.78    4.46
  -2  -6 -11    9.70    5.70
   2   6  11   14.00    5.04
   2   6  12   10.85    5.20
  -2  -6 -12   16.66    5.65
   2   6  13   42.37    8.26
  -2  -6 -13   42.79    9.45
   2   6  14   73.56   11.16
  -2  -6 -14   64.14   11.90
   2   6  15   22.48    6.90
  -2  -7  16    5.81    6.34
   2   7 -16   11.27    6.53
  -2  -7  15   30.25    8.78
   2   7 -15   25.86    8.13
  -2  -7  14   27.88    7.94
   2   7 -14   13.68    6.31
   2   7 -14   19.16    5.72
  -2  -7  13   13.85    6.09
   2   7 -13   13.89    5.61
   2   7 -13   15.78    5.46
  -2  -7  12    0.27    5.22
   2   7 -12    4.25    5.31
  -2  -7  11  129.67   12.70
   2   7 -11  131.45   14.46
  -2  -7  11  144.12   15.24
  -2  -7  10    5.57    5.14
   2   7 -10   -1.84    3.66
  -2  -7  10   -2.84    2.93
   2   7  -9  465.91   21.59
  -2  -7   9  462.70   21.70
   2   7  -9  470.13   25.94
  -2  -7   9  528.34   25.62
   2   7  -8    1.25    3.08
  -2  -7   8    5.51    3.99
   2   7  -8    1.04    3.60
  -2  -7   8   -1.04    2.55
  -2  -7   8    9.08    5.35
  -2  -7   7  217.39   13.84
   2   7  -7  232.25   17.33
   2   7  -7  237.19   14.50
  -2  -7   7  258.04   16.78
  -2  -7   7  289.55   17.52
  -2  -7   6   -0.15    2.70
  -2  -7   6    6.31    4.09
   2   7  -6    0.93    2.45
   2   7  -6    1.00    3.62
   2   7  -5  111.20    9.49
   2   7  -5  115.05   11.47
  -2  -7   5  101.62    9.32
   2   7  -5  101.93    7.85
  -2  -7   5  116.28   10.68
   2   7  -4    1.60    1.52
  -2  -7   4   -1.01    2.49
   2   7  -4    0.49    2.10
  -2  -7   4    4.01    2.06
   2   7  -4    2.43    2.87
  -2  -7   3  179.89   12.66
  -2  -7   3  199.86   12.18
   2   7  -3  193.06   13.84
   2   7  -3  218.15    9.28
  -2  -7   3  195.94   11.06
  -2  -7   2   -0.07    2.54
  -2  -7   2    0.04    2.20
   2   7  -2    2.92    2.67
  -2  -7   2    2.33    2.84
  -2  -7   1  481.37   20.39
  -2  -7   1  522.71   19.05
   2   7  -1  506.08   21.69
  -2  -7   1  541.37   14.63
  -2  -7   0   34.61    3.36
   2   7   0   37.24    6.40
   2   7   0   40.21    6.22
  -2  -7   0   43.93    6.60
  -2  -7   0   33.86    5.33
  -2  -7  -1  623.87    9.48
   2   7   1  695.27   25.97
  -2  -7  -1  680.19   24.97
   2   7   2    8.53    3.86
  -2  -7  -2    0.66    2.41
   2   7   3  290.07   17.37
  -2  -7  -3  313.87   18.10
   2   7   4    0.88    2.61
  -2  -7  -4    6.79    4.13
   2   7   5   14.42    4.90
  -2  -7  -5    9.00    4.77
   2   7   6    6.42    4.31
  -2  -7  -6    7.47    5.38
   2   7   7   33.61    7.13
  -2  -7  -7   35.60    7.75
   2   7   8    0.33    2.92
  -2  -7  -8    9.54    5.37
   2   7   9  262.76   18.95
  -2  -7  -9  229.44   18.54
   2   7   9  304.31   19.79
  -2  -7  -9  239.35   19.70
   2   7  10    4.30    3.89
   2   7  10    9.54    4.50
  -2  -7 -10    5.12    4.38
  -2  -7 -10    1.43    4.08
   2   7  11  133.22   14.47
   2   7  11  124.90   12.06
  -2  -7 -11  129.59   15.77
  -2  -7 -11  130.95   14.73
   2   7  12    3.97    3.51
  -2  -7 -12    3.05    3.82
  -2  -7 -12   11.49    5.61
  -2  -7 -13   25.78    7.36
   2   7  13   28.33    7.67
  -2  -7 -13   10.87    5.09
   2   7  14   30.77    8.35
   2   7  15   33.41    9.77
   2   8 -16   40.03   10.40
  -2  -8  15    0.28    4.67
   2   8 -15   -1.58    4.74
  -2  -8  14  140.27   17.34
   2   8 -14  111.58   14.90
   2   8 -14  150.51   15.07
   2   8 -13   -3.33    5.64
  -2  -8  13    3.67    7.01
   2   8 -13    0.65    4.38
  -2  -8  12   72.13   11.64
  -2  -8  12   68.22   10.46
   2   8 -12   48.67    9.80
   2   8 -11   16.17    6.18
  -2  -8  11   28.43    6.59
  -2  -8  11   25.07    7.31
  -2  -8  10   57.04   11.18
   2   8 -10   42.01    7.16
   2   8 -10   33.32    7.65
  -2  -8  10   36.40    7.14
   2   8  -9    2.43    4.57
   2   8  -9    0.39    3.01
  -2  -8   9    5.49    3.79
  -2  -8   9    6.35    4.51
  -2  -8   8   90.11   10.13
   2   8  -8   93.74    9.59
   2   8  -8   84.84   11.50
  -2  -8   8  100.94   11.32
  -2  -8   7   -0.32    3.24
  -2  -8   7    3.15    3.06
   2   8  -7    4.56    3.26
   2   8  -7   -0.12    3.52
   2   8  -6  792.62   25.52
   2   8  -6  726.68   30.48
  -2  -8   6  743.96   26.76
  -2  -8   6  751.67   28.81
  -2  -8   5   -0.35    2.82
   2   8  -5    1.21    2.44
  -2  -8   5    3.77    2.81
  -2  -8   4  637.04   25.25
  -2  -8   4  624.33   23.62
   2   8  -4  629.75   26.98
   2   8  -3    2.27    1.53
  -2  -8   3   -2.55    2.79
  -2  -8   3    2.62    2.80
   2   8  -3    5.68    3.94
  -2  -8   2  198.79   13.79
  -2  -8   2  200.98   13.06
   2   8  -2  190.54   14.23
   2   8  -2  196.90    7.92
  -2  -8   1    1.29    2.28
  -2  -8   1   -0.44    2.43
   2   8  -1    4.84    2.97
  -2  -8   1    8.51    2.65
  -2  -8   0   69.36    8.56
  -2  -8   0   71.32    8.16
   2   8   0   70.04    8.76
  -2  -8   0   89.27    5.54
  -2  -8  -1    1.76    0.73
  -2  -8  -1    4.11    2.79
  -2  -8  -1   -0.17    2.44
   2   8   1    0.77    2.44
   2   8   2  500.83   23.94
  -2  -8  -2  482.61   22.65
   2   8   2  496.95   22.45
  -2  -8  -3   18.62    5.29
   2   8   3   19.41    5.59
  -2  -8  -4  307.89   19.28
   2   8   4  300.65   19.23
   2   8   5    6.09    3.21
  -2  -8  -5    2.13    3.24
  -2  -8  -6  379.25   23.00
   2   8   6  351.91   21.47
   2   8   7    4.04    4.99
  -2  -8  -7   -2.58    3.42
   2   8   8    9.15    4.93
  -2  -8  -8   17.34    6.54
   2   8   9   -3.55    3.43
   2   8   9    3.44    3.65
  -2  -8  -9   -5.11    5.54
   2   8  10   21.56    6.50
   2   8  10   15.78    5.57
  -2  -8 -10   19.89    6.21
  -2  -8 -10   27.74    8.47
   2   8  11   -1.28    3.35
   2   8  11    0.92    3.86
  -2  -8 -11    2.84    4.65
  -2  -8 -11   10.73    6.24
   2   8  12   72.36   11.41
  -2  -8 -12   62.39   11.33
  -2  -8 -12   67.86   12.62
   2   8  13    3.77    4.33
  -2  -8 -13   -0.27    4.48
   2   8  14   56.65   11.34
   2   8  14   39.06    9.08
   2   8  15   10.56    6.36
  -2  -9  15    7.59    6.40
   2   9 -15    1.93    4.23
  -2  -9  14   13.15    7.45
   2   9 -14   -1.90    4.66
  -2  -9  13   99.26   14.90
   2   9 -12   12.16    6.08
  -2  -9  12    3.58    3.33
   2   9 -11  161.57   17.22
  -2  -9  11  163.08   15.49
  -2  -9  11  163.61   17.36
   2   9 -10    4.26    5.18
   2   9 -10    1.71    2.65
  -2  -9  10    4.44    3.66
  -2  -9   9   -1.81    3.13
   2   9  -9    3.41    3.66
   2   9  -9   -1.05    4.06
  -2  -9   9    3.92    3.22
  -2  -9   8    5.57    4.23
   2   9  -8    8.25    3.47
  -2  -9   8    3.75    2.56
   2   9  -8    3.60    4.24
  -2  -9   7  216.37   15.94
   2   9  -7  238.82   14.37
   2   9  -7  214.42   18.31
  -2  -9   7  224.94   16.37
  -2  -9   6    2.28    3.75
  -2  -9   6   -1.39    2.59
   2   9  -6    1.47    3.49
  -2  -9   5    4.65    3.31
  -2  -9   5    7.48    3.39
   2   9  -5    6.83    4.72
  -2  -9   4   -0.08    2.56
   2   9  -4    0.92    2.91
  -2  -9   4    1.72    3.17
  -2  -9   3  535.10   23.41
  -2  -9   3  559.69   23.82
   2   9  -3  531.52   25.64
  -2  -9   2    4.39    3.57
   2   9  -2   -0.92    1.00
  -2  -9   2    1.33    2.43
   2   9  -2    5.07    3.82
  -2  -9   1  376.66   19.75
  -2  -9   1  374.95   19.00
   2   9  -1  374.60   21.04
   2   9  -1  317.41    8.71
  -2  -9   0    2.00    2.39
  -2  -9   0    5.46    3.03
  -2  -9   0    5.91    2.14
   2   9   0    4.72    3.63
  -2  -9  -1  160.85    5.72
  -2  -9  -1  190.74   14.68
   2   9   1  176.98   14.31
  -2  -9  -1  195.69   14.38
  -2  -9  -2    9.12    4.22
   2   9   2    5.15    3.35
   2   9   3   53.93    9.01
  -2  -9  -3   67.05    9.10
   2   9   3   66.73    8.83
   2   9   4    0.46    3.62
  -2  -9  -4   -1.70    3.16
   2   9   5  162.03   15.46
  -2  -9  -5  160.65   15.09
   2   9   6    2.71    3.73
  -2  -9  -6    3.68    3.22
   2   9   7  180.90   16.68
  -2  -9  -7  187.77   17.29
   2   9   8   18.44    6.52
  -2  -9  -8   15.21    6.53
   2   9   9  176.51   17.19
   2   9   9  205.49   17.95
  -2  -9  -9  173.99   17.92
   2   9  10   -3.48    4.79
   2   9  10    7.51    4.52
  -2  -9 -10    3.79    3.75
   2   9  11   12.90    6.00
   2   9  11   23.92    7.26
  -2  -9 -11   11.32    5.42
   2   9  12   -2.43    4.34
  -2  -9 -12   -4.54    5.01
   2   9  13   -1.14    4.00
   2   9  14   -2.15    3.68
   2  10 -15   -9.88    6.77
  -2 -10  14   12.42    8.83
   2  10 -14   11.39    4.41
   2  10 -14   14.75    6.45
   2  10 -13    4.20    5.22
  -2 -10  13    7.46    6.67
   2  10 -12    4.09    4.54
  -2 -10  12   -3.67    4.60
  -2 -10  12   -4.00    4.86
   2  10 -11    2.22    4.31
  -2 -10  11   -4.82    3.43
   2  10 -10   59.66   11.37
  -2 -10  10   44.01    8.43
  -2 -10  10   60.60   11.03
  -2 -10   9    0.59    2.85
  -2 -10   9    1.29    3.47
   2  10  -9    3.47    5.54
  -2 -10   8  284.65   19.23
   2  10  -8  270.13   22.30
  -2 -10   8  296.04   19.55
  -2 -10   7    5.86    3.44
   2  10  -7    4.93    4.97
  -2 -10   7    7.43    4.68
  -2 -10   6    6.62    3.18
  -2 -10   6    6.11    4.06
   2  10  -6    8.09    5.27
  -2 -10   5   -1.63    3.12
  -2 -10   5    0.70    2.54
   2  10  -5    3.32    3.58
  -2 -10   4  220.00   15.89
  -2 -10   4  234.79   16.63
   2  10  -4  250.21   19.37
  -2 -10   3   -1.92    3.62
  -2 -10   3   -0.31    3.11
   2  10  -3    4.34    3.56
  -2 -10   2   -1.24    2.63
   2  10  -2   -3.64    3.45
  -2 -10   1   -3.00    3.31
   2  10  -1   -0.76    3.27
  -2 -10   1    4.28    3.33
  -2 -10   0  263.04   17.54
  -2 -10   0  273.36   17.65
   2  10   0  260.47   18.27
  -2 -10   0  254.06   10.08
  -2 -10  -1    1.75    3.69
  -2 -10  -1    1.25    2.63
   2  10   1   -0.88    2.99
  -2 -10  -2  221.81   16.80
   2  10   2  207.36   16.13
  -2 -10  -2  231.69   16.99
  -2 -10  -3    9.39    5.00
   2  10   3    3.82    4.00
  -2 -10  -4  267.42   19.80
   2  10   4  291.79   19.30
   2  10   5    2.65    4.05
  -2 -10  -5    4.20    4.27
   2  10   5   -4.40    4.40
   2  10   6  109.38   13.71
  -2 -10  -6  109.63   13.33
   2  10   7   -0.77    3.80
  -2 -10  -7    0.40    4.23
   2  10   8   79.31   12.29
   2  10   8   81.20   12.80
  -2 -10  -8   76.69   12.05
   2  10   9   -7.62    4.89
   2  10   9    8.78    7.22
  -2 -10  -9    2.83    4.53
   2  10  10   92.06   13.01
   2  10  10  101.95   13.67
  -2 -10 -10   83.16   13.30
   2  10  11   12.75    6.47
   2  10  11    3.14    6.50
  -2 -10 -11   20.54    8.36
   2  10  12   71.21   12.27
   2  11 -14   -2.47    5.03
   2  11 -13  131.27   16.97
  -2 -11  13  121.45   15.29
  -2 -11  13  132.41   18.45
   2  11 -12    9.23    5.64
  -2 -11  12    1.20    4.40
  -2 -11  11   64.18   10.75
   2  11 -11   55.62   11.28
  -2 -11  11   79.79   13.27
   2  11 -10   -6.34    5.60
  -2 -11  10   -0.29    2.98
  -2 -11   9    6.34    4.79
   2  11  -9   -1.34    5.26
  -2 -11   9    0.05    2.92
  -2 -11   8   -1.73    3.46
  -2 -11   8    5.52    4.10
   2  11  -8    8.88    5.45
  -2 -11   7   80.00   10.52
  -2 -11   7   81.73   11.03
   2  11  -7   74.17   12.31
  -2 -11   6   -1.69    2.85
  -2 -11   6    5.68    3.73
   2  11  -6    8.36    5.78
   2  11  -5  438.41   27.13
  -2 -11   5  435.58   23.52
  -2 -11   5  476.20   24.46
  -2 -11   4   21.73    5.80
   2  11  -4   32.65    7.61
  -2 -11   4   34.28    7.53
  -2 -11   3   35.58    6.94
  -2 -11   3   47.74    7.63
   2  11  -3   43.32    8.73
  -2 -11   2   -2.60    2.78
  -2 -11   2    2.74    3.31
   2  11  -2    1.08    3.57
  -2 -11   1   59.80    8.85
  -2 -11   1   54.84    8.62
   2  11  -1   55.08    9.17
  -2 -11   0    3.38    3.63
  -2 -11   0    4.18    4.09
   2  11   0   -0.23    3.53
  -2 -11  -1    6.11    3.62
  -2 -11  -1    4.06    3.63
   2  11   1    1.97    3.81
  -2 -11  -2   -3.81    3.85
  -2 -11  -2   -0.33    4.41
   2  11   2    0.22    3.92
  -2 -11  -3  107.38   12.41
  -2 -11  -3  120.18   13.55
   2  11   3   85.83   11.06
  -2 -11  -4    9.43    5.19
   2  11   4    1.45    3.41
  -2 -11  -5  112.32   13.82
   2  11   5  115.33   12.63
  -2 -11  -6    3.51    3.84
   2  11   6    5.00    3.81
   2  11   7  102.00   12.59
  -2 -11  -7   97.18   13.84
   2  11   8    9.00    6.08
  -2 -11  -8    3.34    4.64
   2  11   8   12.12    5.31
   2  11   9   35.39    9.19
  -2 -11  -9   35.10    8.71
   2  11  10    4.03    5.39
  -2 -11 -10   -3.12    4.41
   2  11  11   -1.94    4.25
   2  12 -14    1.36    4.75
  -2 -12  13    9.44    8.47
   2  12 -13   13.92    6.75
  -2 -12  12   77.90   14.11
  -2 -12  12   37.42    9.40
   2  12 -11   -2.74    5.43
  -2 -12  11   -5.40    4.84
  -2 -12  10  136.33   15.16
   2  12 -10  154.20   18.83
  -2 -12  10  174.26   18.89
  -2 -12   9   -1.33    3.31
   2  12  -9   -0.90    5.86
  -2 -12   9   -1.16    3.54
  -2 -12   8  141.43   14.85
   2  12  -8  155.03   19.00
  -2 -12   8  160.39   14.97
  -2 -12   7   -0.27    3.06
   2  12  -7    3.56    4.55
  -2 -12   7    5.29    4.42
  -2 -12   6   25.60    6.74
  -2 -12   6   22.78    6.10
   2  12  -6   36.18    9.10
  -2 -12   5    0.02    3.10
  -2 -12   5    0.87    3.33
   2  12  -5    3.04    4.49
  -2 -12   4   14.35    4.93
   2  12  -4   18.73    6.68
  -2 -12   4   19.65    6.22
  -2 -12   3    4.48    4.49
  -2 -12   3    6.02    4.61
   2  12  -3   -4.17    4.72
  -2 -12   2  178.95   15.51
  -2 -12   2  174.22   16.16
   2  12  -2  157.39   16.19
  -2 -12   1   21.89    6.00
  -2 -12   1   23.67    5.97
   2  12  -1   19.49    6.17
  -2 -12   0  157.79   15.03
  -2 -12   0  168.72   15.78
   2  12   0  168.68   16.45
  -2 -12  -1   -5.41    5.24
  -2 -12  -1    0.11    3.40
   2  12   1    2.02    3.81
  -2 -12  -2  111.26   13.13
  -2 -12  -2  114.93   13.64
   2  12   2  109.98   13.25
  -2 -12  -3    5.82    5.07
  -2 -12  -3    4.89    4.02
   2  12   3   -1.95    3.16
  -2 -12  -4    8.00    5.41
   2  12   4   21.74    6.40
  -2 -12  -4   14.97    6.41
  -2 -12  -5    6.03    4.49
   2  12   5    5.05    4.15
  -2 -12  -6   38.86    8.62
   2  12   6   37.51    7.97
   2  12   7   -2.74    5.38
  -2 -12  -7   -0.05    4.71
   2  12   7    0.05    3.86
   2  12   8   39.44   10.55
  -2 -12  -8   41.33   10.00
   2  12   9    1.37    5.82
  -2 -12  -9   -3.84    5.16
   2  12  10   53.14   11.69
  -2 -13  12   28.87   10.52
  -2 -13  11    7.95    7.67
  -2 -13  10    0.16    3.39
  -2 -13  10   14.24    9.21
  -2 -13   9   12.73    5.49
   2  13  -9   17.94    7.83
  -2 -13   8    5.44    4.64
   2  13  -8    7.24    6.60
   2  13  -7  175.42   19.98
  -2 -13   7  192.17   17.67
  -2 -13   6    4.61    3.46
  -2 -13   6   -0.70    3.15
   2  13  -6    7.32    6.11
  -2 -13   5  151.83   15.49
   2  13  -5  182.60   19.59
  -2 -13   5  205.05   17.15
   2  13  -4    2.97    5.28
  -2 -13   4    7.83    4.86
  -2 -13   4   -2.62    4.49
  -2 -13   3   57.90    9.96
  -2 -13   3   64.95    9.75
   2  13  -3   65.99   11.69
  -2 -13   2    7.33    4.04
   2  13  -2   18.54    6.96
  -2 -13   2    5.63    3.95
  -2 -13   1   -0.83    3.12
  -2 -13   1   -1.68    3.43
   2  13  -1    1.52    4.03
  -2 -13   0    0.13    3.50
  -2 -13   0    1.36    4.35
   2  13   0   -5.34    5.47
  -2 -13  -1   63.56   10.90
  -2 -13  -1   53.98    9.28
   2  13   1   51.66    9.95
  -2 -13  -2   24.76    7.24
  -2 -13  -2   20.69    6.99
   2  13   2   10.43    5.53
  -2 -13  -3  257.70   20.97
  -2 -13  -3  275.22   22.27
   2  13   3  253.69   20.70
  -2 -13  -4    5.13    4.47
  -2 -13  -4    2.16    4.24
   2  13   4    6.36    3.96
  -2 -13  -5   82.02   13.47
  -2 -13  -5   82.57   12.63
   2  13   5   80.67   12.00
  -2 -13  -6    0.44    4.13
   2  13   6   -3.40    4.45
   2  13   7   17.11    8.06
  -2 -13  -7   10.70    5.80
  -2 -13  -8   -1.94    4.13
  -2 -14  11   15.15    8.40
  -2 -14  10  156.32   19.25
  -2 -14   9   -3.31    3.72
  -2 -14   8    9.23    5.02
  -2 -14   7   -2.47    4.15
   2  14  -7    6.48    5.86
  -2 -14   6   24.73    7.10
   2  14  -6   18.62    8.28
   2  14  -5    3.33    5.91
  -2 -14   5   -2.91    3.90
   2  14  -4  111.90   16.19
  -2 -14   4  102.50   13.80
  -2 -14   3    0.48    3.95
   2  14  -3    3.14    4.92
  -2 -14   2  100.89   14.06
   2  14  -2  109.59   15.56
  -2 -14   1    1.35    3.97
  -2 -14   1    1.78    3.32
   2  14  -1    3.93    6.01
  -2 -14   0   71.19   11.00
  -2 -14   0   66.56   11.58
   2  14   0   57.79   11.30
  -2 -14  -1   10.48    5.00
   2  14   1    0.28    5.67
  -2 -14  -1    8.33    5.49
  -2 -14  -2    7.29    5.27
  -2 -14  -2    4.14    4.94
   2  14   2    1.39    4.09
  -2 -14  -3    3.16    4.73
  -2 -14  -3   -2.97    5.07
   2  14   3    1.85    3.79
  -2 -14  -4   11.37    6.28
   2  14   4    6.91    5.71
  -2 -14  -4   11.94    6.71
  -2 -14  -5   -1.89    5.00
  -2 -14  -5    3.03    4.67
  -2 -14  -6   41.68    9.92
  -2 -15   7  129.67   15.71
  -2 -15   6    2.37    3.75
  -2 -15   5   39.33    8.96
   2  15  -4   11.09    7.07
  -2 -15   4   -1.15    5.10
   2  15  -3    5.37    6.40
  -2 -15   3    3.02    5.26
  -2 -15   2   -1.92    4.56
   2  15  -2   -0.06    4.36
   2  15  -1   87.55   14.26
  -2 -15   1   64.26   12.05
  -2 -15   0   -5.33    5.17
   2  15   0    2.83    4.86
  -2 -15  -1   97.47   14.74
   2  15   1  109.21   15.56
   2  15   2   11.74    5.99
  -2 -15  -2    0.45    4.44
   2  15   3   42.25   10.46
  -2 -16   5    2.81    4.58
  -2 -16   4   69.59   12.47
  -2 -16   3    6.31    6.31
  -3  15   2    4.68    6.18
  -3  15   1    8.75    5.86
  -3  15   0    3.70    4.93
  -3  15   0   12.00    6.46
  -3  15  -1   -0.69    5.50
  -3  15  -1   19.86    7.57
  -3  15  -2   -2.61    5.85
  -3  15  -2   -1.19    4.87
  -3  15  -3   91.05   13.97
  -3  15  -3   92.35   14.49
  -3  15  -4   -4.93    7.35
  -3  15  -5   66.61   11.95
   3 -14  -4   97.74   15.16
  -3  14   3    5.89    6.43
   3 -14  -3   -6.40    5.60
  -3  14   2  156.36   19.09
   3 -14  -2  170.33   19.89
  -3  14   2  139.87   16.07
  -3  14   1   -1.42    6.22
   3 -14  -1   -0.76    4.62
  -3  14   1    3.74    4.51
  -3  14   0  126.69   17.08
   3 -14   0  159.36   19.20
  -3  14   0  193.17   19.86
   3 -14   1   21.07    7.82
  -3  14  -1   11.85    5.42
  -3  14  -1   15.87    6.97
  -3  14  -2   -2.18    4.47
  -3  14  -2   -0.39    4.14
  -3  14  -3    2.43    5.10
   3 -14   3    3.64    5.19
  -3  14  -3   11.83    6.68
  -3  14  -4   30.69    7.89
   3 -14   4   30.78    8.80
  -3  14  -4   44.51    9.77
  -3  14  -5   -3.56    4.59
   3 -14   5    3.99    5.22
  -3  14  -5    3.96    4.56
  -3  14  -6  112.50   14.06
   3 -14   6  106.67   15.91
  -3  14  -6  118.54   16.62
  -3  13   6    1.79    4.93
   3 -13  -6  -10.48    6.75
  -3  13   5   60.41   12.41
   3 -13  -5   54.93   11.35
   3 -13  -4   -4.63    4.90
  -3  13   4    5.84    5.55
  -3  13   3    2.45    6.15
   3 -13  -3    0.61    5.09
  -3  13   3    6.92    4.47
  -3  13   2    6.86    5.72
   3 -13  -2   -2.27    5.42
  -3  13   2    4.70    4.73
  -3  13   1  119.81   15.88
   3 -13  -1  106.30   14.91
  -3  13   1   97.90   13.39
   3 -13   0    3.59    5.48
  -3  13   0   -4.04    5.64
  -3  13   0    6.59    5.23
  -3  13  -1  225.81   20.62
   3 -13   1  250.34   23.05
  -3  13  -1  232.17   20.32
  -3  13  -2   -6.23    6.71
  -3  13  -2    1.88    5.44
   3 -13   2   -1.70    3.96
  -3  13  -3  144.25   16.15
   3 -13   3  158.60   17.84
  -3  13  -3  154.81   17.19
   3 -13   4    7.79    5.53
  -3  13  -4    5.37    4.38
  -3  13  -4   10.01    6.02
  -3  13  -5   18.05    6.49
   3 -13   5   27.86    7.88
  -3  13  -5   37.63   10.25
   3 -13   6    0.78    5.40
  -3  13  -6   -9.95    5.20
  -3  13  -6    6.06    6.42
   3 -13   7   25.07    8.45
  -3  13  -7   57.33   11.81
   3 -13   8    3.62    5.58
  -3  13  -8    6.97    6.89
  -3  13  -9   82.34   14.23
   3 -12  -9   26.18    9.43
  -3  12   8    1.08    5.22
   3 -12  -8    6.35    5.66
   3 -12  -7    2.30    4.29
  -3  12   7    4.09    7.29
  -3  12   6  139.83   17.41
   3 -12  -6  138.15   16.81
  -3  12   5   10.63    7.04
   3 -12  -5    9.55    6.22
  -3  12   4  168.19   18.57
   3 -12  -4  174.86   18.33
  -3  12   4  180.39   16.01
  -3  12   3   -3.05    4.81
  -3  12   3    0.33    3.24
   3 -12  -3   -1.70    3.72
  -3  12   2  130.71   16.32
   3 -12  -2  140.06   16.13
  -3  12   2  137.45   14.71
  -3  12   1   11.20    4.84
   3 -12  -1   26.99    7.77
  -3  12   1   28.72    7.83
  -3  12   0   15.33    6.27
   3 -12   0   34.32    8.86
  -3  12   0   20.63    6.30
   3 -12   1    5.71    5.70
  -3  12  -1   -4.51    7.03
  -3  12  -1    2.88    3.68
  -3  12  -2   45.38    8.84
  -3  12  -2   52.12   10.45
   3 -12   2   38.53    8.48
  -3  12  -3    8.65    5.03
   3 -12   3    0.06    3.74
  -3  12  -3   -0.61    4.17
  -3  12  -4  264.87   20.37
   3 -12   4  262.11   21.77
  -3  12  -4  258.31   21.60
  -3  12  -5    0.00    4.64
   3 -12   5    6.30    5.44
  -3  12  -5   -3.36    4.92
  -3  12  -6  180.00   16.15
   3 -12   6  182.58   18.55
  -3  12  -6  174.76   18.37
   3 -12   7    6.74    5.50
  -3  12  -7   -0.39    4.89
   3 -12   8   86.82   13.46
  -3  12  -8   96.82   14.57
   3 -12   9    6.21    5.31
  -3  12  -9   25.02    9.21
   3 -12  10    1.46    5.06
  -3  12 -10    5.58    6.03
   3 -11 -12   -3.46    4.62
   3 -11 -11   85.51   13.01
  -3  11  10   10.18    7.25
   3 -11 -10   -2.50    4.09
   3 -11  -9  102.55   14.51
  -3  11   9   88.02   14.03
   3 -11  -9   83.07   11.77
  -3  11   8    7.13    5.47
   3 -11  -8   -2.97    3.84
   3 -11  -8   -8.49    4.95
  -3  11   7   48.56   10.90
   3 -11  -7   39.70    7.26
   3 -11  -7   51.15   10.62
   3 -11  -6    5.39    5.01
  -3  11   6    5.09    5.83
   3 -11  -6    3.19    3.12
  -3  11   5   15.36    7.69
   3 -11  -5   10.83    6.57
  -3  11   4   26.60    8.44
   3 -11  -4   29.26    7.53
  -3  11   4   28.24    6.63
  -3  11   3  178.64   17.81
   3 -11  -3  187.08   17.85
  -3  11   3  168.96   15.10
  -3  11   2   12.00    5.94
   3 -11  -2   -0.97    3.77
  -3  11   2    3.73    3.82
  -3  11   1  324.38   23.48
   3 -11  -1  341.82   23.79
  -3  11   1  309.58   20.93
  -3  11   0    8.70    4.25
   3 -11   0    9.45    5.44
  -3  11   0    7.76    5.27
  -3  11  -1  249.69   19.61
   3 -11   1  290.39   21.82
  -3  11  -1  260.12   19.83
  -3  11  -2   13.96    4.76
  -3  11  -2   13.27    4.22
   3 -11   2   20.23    6.48
  -3  11  -3   96.09   12.06
   3 -11   3  120.48   14.23
  -3  11  -3  104.70   13.15
  -3  11  -4   -4.19    4.22
   3 -11   4   -1.31    3.52
  -3  11  -4    2.56    5.21
   3 -11   5    6.97    4.94
  -3  11  -5   13.50    5.66
  -3  11  -5   12.35    7.39
  -3  11  -6   -3.27    4.39
   3 -11   6   -0.82    4.24
  -3  11  -6    0.75    4.13
  -3  11  -7  258.04   17.90
   3 -11   7  249.20   21.12
  -3  11  -7  241.91   21.39
   3 -11   8    7.01    3.87
  -3  11  -8    8.01    6.14
   3 -11   9  215.82   20.84
  -3  11  -9  215.23   20.41
  -3  11 -10    5.76    5.94
   3 -11  10   -4.91    4.78
  -3  11 -11   74.29   13.21
   3 -11  11   58.97   12.28
  -3  11 -12   15.23    6.74
   3 -10 -12   -3.94    4.07
  -3  10  11   -5.76    5.95
   3 -10 -11   -0.28    4.06
  -3  10  10    2.00    4.50
   3 -10 -10   -0.44    4.90
   3 -10  -9    3.62    3.36
  -3  10   9   -2.69    5.07
  -3  10   8  210.34   20.08
   3 -10  -8  173.37   15.25
   3 -10  -8  210.27   19.26
  -3  10   7    7.65    5.85
   3 -10  -7   -1.30    3.48
   3 -10  -7    3.81    2.98
  -3  10   6  248.18   20.74
   3 -10  -6  246.42   16.50
   3 -10  -6  262.43   20.48
   3 -10  -5    1.89    3.72
   3 -10  -5    3.52    3.08
  -3  10   5   -0.52    3.71
  -3  10   5   -3.58    2.66
  -3  10   4   77.01   11.58
   3 -10  -4   89.10   11.88
  -3  10   4   88.27   10.03
   3 -10  -3   67.88   10.32
  -3  10   3   80.36   11.99
  -3  10   3   66.97    9.45
  -3  10   2   30.43    7.66
   3 -10  -2   39.57    7.62
  -3  10   2   28.40    6.81
  -3  10   1   39.77   10.18
   3 -10  -1   19.11    3.57
   3 -10  -1   19.95    6.31
  -3  10   1   27.01    7.61
  -3  10   0   99.30   12.12
   3 -10   0  109.60   13.22
  -3  10   0  117.05   12.94
   3 -10   1    3.97    4.10
  -3  10  -1   -4.66    4.62
  -3  10  -1    3.17    3.45
  -3  10  -2  316.88   20.71
   3 -10   2  341.56   22.80
  -3  10  -2  329.46   21.97
  -3  10  -3   -0.64    3.37
   3 -10   3    1.76    3.81
  -3  10  -3   -5.88    5.14
  -3  10  -4  271.27   18.12
   3 -10   4  275.46   20.51
  -3  10  -4  271.55   20.38
   3 -10   5   -6.51    3.58
  -3  10  -5   -4.76    4.15
  -3  10  -6  148.29   12.77
   3 -10   6  151.92   15.74
  -3  10  -6  148.26   15.80
   3 -10   7    3.94    3.88
  -3  10  -7    4.35    3.43
  -3  10  -7    1.06    4.25
   3 -10   8   17.66    6.93
  -3  10  -8    7.25    5.56
   3 -10   9   -0.29    4.35
  -3  10  -9    5.53    6.20
   3 -10  10  112.02   15.23
  -3  10 -10   85.91   13.26
  -3  10 -11   13.94    7.13
   3 -10  11   16.16    7.62
   3 -10  12  192.77   20.58
  -3  10 -12  421.40   28.52
   3 -10  13    2.22    4.72
  -3  10 -13    9.99    6.14
  -3  10 -14   21.34    8.26
  -3   9  13  111.26   15.56
   3  -9 -13   92.04   14.46
  -3   9  12   -1.79    4.71
   3  -9 -12    0.64    4.82
  -3   9  11   84.41   12.81
   3  -9 -11   69.10   11.08
  -3   9  10   -3.22    4.15
   3  -9 -10    5.15    3.81
   3  -9  -9   15.56    5.56
  -3   9   9   12.89    6.43
  -3   9   8    2.93    4.47
   3  -9  -8    6.08    3.98
  -3   9   7    8.88    5.53
   3  -9  -7    6.68    3.76
   3  -9  -6   11.49    4.09
  -3   9   6   26.56    7.28
   3  -9  -6   24.23    6.23
  -3   9   5  275.50   20.66
   3  -9  -5  325.70   17.27
   3  -9  -5  313.91   20.83
  -3   9   5  295.09   16.38
   3  -9  -4    2.19    2.03
  -3   9   4    2.65    3.89
   3  -9  -4   -0.64    3.87
  -3   9   4    3.51    2.73
  -3   9   3  367.73   23.02
   3  -9  -3  395.02   22.52
  -3   9   3  367.47   19.50
   3  -9  -3  382.24   16.23
  -3   9   2   80.46   11.16
  -3   9   2   58.72    8.33
   3  -9  -2   57.50    9.20
  -3   9   1  183.47   15.62
   3  -9  -1  166.48    9.62
   3  -9  -1  183.07   15.68
  -3   9   1  150.66   13.48
   3  -9   0  120.86    7.57
   3  -9   0  112.58   12.35
  -3   9   0  117.61   12.55
  -3   9   0  109.35   11.92
  -3   9  -1  121.03   12.62
   3  -9   1  119.00   12.78
  -3   9  -1  117.24   12.48
  -3   9  -2    2.17    3.50
   3  -9   2    9.76    3.84
  -3   9  -3   39.58    7.29
   3  -9   3   37.72    7.88
  -3   9  -3   39.01    8.09
  -3   9  -4   -6.76    3.49
   3  -9   4    4.07    4.19
  -3   9  -4   -2.87    4.07
  -3   9  -5  307.54   17.78
   3  -9   5  357.92   22.58
  -3   9  -5  294.18   20.85
  -3   9  -6   11.10    4.17
   3  -9   6    8.63    4.24
  -3   9  -6   17.28    6.61
  -3   9  -7  299.52   16.51
   3  -9   7  315.24   21.93
  -3   9  -7  260.72   20.28
   3  -9   8    3.74    4.00
  -3   9  -8   12.83    6.23
   3  -9   9  206.43   19.03
  -3   9  -9  192.32   18.18
  -3   9 -10   11.18    6.02
   3  -9  10    1.32    4.51
   3  -9  11   10.16    6.15
  -3   9 -11   11.30    5.41
   3  -9  12    8.05    6.29
   3  -9  12    2.55    3.97
  -3   9 -12    8.41    6.10
   3  -9  13   10.97    5.80
   3  -9  13   16.45    7.52
  -3   9 -13   13.20    6.35
   3  -9  14    3.74    4.40
  -3   9 -14    2.96    5.50
  -3   9 -15  143.55   17.65
  -3   8  14    9.11    5.64
   3  -8 -14    0.15    4.18
  -3   8  13    4.01    4.77
  -3   8  13   -1.35    4.21
   3  -8 -13    1.11    4.16
  -3   8  12   22.26    6.62
  -3   8  12   12.03    5.33
   3  -8 -12   18.76    6.35
  -3   8  11   -3.52    5.22
   3  -8 -11   14.08    5.47
  -3   8  11   12.27    5.20
  -3   8  10  276.28   21.90
   3  -8 -10  298.33   20.40
  -3   8  10  295.51   20.37
  -3   8   9   -1.82    3.38
   3  -8  -9    0.62    3.69
  -3   8   8  259.94   20.58
   3  -8  -8  264.16   17.54
  -3   8   7    2.20    3.58
   3  -8  -7    4.14    3.75
  -3   8   6   63.30    9.86
   3  -8  -6   58.26    7.69
  -3   8   6   51.53    6.03
   3  -8  -5   18.51    5.72
   3  -8  -5    9.87    3.77
  -3   8   5   13.65    5.46
  -3   8   5   16.29    4.27
   3  -8  -4    3.46    3.35
  -3   8   4    1.78    3.35
   3  -8  -4    1.48    2.17
  -3   8   4   -0.11    2.18
  -3   8   3    0.94    3.62
   3  -8  -3    6.62    3.01
   3  -8  -3    8.10    4.71
  -3   8   3    5.90    3.74
  -3   8   2  364.27   21.50
   3  -8  -2  381.32   14.06
   3  -8  -2  372.80   20.47
   3  -8  -2  389.14   14.41
  -3   8   2  359.27   18.73
   3  -8  -2  399.53   14.35
  -3   8   1   39.18    7.90
   3  -8  -1   33.76    4.71
   3  -8  -1   30.90    6.34
  -3   8   1   35.27    6.71
   3  -8  -1   37.17    3.70
  -3   8   0  633.76   26.62
   3  -8   0  664.20   18.05
   3  -8   0  641.27   27.42
  -3   8   0  635.79   26.09
  -3   8  -1   73.25    9.60
   3  -8   1   75.15    5.69
   3  -8   1   65.84    9.14
  -3   8  -1   47.30    2.90
  -3   8  -1   73.84    9.35
   3  -8   2  289.30   18.82
  -3   8  -2  284.57   18.40
  -3   8  -2  324.69   18.23
  -3   8  -3   16.85    4.77
   3  -8   3   10.17    3.70
  -3   8  -3   13.91    5.50
  -3   8  -4  156.43   12.23
   3  -8   4  152.43   14.02
  -3   8  -4  136.67   13.42
  -3   8  -5    3.36    3.04
   3  -8   5   -1.49    2.81
  -3   8  -5    0.52    3.53
   3  -8   6    8.42    4.31
  -3   8  -6    6.37    3.18
  -3   8  -6    7.28    4.30
   3  -8   7    8.63    5.13
  -3   8  -7   11.93    3.81
  -3   8  -7   12.70    5.02
   3  -8   8  201.97   17.53
  -3   8  -8  156.99   15.51
  -3   8  -9   45.13    9.54
   3  -8   9   42.80    9.57
   3  -8  10  214.06   19.46
  -3   8 -10  206.65   18.59
   3  -8  11    0.51    3.55
   3  -8  11   -7.32    4.73
  -3   8 -11    6.31    4.05
   3  -8  12  136.43   16.83
   3  -8  12  148.99   16.80
  -3   8 -12  145.07   16.34
   3  -8  13   -5.52    5.17
   3  -8  13    8.88    6.12
  -3   8 -13    7.55    5.64
   3  -8  14    6.08    4.42
  -3   8 -14   10.05    5.58
   3  -8  15    4.26    6.56
  -3   8 -15    7.78    7.52
  -3   8 -16   -2.28    4.61
  -3   7  15   35.23    8.23
  -3   7  15   39.68    9.21
  -3   7  14    3.28    4.38
  -3   7  14    1.41    4.94
   3  -7 -14    3.26    5.19
  -3   7  13   99.06   14.08
   3  -7 -13   99.51   13.83
  -3   7  13  109.72   13.66
  -3   7  12    0.57    4.14
   3  -7 -12    1.85    4.87
  -3   7  12    1.30    3.82
  -3   7  11   20.62    5.38
  -3   7  11   32.57    7.39
   3  -7 -11   31.12    7.55
  -3   7  10   -6.11    4.63
  -3   7  10   -0.14    3.16
  -3   7   9    1.56    3.17
  -3   7   9    2.15    3.66
   3  -7  -9    4.20    4.67
  -3   7   8    7.36    3.52
  -3   7   8    6.57    4.94
   3  -7  -8    5.66    3.75
  -3   7   7  572.64   25.59
   3  -7  -7  545.86   22.91
  -3   7   7  590.01   27.64
  -3   7   6   40.92    7.84
   3  -7  -6   39.77    6.28
  -3   7   6   38.55    4.96
  -3   7   5  567.83   26.68
   3  -7  -5  543.61   20.50
   3  -7  -5  573.80   25.01
  -3   7   5  559.70   18.71
  -3   7   4    3.41    4.08
   3  -7  -4    3.03    2.03
   3  -7  -4    2.39    2.84
  -3   7   4    2.91    2.38
  -3   7   3  269.27   17.57
   3  -7  -3  260.24   12.12
   3  -7  -3  244.06   15.56
   3  -7  -3  263.23    9.60
  -3   7   3  250.17   13.80
  -3   7   2    6.85    4.19
   3  -7  -2    8.91    2.68
   3  -7  -2    2.66    2.98
  -3   7   2   -2.04    2.23
   3  -7  -2    8.65    2.87
  -3   7   2    6.30    4.22
   3  -7  -2    0.85    1.87
  -3   7   1   66.68    8.80
  -3   7   1   58.73    4.54
   3  -7  -1   75.52    6.95
   3  -7  -1   59.36    7.82
  -3   7   1   64.38    7.87
   3  -7  -1   67.88    6.48
   3  -7  -1   69.53    5.17
  -3   7   0   14.36    4.98
   3  -7   0    9.80    3.26
   3  -7   0    9.68    2.72
   3  -7   0    9.64    1.51
  -3   7   0   10.26    4.38
  -3   7  -1  394.09   19.48
   3  -7   1  414.47   13.85
   3  -7   1  393.28   20.59
  -3   7  -1  400.07   19.91
  -3   7  -2   15.59    4.49
   3  -7   2   10.58    4.01
  -3   7  -2   16.17    4.93
  -3   7  -3  747.20   25.19
   3  -7   3  770.66   28.66
  -3   7  -3  722.57   28.12
  -3   7  -4    4.23    3.23
   3  -7   4    2.76    2.97
  -3   7  -4    4.67    3.76
  -3   7  -5  378.32   16.68
   3  -7   5  314.79   19.48
  -3   7  -5  308.45   11.72
  -3   7  -5  306.51   19.27
  -3   7  -6   89.13    8.15
   3  -7   6   80.29   10.10
  -3   7  -6   95.99   11.59
   3  -7   7  210.65   16.78
  -3   7  -7  227.04   11.67
  -3   7  -7  215.79   16.79
  -3   7  -8    2.83    1.72
  -3   7  -8    5.33    4.04
   3  -7   8    2.22    3.29
  -3   7  -9   18.95    6.67
   3  -7   9    8.62    4.97
   3  -7  10    3.40    4.30
   3  -7  10   -2.76    3.18
  -3   7 -10   10.39    5.58
   3  -7  11   66.08   11.07
   3  -7  11   73.86   11.75
  -3   7 -11   61.31   10.27
   3  -7  12    4.22    4.32
   3  -7  12   10.11    5.81
  -3   7 -12    4.24    4.75
   3  -7  13  126.79   15.25
  -3   7 -13  135.53   15.43
   3  -7  14   -1.15    3.81
  -3   7 -14    4.94    3.89
   3  -7  15  120.94   15.78
  -3   7 -15  117.28   14.94
   3  -7  16   11.31    6.46
  -3   7 -16    9.47    5.75
  -3   6  16   -0.05    4.57
  -3   6  16    0.82    4.58
   3  -6 -15   14.95    7.47
  -3   6  15    1.26    4.21
  -3   6  15   13.57    6.33
  -3   6  14   29.18    7.87
  -3   6  14   24.06    6.75
   3  -6 -14   29.08    8.56
  -3   6  13   12.71    6.09
  -3   6  13   13.95    5.81
   3  -6 -13    4.74    3.83
  -3   6  12  120.32   13.81
  -3   6  12  144.44   15.16
   3  -6 -12  109.58   13.30
  -3   6  11    8.85    4.30
   3  -6 -11    6.00    3.87
  -3   6  11    8.46    5.68
  -3   6  10  352.50   21.99
  -3   6  10  289.47   20.58
   3  -6 -10  344.81   21.36
  -3   6   9    0.66    3.72
   3  -6  -9    7.42    4.55
  -3   6   9    9.11    4.63
  -3   6   8   38.82    7.16
   3  -6  -8   44.06    7.05
  -3   6   8   49.01    8.66
  -3   6   7   35.41    6.81
   3  -6  -7   32.84    5.92
  -3   6   7   36.76    3.98
  -3   6   7   24.59    5.76
  -3   6   6    3.40    3.58
  -3   6   6   -4.02    3.23
   3  -6  -6    2.98    2.41
  -3   6   6    0.20    1.40
  -3   6   5   13.13    5.09
  -3   6   5   12.18    3.16
   3  -6  -4  457.28   17.11
   3  -6  -4  418.22   19.45
  -3   6   3   32.55    6.52
   3  -6  -3   30.59    3.82
   3  -6  -3   36.40    3.62
  -3   6   3   26.55    3.73
  -3   6   3   33.01    5.01
   3  -6  -3   27.84    5.18
  -3   6   2  975.27   30.50
   3  -6  -2  966.64   19.69
   3  -6  -2  942.11   28.33
   3  -6  -2 1071.41   22.12
  -3   6   2  949.81   25.76
   3  -6  -2 1065.70   23.70
   3  -6  -1    2.88    2.60
  -3   6   1    1.08    2.68
   3  -6  -1    1.13    1.38
   3  -6  -1   -2.35    2.80
   3  -6  -1    0.18    1.89
   3  -6  -1   -0.48    1.36
  -3   6   1   -3.06    2.23
   3  -6   0  705.70   13.71
   3  -6   0  681.22   19.23
   3  -6   0  675.17   24.89
  -3   6   0  665.68   23.33
  -3   6   0  679.65   24.29
  -3   6  -1   14.75    4.22
   3  -6   1    5.84    2.10
   3  -6   1    7.33    1.22
  -3   6  -1    7.80    2.63
   3  -6   1   10.80    4.58
  -3   6  -2  197.20   12.52
   3  -6   2  186.80   13.44
  -3   6  -2  174.42   12.96
  -3   6  -3   33.16    7.39
   3  -6   3    7.31    3.15
   3  -6   4  182.21   13.88
  -3   6  -4  206.39   10.21
  -3   6  -4  208.45   11.84
  -3   6  -4  213.64   14.98
  -3   6  -5    8.68    2.82
   3  -6   5    4.65    3.07
  -3   6  -5   10.60    2.80
  -3   6  -5    7.30    1.56
  -3   6  -5   14.37    5.01
   3  -6   6  474.52   23.06
  -3   6  -6  514.41   16.66
  -3   6  -6  528.56   18.07
  -3   6  -6  438.27   10.07
  -3   6  -6  513.87   13.27
  -3   6  -6  535.50   24.47
  -3   6  -7   43.74    4.84
  -3   6  -7   32.04    4.05
  -3   6  -7   32.35    3.98
  -3   6  -7   39.98    7.15
   3  -6   7   32.98    6.48
  -3   6  -8  272.16   12.37
   3  -6   8  265.28   18.64
  -3   6  -8  268.12   11.30
   3  -6   8  263.22   18.63
  -3   6  -8  264.93   18.27
  -3   6  -8  271.67   10.20
   3  -6   9  107.26   12.64
  -3   6  -9  108.22    8.71
   3  -6   9  101.01   11.93
  -3   6  -9  104.67    8.04
  -3   6  -9   90.57   11.50
   3  -6  10  249.91   18.98
  -3   6 -10  238.89   18.48
   3  -6  10  256.52   19.87
   3  -6  11   18.23    6.08
   3  -6  11    5.89    4.70
  -3   6 -11    8.51    4.72
   3  -6  12   18.32    6.30
  -3   6 -12    6.75    3.83
   3  -6  13   -3.89    3.81
  -3   6 -13    0.21    3.71
   3  -6  14   18.67    7.65
  -3   6 -14    6.85    3.63
   3  -6  15    5.48    5.22
  -3   6 -15    1.91    3.59
   3  -6  16   59.21   11.50
  -3   6 -16   48.04    9.70
  -3   5  16    5.09    4.24
  -3   5  16    4.25    4.50
  -3   5  15   44.10    8.93
   3  -5 -15   50.16   10.53
  -3   5  15   43.33    9.13
  -3   5  14    0.49    3.46
   3  -5 -14    1.18    4.39
  -3   5  14   -1.51    4.46
  -3   5  13   48.76    9.44
  -3   5  13   43.26    9.27
   3  -5 -13   32.90    7.96
  -3   5  12    3.79    3.88
  -3   5  12    5.32    3.85
   3  -5 -12    2.55    4.41
  -3   5  11   22.17    6.19
   3  -5 -11   19.44    5.72
  -3   5  11   19.34    5.52
  -3   5  10   -3.03    3.55
  -3   5  10    7.45    4.34
   3  -5 -10    3.47    4.29
  -3   5   9  218.48   16.70
  -3   5   9  203.64   16.19
   3  -5  -9  201.41   15.47
  -3   5   8   -1.62    3.87
  -3   5   8   -1.52    3.18
   3  -5  -8    1.44    2.83
  -3   5   7  509.11   23.33
   3  -5  -7  493.26   21.19
  -3   5   7  511.05   24.29
   3  -5  -7  541.21   15.32
  -3   5   7  501.53   12.47
  -3   5   6   -2.45    2.88
   3  -5  -6    4.50    1.94
  -3   5   6    1.45    3.95
   3  -5  -6    5.05    3.78
  -3   5   6    7.27    2.07
  -3   5   5  310.67   17.23
  -3   5   5  281.78   17.11
   3  -5  -5  286.39   13.99
  -3   5   5  281.06   11.31
   3  -5  -4   47.78    5.48
  -3   5   4   32.48    5.83
   3  -5  -4   35.05    5.51
  -3   5   4   33.80    4.45
  -3   5   3   59.85    7.41
   3  -5  -3   71.51    5.89
   3  -5  -3   76.66    4.77
   3  -5  -3   77.37    7.85
  -3   5   3   68.19    6.43
  -3   5   2   93.58    9.37
   3  -5  -2   78.77    5.38
   3  -5  -2   88.05    5.84
   3  -5  -2   79.39    7.87
  -3   5   2   93.48    7.92
   3  -5  -2  101.73    7.57
   3  -5  -1  227.84    9.82
   3  -5  -1  191.71    6.97
  -3   5   1  210.06   13.29
   3  -5  -1  201.73   11.24
   3  -5  -1  203.68   12.31
  -3   5   1  195.66   11.67
   3  -5   0   35.16    3.50
   3  -5   0   30.31    5.29
  -3   5   0   28.74    4.90
   3  -5   0   29.21    4.26
   3  -5   0   23.71    1.77
  -3   5   0   29.98    5.29
   3  -5   1 1174.74   17.12
  -3   5  -1 1119.52   28.21
   3  -5   1 1066.04   29.18
   3  -5   1 1142.89   24.73
  -3   5  -1 1102.83   29.13
  -3   5  -2   -0.75    1.05
   3  -5   2    2.04    2.47
  -3   5  -2    2.45    2.10
  -3   5  -2    4.76    3.77
  -3   5  -3  755.30   13.82
  -3   5  -3  771.22   21.77
   3  -5   3  721.10   24.94
  -3   5  -3  783.97   20.65
  -3   5  -3  779.36   26.30
   3  -5   4    6.31    3.19
  -3   5  -4   -4.15    2.45
  -3   5  -4    2.95    2.24
  -3   5  -4    1.00    0.96
  -3   5  -4   -0.26    2.72
  -3   5  -5  385.07   12.03
   3  -5   5  347.18   18.18
  -3   5  -5  375.52   13.87
  -3   5  -5  389.58   19.54
  -3   5  -6   35.64    4.13
  -3   5  -6   31.57    3.19
  -3   5  -6   31.26    4.02
  -3   5  -6   30.01    6.28
   3  -5   6   33.33    6.53
  -3   5  -7   19.14    2.87
   3  -5   7   16.64    5.31
  -3   5  -7   22.20    3.36
  -3   5  -7   14.71    5.20
   3  -5   7   16.31    4.89
  -3   5  -7   20.49    3.80
  -3   5  -8   37.24    3.07
   3  -5   8   41.26    7.05
  -3   5  -8   39.75    4.87
   3  -5   8   46.45    7.90
  -3   5  -8   43.76    7.44
  -3   5  -8   42.24    5.49
   3  -5   9  325.05   20.83
   3  -5   9  335.67   20.72
  -3   5  -9  370.84   16.01
  -3   5  -9  337.00   16.36
  -3   5  -9  321.17   20.00
   3  -5  10  100.86   11.90
  -3   5 -10   94.30    8.75
   3  -5  10  107.80   12.91
  -3   5 -10   83.47   10.82
  -3   5 -11  139.89   11.52
   3  -5  11  152.67   15.27
  -3   5 -11  138.66   14.06
   3  -5  12   13.90    6.25
  -3   5 -12   18.93    5.51
  -3   5 -12    4.67    3.69
   3  -5  13  185.69   17.44
  -3   5 -13  155.34   15.45
   3  -5  14    6.56    4.99
  -3   5 -14    9.27    6.43
   3  -5  15   25.61    7.80
  -3   5 -15   23.92    7.66
   3  -5  16    6.13    5.47
  -3   5 -16    1.31    3.94
   3  -5  17   -7.48    6.01
  -3   4  16   74.35   11.68
  -3   4  16   67.92   11.44
  -3   4  15   -2.71    4.65
  -3   4  15   11.78    5.96
   3  -4 -15    3.52    4.96
  -3   4  14   63.97   10.54
  -3   4  14   68.58   10.73
   3  -4 -14   66.85   11.34
  -3   4  13    2.04    3.75
  -3   4  13   -5.80    3.76
   3  -4 -13    0.17    3.92
  -3   4  12  161.65   15.63
  -3   4  12  151.20   14.67
   3  -4 -12  200.01   22.22
  -3   4  11    5.61    5.17
   3  -4 -11    4.27    3.76
  -3   4  11    1.68    3.99
   3  -4 -10   53.64    9.16
  -3   4  10   73.48   10.06
  -3   4  10   68.20    9.71
  -3   4   9   12.36    4.44
  -3   4   9   18.26    5.14
   3  -4  -9    9.66    4.30
  -3   4   8   30.02    6.51
   3  -4  -8   29.97    6.07
   3  -4  -8   31.67    3.01
  -3   4   8   25.87    5.72
   3  -4  -7    6.65    1.58
  -3   4   7    6.94    3.56
   3  -4  -7    5.95    2.88
  -3   4   6  207.77   14.61
   3  -4  -6  222.51    8.73
  -3   4   6  221.29   15.08
   3  -4  -6  193.26   12.09
  -3   4   6  219.04    8.77
  -3   4   5    4.34    2.91
  -3   4   5    5.01    3.02
   3  -4  -5    2.17    2.44
  -3   4   5    8.17    2.44
   3  -4  -5    6.75    1.99
  -3   4   4  618.94   22.97
   3  -4  -4  601.96   18.22
   3  -4  -4  609.13    9.71
  -3   4   4  623.47   17.16
   3  -4  -4  683.73   18.57
  -3   4   4  622.31   23.52
  -3   4   3   51.07    6.81
  -3   4   3   61.56    7.59
   3  -4  -3   59.54    5.31
   3  -4  -3   53.45    5.78
  -3   4   3   46.63    4.80
   3  -4  -3   65.34    6.04
   3  -4  -2 1087.86   24.73
   3  -4  -2  984.70   18.71
   3  -4  -2  949.39   23.88
  -3   4   2  956.84   23.18
  -3   4   2  976.28   27.73
   3  -4  -1   85.97    6.38
  -3   4   1   74.52    7.60
   3  -4  -1   80.10    7.40
   3  -4  -1   75.87    7.22
   3  -4  -1   78.91    4.51
  -3   4   1   81.53    7.20
   3  -4   0   18.62    4.09
  -3   4   0   25.99    3.34
   3  -4   0   21.35    4.00
   3  -4   0   16.47    1.57
   3  -4   0   25.41    3.43
  -3   4   0   23.30    4.19
  -3   4   0   22.99    4.23
  -3   4  -1   33.16    3.62
   3  -4   1   30.01    4.28
  -3   4  -1   33.93    4.83
   3  -4   1   30.15    4.48
   3  -4   1   34.36    3.66
  -3   4  -1   29.20    4.84
  -3   4  -2   87.18    5.66
   3  -4   2   81.19    5.03
  -3   4  -2   83.81    7.13
  -3   4  -2   84.52    7.26
   3  -4   2   78.66    7.67
  -3   4  -2   76.11    7.98
   3  -4   3    8.14    3.27
   3  -4   3   -1.38    2.21
  -3   4  -3    1.14    1.90
  -3   4  -3    0.16    1.73
  -3   4  -3    2.24    1.42
  -3   4  -3    1.96    2.69
  -3   4  -4  733.62   17.60
   3  -4   4  744.59   19.30
  -3   4  -4  743.07   18.82
  -3   4  -4  737.70   25.33
   3  -4   4  726.78   23.91
  -3   4  -5   38.31    4.58
  -3   4  -5   36.31    3.05
   3  -4   5   43.70    4.63
  -3   4  -5   43.60    4.44
   3  -4   5   51.33    7.20
  -3   4  -5   28.71    5.51
   3  -4   5   37.23    5.92
   3  -4   6  606.42   23.68
  -3   4  -6  602.00   18.71
   3  -4   6  577.20   23.54
  -3   4  -6  613.14   14.35
  -3   4  -6  632.12   15.23
  -3   4  -6  619.28   24.39
   3  -4   7   27.26    5.57
  -3   4  -7   31.84    4.31
   3  -4   7   26.98    5.84
  -3   4  -7   24.46    5.49
  -3   4  -7   26.28    4.64
   3  -4   8  373.34   20.68
   3  -4   8  403.46   21.32
  -3   4  -8  384.13   17.29
  -3   4  -8  393.90   15.23
  -3   4  -8  388.62   20.42
   3  -4   9   -3.29    3.89
   3  -4   9    3.55    3.62
  -3   4  -9    0.59    1.86
  -3   4  -9    1.34    3.15
   3  -4  10    1.00    3.06
  -3   4 -10    2.40    2.57
  -3   4 -10   -0.87    4.31
   3  -4  11    8.12    4.86
  -3   4 -11    9.85    4.38
  -3   4 -11   13.91    5.69
   3  -4  12  183.13   16.52
  -3   4 -12  176.14   13.96
  -3   4 -12  176.11   15.59
   3  -4  13   -0.19    3.95
  -3   4 -13    3.11    2.98
  -3   4 -13    0.64    5.07
   3  -4  14   68.13   11.31
  -3   4 -14   65.12    9.93
  -3   4 -14   54.69    9.57
   3  -4  15   11.66    6.10
  -3   4 -15   15.67    6.52
   3  -4  16   72.13   11.77
  -3   4 -16   87.04   11.99
   3  -4  17    1.72    3.60
  -3   3  17   46.33   10.23
  -3   3  16    1.07    4.55
  -3   3  16    4.84    4.97
   3  -3 -16    0.75    4.33
  -3   3  15   29.92    8.34
  -3   3  15   17.43    6.70
   3  -3 -15   15.01    7.02
  -3   3  14   -1.11    3.87
  -3   3  14    3.71    3.47
  -3   3  13  328.54   22.74
  -3   3  13  355.12   22.46
   3  -3 -13  335.76   23.11
  -3   3  12   -2.64    3.50
  -3   3  12   -3.50    4.70
   3  -3 -12    3.76    4.16
  -3   3  11  113.12   12.54
  -3   3  11  105.50   12.02
   3  -3 -11  114.39   12.58
  -3   3  10   -5.16    3.78
  -3   3  10    0.29    2.74
   3  -3 -10    0.44    2.99
  -3   3   9  205.81   15.52
  -3   3   9  208.78   15.77
  -3   3   8    8.50    4.56
  -3   3   8   11.64    4.69
   3  -3  -8    0.85    3.08
  -3   3   7  198.42   14.59
   3  -3  -7  142.72    4.62
  -3   3   7  163.86   12.99
   3  -3  -7  175.26   12.17
   3  -3  -6   25.82    2.40
  -3   3   6   32.98    5.94
  -3   3   6   31.59    5.54
   3  -3  -6   38.97    5.72
   3  -3  -6   31.48    3.27
  -3   3   5    4.22    3.06
  -3   3   5    4.48    3.42
   3  -3  -5    6.48    2.60
  -3   3   5    1.77    1.61
   3  -3  -5    1.14    0.53
   3  -3  -5    0.63    1.16
  -3   3   4    3.18    2.37
   3  -3  -4    4.30    2.49
  -3   3   4    2.48    1.82
  -3   3   4   -1.98    2.84
   3  -3  -4    2.69    1.75
  -3   3   3  241.01   13.75
  -3   3   3  249.62   13.93
   3  -3  -3  242.89   10.62
   3  -3  -3  223.89   10.58
  -3   3   3  236.28   10.97
   3  -3  -3  253.37   11.11
   3  -3  -2   38.86    4.84
  -3   3   2   46.25    5.56
  -3   3   2   39.12    5.58
   3  -3  -2   40.53    3.96
   3  -3  -2   41.95    4.67
  -3   3   2   38.34    5.04
   3  -3  -2   41.83    5.59
   3  -3  -1  488.07   15.61
  -3   3   1  441.49   17.17
   3  -3  -1  420.35   16.63
   3  -3  -1  451.74   11.13
  -3   3   1  429.74   15.52
   3  -3  -1  426.80   14.86
  -3   3   1  412.95   14.78
  -3   3   0   -0.74    1.82
  -3   3   0    3.64    2.17
  -3   3   0    1.10    1.53
   3  -3   0    1.82    1.62
   3  -3   0    1.06    1.16
   3  -3   0    2.57    1.09
   3  -3   0    1.64    2.02
  -3   3   0    1.25    2.00
  -3   3  -1 1074.43   22.05
   3  -3   1 1138.98   21.40
   3  -3   1 1111.14   26.08
  -3   3  -1 1079.39   24.82
   3  -3   1 1093.91   24.58
   3  -3   1 1088.77   25.58
  -3   3  -1 1070.22   26.13
  -3   3  -1 1086.10   24.99
   3  -3   2   27.88    5.24
   3  -3   2   14.02    3.20
  -3   3  -2   14.29    3.06
  -3   3  -2   14.33    3.78
   3  -3   2   14.98    3.84
  -3   3  -2   11.61    2.64
   3  -3   2    9.28    1.22
  -3   3  -2   19.98    5.08
   3  -3   2   15.22    2.69
  -3   3  -3  153.51    8.70
   3  -3   3  161.82    8.99
   3  -3   3  166.26   10.37
   3  -3   3  156.76   10.88
  -3   3  -3  156.84    8.66
   3  -3   3  150.10    5.13
  -3   3  -3  159.78   10.98
  -3   3  -4   44.73    5.10
   3  -3   4   43.93    4.45
  -3   3  -4   42.39    4.29
   3  -3   4   44.27    3.32
   3  -3   4   41.14    5.98
  -3   3  -4   38.65    5.96
   3  -3   4   42.96    5.89
   3  -3   5    5.70    2.13
   3  -3   5    4.07    3.17
   3  -3   5    2.73    1.42
  -3   3  -5    3.19    1.52
  -3   3  -5    3.32    2.04
  -3   3  -5    2.42    2.75
   3  -3   5    2.80    2.46
  -3   3  -5    2.44    1.19
   3  -3   6   29.11    3.05
   3  -3   6   32.68    6.14
   3  -3   6   37.27    4.08
  -3   3  -6   32.45    3.94
   3  -3   6   31.16    5.65
  -3   3  -6   24.45    5.08
  -3   3  -6   27.07    4.92
   3  -3   7  508.16   22.39
   3  -3   7  491.24   22.17
  -3   3  -7  470.31   19.11
  -3   3  -7  503.37   16.87
   3  -3   7  571.55   17.17
  -3   3  -7  488.88   21.54
   3  -3   8   22.44    5.40
  -3   3  -8   27.60    5.22
  -3   3  -8   26.28    6.12
  -3   3  -8   28.08    5.43
  -3   3  -9  449.35   18.55
   3  -3   9  434.03   22.29
  -3   3  -9  472.37   22.58
   3  -3  10   19.23    5.59
  -3   3 -10   19.17    4.70
  -3   3 -10   16.42    5.50
   3  -3  11  258.47   18.60
  -3   3 -11  270.08   16.49
  -3   3 -11  254.96   17.79
   3  -3  12    2.27    3.83
  -3   3 -12    2.09    3.24
  -3   3 -12    9.04    4.17
   3  -3  13   24.58    6.93
  -3   3 -13   22.79    5.52
  -3   3 -13   22.94    6.04
   3  -3  14    3.06    4.78
  -3   3 -14    3.99    4.04
  -3   3 -14    1.55    3.26
   3  -3  15   52.42    9.85
  -3   3 -15   52.73    9.61
  -3   3 -15   39.55    8.04
   3  -3  16   28.10    7.28
   3  -3  17   41.37    9.27
  -3   2  17   -2.76    5.64
  -3   2  16   72.83   12.15
   3  -2 -16   82.43   13.39
  -3   2  15   -7.13    6.15
   3  -2 -15    9.05    6.67
  -3   2  14  267.47   21.00
   3  -2 -14  255.76   20.99
  -3   2  14  290.36   20.16
  -3   2  13   -1.51    4.47
  -3   2  13   -2.61    3.10
   3  -2 -13    4.30    4.44
  -3   2  12  202.37   17.53
  -3   2  12  201.37   16.02
   3  -2 -12  161.14   15.24
  -3   2  11    2.09    3.31
  -3   2  11    5.04    3.75
   3  -2 -11    5.69    3.03
  -3   2  10  471.00   24.07
  -3   2  10  475.75   23.23
   3  -2 -10  449.57   23.10
  -3   2   9    4.91    3.75
  -3   2   9    1.11    3.12
   3  -2  -9    9.52    5.45
  -3   2   8  208.24   14.51
  -3   2   8  223.23   15.46
   3  -2  -8  211.91   14.31
   3  -2  -8  208.96    5.88
  -3   2   7    3.66    2.73
   3  -2  -7    7.39    1.76
   3  -2  -7    7.93    3.98
   3  -2  -7    7.81    1.77
  -3   2   6  773.63   26.21
  -3   2   6  774.60   26.63
   3  -2  -6  757.82   23.70
   3  -2  -6  752.22   14.09
   3  -2  -6  834.50   16.00
  -3   2   5   -0.69    2.71
  -3   2   5    2.67    2.75
   3  -2  -5   -0.10    0.69
   3  -2  -5   -1.12    2.29
   3  -2  -5    0.35    0.72
   3  -2  -5   -0.74    1.34
  -3   2   4 1140.25   30.02
   3  -2  -4 1124.78   17.61
  -3   2   4 1099.78   29.29
   3  -2  -4 1064.05   24.48
   3  -2  -4 1194.75   22.10
  -3   2   3   17.50    4.41
  -3   2   3   21.59    4.21
   3  -2  -3   19.17    3.00
  -3   2   3   23.47    4.90
   3  -2  -3   18.59    2.68
   3  -2  -3   22.10    3.30
  -3   2   3   20.91    3.47
   3  -2  -3   26.63    3.56
  -3   2   2   21.54    4.09
  -3   2   2   23.07    4.64
   3  -2  -2   33.38    4.62
   3  -2  -2   25.28    3.35
   3  -2  -2   24.01    3.15
   3  -2  -2   25.31    4.41
  -3   2   2   27.93    4.26
  -3   2   2    4.89    2.60
   3  -2  -2   28.17    3.75
   3  -2  -1   44.91    4.70
  -3   2   1   44.41    5.61
  -3   2   1   40.24    5.09
   3  -2  -1   54.23    6.34
   3  -2  -1   39.73    4.13
  -3   2   1   42.44    5.00
   3  -2  -1   51.81    5.42
  -3   2   0  495.80   16.65
   3  -2   0  556.64   16.72
   3  -2   0  484.34   14.18
  -3   2   0  506.21   17.10
   3  -2   0  496.85   18.19
  -3   2   0  493.62   14.08
  -3   2   0  491.15   17.32
   3  -2   0  498.63   16.12
   3  -2   1    7.48    2.52
  -3   2  -1   10.24    2.87
  -3   2  -1   10.45    3.01
   3  -2   1   10.07    2.98
  -3   2  -1    9.22    2.70
   3  -2   1    8.58    2.23
   3  -2   1    8.54    2.18
  -3   2  -1    7.73    3.44
  -3   2  -2  257.06   11.83
   3  -2   2  268.83   11.34
   3  -2   2  284.01   11.58
   3  -2   2  273.18   13.43
   3  -2   2  277.67   11.54
  -3   2  -2  270.44   11.40
   3  -2   2  274.47    8.32
  -3   2  -2  284.36   12.62
  -3   2  -2  276.14   13.84
   3  -2   3   90.87    7.12
   3  -2   3   85.59    7.96
   3  -2   3   92.07    6.32
  -3   2  -3   88.42    6.18
  -3   2  -3   78.26    6.96
  -3   2  -3   87.30    7.17
   3  -2   3   93.28    5.30
  -3   2  -3   90.49    8.35
   3  -2   4 1041.56   25.54
  -3   2  -4  994.94   24.80
   3  -2   4 1029.76   28.04
   3  -2   4 1057.58   19.99
   3  -2   4 1126.92   19.78
  -3   2  -4 1047.25   28.41
   3  -2   5   26.38    3.08
  -3   2  -5   26.00    3.49
   3  -2   5   25.88    5.26
   3  -2   5   28.61    3.81
   3  -2   5   30.28    4.78
  -3   2  -5   26.79    5.26
  -3   2  -5   33.24    4.97
  -3   2  -6  495.17   19.46
   3  -2   6  523.67   11.61
   3  -2   6  518.91   21.47
  -3   2  -6  519.83   16.63
   3  -2   6  576.41   16.88
  -3   2  -6  509.98   21.08
   3  -2   7   72.74    3.37
   3  -2   7   90.66    9.67
  -3   2  -7  106.03    9.76
  -3   2  -7   98.55    8.04
  -3   2  -7  101.33    9.82
  -3   2  -8   63.07    9.45
   3  -2   8    7.93    4.27
  -3   2  -8   88.71   11.81
  -3   2  -8    6.82    3.73
   3  -2   9    6.91    3.08
  -3   2  -9    9.41    3.71
  -3   2  -9   10.86    4.55
   3  -2  10  286.49   18.57
  -3   2 -10  293.02   16.93
  -3   2 -10  278.62   17.48
   3  -2  11    3.93    3.00
  -3   2 -11    1.09    2.73
  -3   2 -11    4.27    3.15
   3  -2  12  184.84   16.04
  -3   2 -12  184.49   15.15
  -3   2 -12  190.27   14.97
   3  -2  13   14.34    5.17
  -3   2 -13   14.13    5.50
  -3   2 -13    8.07    4.81
   3  -2  14  150.36   15.31
  -3   2 -14  150.11   15.53
  -3   2 -14  156.00   14.48
   3  -2  15    0.41    3.57
  -3   2 -15    6.78    4.83
  -3   2 -15    5.16    3.37
   3  -2  16   39.25    8.69
  -3   2 -16   35.30    8.59
   3  -2  17   21.04    6.99
  -3   1  17    3.70    4.55
  -3   1  16   10.23    6.24
   3  -1 -16    6.26    5.93
  -3   1  15   47.33    9.61
   3  -1 -15   68.10   12.03
  -3   1  14   -0.48    3.89
   3  -1 -14    4.48    4.05
  -3   1  13  184.25   17.30
   3  -1 -13  172.14   16.92
  -3   1  12    2.30    3.27
  -3   1  12   -2.15    4.80
  -3   1  11  387.50   22.44
  -3   1  11  403.17   21.75
   3  -1 -11  364.88   21.80
  -3   1  10    4.53    3.64
  -3   1  10   -0.50    3.03
   3  -1 -10    3.99    3.64
  -3   1   9  521.25   24.15
  -3   1   9  515.60   23.17
   3  -1  -9  490.22   23.22
   3  -1  -9  424.69    7.65
  -3   1   8   12.45    4.19
  -3   1   8    8.63    4.20
   3  -1  -8    9.60    3.61
   3  -1  -8   10.56    2.73
   3  -1  -8    8.52    1.59
  -3   1   7  124.14   11.18
  -3   1   7  113.20   10.47
   3  -1  -7  115.17    9.89
   3  -1  -7  118.43    7.33
   3  -1  -7  134.27    6.32
  -3   1   6   18.07    4.36
  -3   1   6   21.87    5.08
   3  -1  -6   11.10    3.38
   3  -1  -6   15.82    2.17
   3  -1  -6   19.78    2.88
  -3   1   5  493.46   19.80
   3  -1  -5  449.52    8.32
  -3   1   5  509.06   20.10
   3  -1  -5  495.78   18.07
   3  -1  -5  507.50   13.20
   3  -1  -5  536.83   14.44
  -3   1   5  499.13   21.48
  -3   1   4   13.33    4.39
  -3   1   4   15.91    3.92
   3  -1  -4   15.14    1.93
  -3   1   4   11.99    3.99
   3  -1  -4   16.23    2.63
  -3   1   3 1518.20   32.66
  -3   1   3 1412.68   31.42
   3  -1  -3 1433.25   21.12
   3  -1  -3 1389.20   19.11
   3  -1  -3 1516.13   26.26
  -3   1   3 1342.11   31.56
  -3   1   2   19.99    4.13
   3  -1  -2   21.80    2.48
  -3   1   2   17.48    3.46
  -3   1   2   23.67    4.32
   3  -1  -2   19.40    4.10
   3  -1  -2   21.83    2.99
  -3   1   2   24.47    3.81
   3  -1  -2   21.50    3.32
   3  -1  -1 1485.18   29.46
   3  -1  -1 1345.24   24.47
  -3   1   1 1298.74   28.07
   3  -1  -1 1331.35   30.74
   3  -1  -1 1375.30   18.53
  -3   1   1 1403.46   27.51
  -3   1   1 1372.59   28.69
  -3   1   1 1289.74   28.97
  -3   1   0   95.10    7.86
   3  -1   0  115.21    8.17
   3  -1   0  107.01    7.53
   3  -1   0  103.73    5.30
  -3   1   0  111.31    7.85
   3  -1   0  109.51    8.88
  -3   1   0  102.03    5.66
  -3   1   0   98.57    7.83
   3  -1   1    0.79    1.77
   3  -1   1    1.28    2.23
  -3   1  -1    3.69    2.29
  -3   1  -1   -0.33    2.29
   3  -1   1   -0.22    2.49
   3  -1   1    4.59    2.35
  -3   1  -1   -0.37    1.36
   3  -1   2   16.15    2.86
   3  -1   2   14.59    3.65
   3  -1   2   18.57    2.75
  -3   1  -2   20.23    3.24
  -3   1  -2   13.35    4.01
   3  -1   2   18.19    3.17
  -3   1  -2   15.85    3.43
   3  -1   2   17.74    3.59
   3  -1   3   94.78    8.34
  -3   1  -3   88.23    6.73
   3  -1   3   91.05    6.13
  -3   1  -3   84.60    7.84
   3  -1   3  100.84    6.40
   3  -1   3   86.76    6.87
  -3   1  -3   88.69    8.14
   3  -1   4   40.97    3.98
   3  -1   4   34.04    5.56
   3  -1   4   39.62    4.39
  -3   1  -4   32.95    5.50
  -3   1  -4   42.38    5.53
  -3   1  -5  247.11   13.82
   3  -1   5  260.15   14.83
   3  -1   5  276.22    9.49
  -3   1  -5  266.21   11.92
   3  -1   5  284.19   12.15
  -3   1  -5  222.40   13.49
   3  -1   6  159.83   12.08
  -3   1  -6  153.51   11.56
   3  -1   6  173.05    6.71
  -3   1  -6  158.01    9.92
  -3   1  -6  157.24   11.64
   3  -1   7  407.07   19.85
   3  -1   7  426.21    8.98
  -3   1  -7  433.61   20.05
  -3   1  -7  433.31   17.73
  -3   1  -7  432.76   19.68
   3  -1   8    0.32    2.73
  -3   1  -8   -3.10    2.60
  -3   1  -8    1.22    3.09
  -3   1  -8    5.11    3.68
   3  -1   9  335.61   19.20
  -3   1  -9  327.17   17.27
  -3   1  -9  317.74   17.94
   3  -1  10   22.58    5.69
  -3   1 -10   29.95    6.07
  -3   1 -10   37.09    6.71
   3  -1  11   30.98    6.64
  -3   1 -11   36.06    6.62
  -3   1 -11   33.80    6.40
   3  -1  12   -3.33    4.16
  -3   1 -12   -3.28    3.14
  -3   1 -12   -0.56    3.26
   3  -1  13   39.19    7.61
  -3   1 -13   44.60    8.24
  -3   1 -13   46.00    7.64
   3  -1  14    4.31    3.31
  -3   1 -14    9.34    4.46
  -3   1 -14   -0.32    3.23
   3  -1  15   64.16   10.51
  -3   1 -15   57.99   10.94
   3  -1  16    1.50    4.02
  -3   1 -16    0.27    3.97
   3  -1  17   66.03   11.75
  -3   1 -17   78.85   13.42
  -3   0  17   11.07    6.89
  -3   0  16   50.39   10.04
   3   0 -16   42.65   10.02
  -3   0  15   -0.85    4.09
   3   0 -15    7.68    5.22
  -3   0  14   26.46    7.36
   3   0 -14   15.07    6.58
  -3   0  13    3.39    4.19
   3   0 -13    5.27    4.37
  -3   0  12   14.71    5.33
   3   0 -12   20.14    7.63
   3   0 -11   -4.53    4.16
  -3   0  11    8.66    4.52
   3   0 -10  138.82   13.31
  -3   0  10  145.75   13.62
  -3   0   9    5.48    3.98
   3   0  -9    3.86    3.08
   3   0  -9    8.88    3.21
   3   0  -9    5.18    1.54
  -3   0   8  589.94   24.55
   3   0  -8  594.68   24.38
   3   0  -8  576.53   18.73
   3   0  -8  643.30   14.51
  -3   0   7    8.32    3.45
   3   0  -7   14.04    4.10
   3   0  -7   10.01    2.72
   3   0  -7   14.73    2.58
  -3   0   6  847.65   26.93
   3   0  -6  830.38   19.83
   3   0  -6  898.01   19.16
  -3   0   6  796.37   28.63
  -3   0   5    3.90    2.91
  -3   0   5    5.12    3.88
   3   0  -5    2.18    0.75
   3   0  -5    4.85    1.86
   3   0  -5    1.99    1.61
   3   0  -4  133.83    5.81
  -3   0   4  133.20   10.09
   3   0  -4  146.78    8.42
  -3   0   4  128.58   10.63
   3   0  -3    1.89    0.76
  -3   0   3    1.30    2.34
   3   0  -3    1.92    1.36
   3   0  -3    2.63    2.63
  -3   0   3    1.38    1.18
  -3   0   3    3.87    2.79
   3   0  -3    0.92    1.84
  -3   0   2  350.17   14.84
  -3   0   2  332.96   11.14
   3   0  -2  320.53   15.71
   3   0  -2  351.22   13.55
   3   0  -2  325.25   11.21
  -3   0   2  305.06   15.34
  -3   0   1   25.24    4.07
   3   0  -1   22.28    1.77
   3   0  -1   20.46    3.37
   3   0  -1   23.82    4.50
  -3   0   1   22.31    4.25
  -3   0   1   32.30    4.10
   3   0   0  940.01   22.46
  -3   0   0  832.83   23.83
  -3   0   0  896.61   21.27
   3   0   0  863.41   20.68
   3   0   0  896.12   25.59
  -3   0   0  864.70   14.39
   3   0   1   56.45    5.53
   3   0   1   59.98    5.80
  -3   0  -1   54.68    4.11
   3   0   1   46.48    5.33
  -3   0  -1   45.53    5.87
  -3   0  -1   51.47    6.19
   3   0   2 2060.71   31.99
   3   0   2 1941.78   34.77
   3   0   2 2062.87   31.25
  -3   0  -2 1905.46   36.00
   3   0   2 2043.94   29.53
  -3   0  -2 1949.77   35.92
  -3   0  -2 2028.53   27.24
  -3   0  -3    1.06    1.57
   3   0   3    1.78    1.65
   3   0   3    0.70    2.20
  -3   0  -3   -0.94    2.31
  -3   0  -3    2.77    2.53
   3   0   4  297.80   15.10
   3   0   4  314.96   11.27
   3   0   4  311.14   12.90
  -3   0  -4  279.32   14.70
  -3   0  -4  292.96   14.94
   3   0   5    1.98    1.73
   3   0   5   -2.69    3.26
  -3   0  -5    3.03    2.99
  -3   0  -5    0.69    2.26
   3   0   6    0.61    1.31
   3   0   6   -2.54    2.58
  -3   0  -6    2.93    2.46
  -3   0  -6   -5.45    3.19
  -3   0  -6    0.51    2.43
   3   0   7   31.69    2.94
   3   0   7   34.06    6.09
  -3   0  -7   25.84    4.49
  -3   0  -7   32.86    6.06
  -3   0  -7   31.47    6.11
  -3   0  -8  235.61   16.32
   3   0   8  241.89    6.95
  -3   0  -8  254.40   14.98
   3   0   8  232.14   15.45
  -3   0  -8  245.20   15.08
  -3   0  -9   34.64    7.11
   3   0   9   28.07    5.57
  -3   0  -9   46.99    7.19
  -3   0  -9   33.47    5.82
   3   0  10  159.93   13.70
  -3   0 -10  166.68   13.55
  -3   0 -10  170.31   13.24
   3   0  11    6.52    4.94
  -3   0 -11    7.45    3.47
  -3   0 -11    6.76    3.53
   3   0  12  245.30   18.47
  -3   0 -12  256.27   18.84
   3   0  13    1.54    4.07
  -3   0 -13   -7.73    4.97
   3   0  14   86.46   12.09
  -3   0 -14   78.35   12.00
   3   0  15    5.38    3.66
  -3   0 -15    3.85    4.44
   3   0  16   13.96    6.45
  -3   0 -16   13.71    6.06
   3   0  17    2.90    4.39
  -3   0 -17   -1.99    4.90
  -3  -1  17   38.65   10.53
  -3  -1  16   -1.73    4.97
   3   1 -16   -4.11    4.67
  -3  -1  15  185.55   18.60
   3   1 -15  179.76   18.83
  -3  -1  14    5.63    6.17
   3   1 -14   11.27    6.57
  -3  -1  13  127.88   14.29
   3   1 -13   93.23   12.71
  -3  -1  12   -1.67    3.71
   3   1 -12    9.60    6.09
  -3  -1  11  119.37   12.96
   3   1 -11  102.18   12.15
  -3  -1  10    7.10    3.88
   3   1 -10    5.30    3.57
   3   1 -10   -1.39    2.27
   3   1  -9   12.79    4.40
   3   1  -9   12.86    3.96
  -3  -1   9   14.42    5.39
  -3  -1   8    4.41    3.53
   3   1  -8   -2.64    4.22
   3   1  -8    1.33    1.99
  -3  -1   7  517.20   22.12
   3   1  -7  556.02   15.74
   3   1  -7  495.92   17.66
  -3  -1   6    5.78    3.74
  -3  -1   6    1.18    3.18
  -3  -1   6    3.58    0.88
   3   1  -6    5.69    2.78
   3   1  -6    3.69    1.33
  -3  -1   5 1559.53   34.41
   3   1  -5 1536.44   18.78
   3   1  -5 1621.88   19.51
  -3  -1   5 1595.30   18.79
   3   1  -5 1516.73   28.55
  -3  -1   5 1444.23   37.61
   3   1  -4   12.09    1.44
   3   1  -4   17.87    2.68
  -3  -1   4   14.09    4.63
   3   1  -4    2.92    2.95
  -3  -1   4    3.22    2.72
  -3  -1   4   12.71    2.10
   3   1  -4   12.39    2.87
   3   1  -4   11.52    2.97
  -3  -1   3  295.79   13.50
   3   1  -3  292.89   10.26
  -3  -1   3  335.13   10.95
   3   1  -3  287.27   15.51
  -3  -1   3  292.41   15.75
  -3  -1   2   14.86    3.43
   3   1  -2   13.29    2.46
   3   1  -2   11.46    3.50
  -3  -1   2   17.63    4.56
  -3  -1   2   15.86    2.64
   3   1  -1  392.27   14.43
  -3  -1   1  362.00   16.58
  -3  -1   1  390.30   14.35
   3   1  -1  382.32   13.63
  -3  -1   1  412.78   14.08
   3   1  -1  368.45   17.19
  -3  -1   0    0.86    0.68
   3   1   0    0.72    1.85
  -3  -1   0   -2.29    2.31
   3   1   0    2.51    2.06
   3   1   0    4.86    3.05
  -3  -1   0    6.75    3.31
   3   1   1   97.20    6.83
  -3  -1  -1   94.89    8.73
  -3  -1  -1   97.13    5.07
   3   1   1   92.85    7.43
   3   1   2   -0.63    1.60
   3   1   2    1.80    2.12
   3   1   2   -3.30    2.10
  -3  -1  -2    1.55    2.89
  -3  -1  -2   -0.48    1.35
  -3  -1  -3  821.81   19.56
  -3  -1  -3  758.74   24.55
   3   1   3  764.31   23.30
   3   1   3  788.51   18.84
   3   1   4   77.66    8.05
  -3  -1  -4   85.09    8.70
  -3  -1  -5 1075.87   31.30
   3   1   5 1130.68   30.95
   3   1   6   32.40    5.89
  -3  -1  -6   30.80    4.77
  -3  -1  -6   40.55    6.71
  -3  -1  -7  113.55   11.34
   3   1   7  108.56   10.54
  -3  -1  -7  118.33   10.31
   3   1   8    3.70    2.67
  -3  -1  -8   -0.82    2.99
  -3  -1  -8    8.40    4.46
   3   1   9   18.79    5.53
   3   1   9   14.95    2.61
  -3  -1  -9   13.12    4.68
  -3  -1  -9   10.84    4.59
  -3  -1 -10   -0.53    3.43
   3   1  10   -0.43    3.52
  -3  -1 -10   -2.32    2.96
   3   1  11   60.00    9.16
  -3  -1 -11   60.49    9.27
   3   1  12    2.35    3.29
  -3  -1 -12    0.77    3.33
   3   1  13   68.63   10.44
  -3  -1 -13   67.77   10.45
   3   1  14   39.65    8.75
  -3  -1 -14   39.07    8.71
   3   1  15  125.35   15.01
  -3  -1 -15  107.43   14.08
   3   1  16    3.75    4.61
  -3  -1 -16    0.72    4.42
   3   1  17   32.27    8.25
  -3  -2  16   16.84    8.01
   3   2 -16    7.48    6.13
  -3  -2  15    3.62    5.36
   3   2 -15    9.65    6.68
  -3  -2  14   31.42    8.62
   3   2 -14   20.27    7.59
  -3  -2  13   16.63    6.88
   3   2 -13    4.81    5.36
   3   2 -12  256.00   19.88
  -3  -2  12  268.20   19.77
  -3  -2  11    0.16    3.83
   3   2 -11    3.87    3.54
   3   2 -11    2.02    3.42
  -3  -2  10  274.55   18.25
   3   2 -10  240.41   17.78
   3   2 -10  261.33   15.76
   3   2  -9    4.21    3.06
   3   2  -9   -0.03    2.64
  -3  -2   8  345.43   18.92
   3   2  -8  361.93   13.81
   3   2  -8  320.94   16.26
  -3  -2   7    5.70    4.12
  -3  -2   7    5.03    4.44
   3   2  -7    0.43    1.43
  -3  -2   7    2.63    1.01
   3   2  -7    2.44    2.46
  -3  -2   6   32.27    5.75
   3   2  -6   36.48    3.64
  -3  -2   6   30.98    6.60
  -3  -2   6   30.07    2.87
   3   2  -6   27.53    4.79
  -3  -2   5   12.13    3.79
  -3  -2   5    9.80    2.03
   3   2  -5    8.58    1.70
  -3  -2   5   10.22    4.47
   3   2  -5    2.71    2.86
   3   2  -5    8.92    2.76
  -3  -2   4  492.82   18.24
   3   2  -4  451.21   19.99
   3   2  -4  494.79   13.71
   3   2  -4  409.52    7.26
   3   2  -4  501.38   17.59
  -3  -2   4  520.41   13.93
  -3  -2   4  473.11   21.11
  -3  -2   3   -3.32    2.52
   3   2  -3    1.76    1.70
   3   2  -3   -0.55    3.30
  -3  -2   3    1.97    1.39
  -3  -2   3   -1.40    2.94
  -3  -2   2 1218.08   31.94
  -3  -2   2 1280.19   26.02
   3   2  -2 1259.31   24.26
  -3  -2   2 1399.92   25.52
   3   2  -2 1234.97   32.42
  -3  -2   1   38.28    4.51
  -3  -2   1   40.12    4.99
   3   2  -1   33.60    4.67
   3   2  -1   33.82    4.51
   3   2  -1   31.30    5.57
  -3  -2   1   27.55    5.04
  -3  -2   0  397.52    8.89
   3   2   0  409.86   13.38
  -3  -2   0  396.94   12.83
  -3  -2   0  402.47   17.83
   3   2   0  401.73   15.63
   3   2   1   54.80    4.70
   3   2   1   58.18    6.58
  -3  -2  -1   58.42    7.10
   3   2   2  516.17   14.15
  -3  -2  -2  481.87   19.78
   3   2   2  505.91   19.04
   3   2   3    6.66    2.17
   3   2   3    6.97    3.31
  -3  -2  -3    7.76    3.96
   3   2   4   24.98    3.31
   3   2   4   26.54    5.08
  -3  -2  -4   28.65    5.70
   3   2   5    6.04    3.97
  -3  -2  -5   10.04    3.59
  -3  -2  -6  266.52   17.06
   3   2   6  274.50   16.26
   3   2   7   62.52    8.45
  -3  -2  -7   73.17    8.49
  -3  -2  -7   56.26    8.29
   3   2   8  304.07   18.46
  -3  -2  -8  301.02   19.72
  -3  -2  -8  292.22   17.52
   3   2   9   27.56    5.57
  -3  -2  -9   32.51    6.58
  -3  -2  -9   36.11    7.77
  -3  -2 -10  148.75   15.41
  -3  -2 -10  138.90   13.15
   3   2  10  144.59   13.62
  -3  -2 -11   26.15    7.61
   3   2  11    9.94    4.02
  -3  -2 -11   17.10    4.78
   3   2  12   64.68   10.21
  -3  -2 -12   82.03   11.45
   3   2  13    6.01    3.71
  -3  -2 -13    1.69    4.15
   3   2  14    5.71    5.35
  -3  -2 -14    8.78    5.60
   3   2  15   -2.61    3.91
  -3  -2 -15    3.88    4.64
   3   2  16   26.77    7.06
  -3  -2 -16   12.05    6.37
   3   2  17    9.02    4.10
  -3  -3  16    4.59    5.65
   3   3 -16    4.29    6.04
  -3  -3  15  119.67   15.41
   3   3 -15  126.18   18.05
  -3  -3  14   10.23    6.19
   3   3 -14    2.62    5.08
   3   3 -13   -8.41    5.36
  -3  -3  13    4.77    5.64
  -3  -3  12   10.16    5.41
   3   3 -12   -6.95    6.07
  -3  -3  11   12.10    5.15
   3   3 -11   -1.04    4.33
   3   3 -11    8.66    3.68
  -3  -3  10   31.03    7.40
   3   3 -10   24.94    5.86
  -3  -3   9  342.76   19.87
   3   3  -9  305.02   17.80
  -3  -3   8   15.61    5.29
  -3  -3   8   16.74    2.49
  -3  -3   8   20.90    5.92
   3   3  -8   10.54    3.53
  -3  -3   7  668.12   25.04
  -3  -3   7  697.22   15.77
   3   3  -7  743.78   18.70
   3   3  -7  657.50   23.58
  -3  -3   7  681.46   28.73
  -3  -3   6    8.91    3.99
  -3  -3   6   10.19    2.50
  -3  -3   6    9.09    4.21
   3   3  -6    9.85    2.37
   3   3  -6   10.97    3.38
  -3  -3   5  962.15   27.06
  -3  -3   5 1015.82   21.26
   3   3  -5  881.52   28.88
   3   3  -5  966.42   16.89
   3   3  -5  928.74   26.13
  -3  -3   5  927.51   31.43
   3   3  -4   -0.02    1.46
   3   3  -4    0.13    0.65
  -3  -3   4    0.94    1.83
  -3  -3   4    0.84    3.11
   3   3  -4    3.13    3.05
  -3  -3   4    1.17    2.12
   3   3  -4   -0.20    2.06
  -3  -3   3   22.36    1.86
  -3  -3   3   40.07    4.92
   3   3  -3   36.01    4.62
   3   3  -3   33.19    5.81
  -3  -3   3   34.29    4.70
  -3  -3   3   37.27    6.23
   3   3  -2    1.77    1.69
  -3  -3   2    1.34    2.17
   3   3  -2    0.89    1.84
   3   3  -2    3.68    3.14
  -3  -3   2    0.59    0.58
  -3  -3   2    4.97    3.43
   3   3  -1  130.17    7.81
  -3  -3   1  158.81    8.34
  -3  -3   1  153.70   11.79
   3   3  -1  136.97    9.25
   3   3  -1  142.24   11.15
  -3  -3   1  134.41    5.09
   3   3   0   14.70    3.04
   3   3   0   13.65    3.09
  -3  -3   0   13.95    2.72
  -3  -3   0   14.81    4.40
   3   3   1 1348.99   21.39
   3   3   1 1332.58   30.30
  -3  -3  -1 1357.39   34.42
   3   3   2   17.86    4.75
   3   3   2   15.51    2.08
  -3  -3  -2   24.21    5.30
   3   3   3 1793.08   22.42
   3   3   3 1700.49   37.53
  -3  -3  -3 1699.02   39.86
   3   3   4   96.60    5.45
   3   3   4   84.84    9.13
  -3  -3  -4   95.69   10.01
   3   3   5  254.73    8.97
   3   3   5  237.25   15.52
  -3  -3  -5  250.75   16.48
   3   3   6    7.02    3.78
  -3  -3  -6    1.02    3.39
   3   3   7   16.14    5.12
  -3  -3  -7   19.55    5.05
  -3  -3  -7   14.67    4.77
   3   3   8    2.49    3.33
  -3  -3  -8   -0.75    2.94
  -3  -3  -8   -3.16    3.98
   3   3   9  132.58   13.23
  -3  -3  -9  140.83   14.78
  -3  -3  -9  129.55   12.51
   3   3  10   17.91    3.93
   3   3  10   11.82    4.99
  -3  -3 -10    9.36    3.67
  -3  -3 -10    9.20    5.69
   3   3  11  198.75   17.05
  -3  -3 -11  204.61   19.00
  -3  -3 -11  213.59   17.48
   3   3  12   10.95    5.11
  -3  -3 -12    4.94    4.46
  -3  -3 -13  100.96   14.41
  -3  -3 -13  129.61   15.03
   3   3  13  116.44   13.62
  -3  -3 -14   16.35    7.34
   3   3  14   25.28    7.05
  -3  -3 -14   26.28    7.89
  -3  -3 -15   17.68    7.71
   3   3  15   22.68    7.44
  -3  -3 -15   16.32    5.85
   3   3  16    6.93    5.70
  -3  -4  16   46.06   12.23
   3   4 -16   25.37    9.96
  -3  -4  15    7.89    5.94
   3   4 -15    6.28    4.34
  -3  -4  14  184.70   18.37
   3   4 -14  192.94   18.99
  -3  -4  13   11.33    6.21
   3   4 -13    2.95    3.92
  -3  -4  12  323.62   21.64
   3   4 -12  277.30   21.20
   3   4 -12  332.09   20.87
  -3  -4  11   18.70    4.92
   3   4 -11   20.28    6.10
  -3  -4  10   55.10    8.49
   3   4 -10   48.88    7.95
  -3  -4   9   -2.67    4.07
   3   4  -9    2.31    3.22
  -3  -4   8   68.52    8.76
  -3  -4   8   72.75    5.78
   3   4  -8   84.71    9.58
  -3  -4   8   87.12   11.03
   3   4  -7   10.44    2.76
  -3  -4   7    2.08    3.38
  -3  -4   7    3.60    3.32
  -3  -4   7    8.93    2.46
   3   4  -7   10.79    3.76
  -3  -4   6  233.72   14.20
  -3  -4   6  208.88   10.32
   3   4  -6  204.36   14.60
   3   4  -6  216.60   10.08
   3   4  -6  212.80   13.60
  -3  -4   6  199.26   15.26
  -3  -4   5    9.58    4.09
  -3  -4   5    5.85    2.57
  -3  -4   5    8.32    4.58
   3   4  -5    5.59    1.64
   3   4  -5    4.96    3.40
  -3  -4   5    5.37    1.64
   3   4  -5    3.61    2.91
  -3  -4   4  540.63   19.25
   3   4  -4  534.37   17.55
  -3  -4   4  500.40   11.68
   3   4  -4  510.16   21.86
   3   4  -4  510.09   20.36
  -3  -4   4  486.11   22.80
  -3  -4   3    2.95    2.20
  -3  -4   3    1.54    1.10
   3   4  -3   -0.54    1.87
   3   4  -3   -3.34    3.02
  -3  -4   3    1.19    2.59
   3   4  -3   -0.54    3.12
  -3  -4   2 1112.10   23.58
  -3  -4   2 1100.13   32.27
   3   4  -2 1120.98   26.80
   3   4  -2 1137.50   32.21
  -3  -4   2 1132.23   18.44
  -3  -4   1    2.87    1.80
   3   4  -1    4.43    1.99
  -3  -4   1    4.24    1.44
  -3  -4   1    6.56    3.32
   3   4  -1    8.27    2.85
  -3  -4   0  150.31    7.63
  -3  -4   0  144.81   11.62
   3   4   0  153.60   10.83
   3   4   0  138.03    7.18
   3   4   1   11.87    2.20
   3   4   1   12.41    4.01
  -3  -4  -1    9.53    4.09
   3   4   2   85.67    4.45
   3   4   2   90.05    8.79
  -3  -4  -2   98.85    9.92
   3   4   3   41.45    2.86
   3   4   3   50.88    7.05
  -3  -4  -3   58.66    8.15
   3   4   4  164.41    5.20
   3   4   4  187.98   13.23
  -3  -4  -4  193.09   14.55
   3   4   5    9.85    1.47
   3   4   5   11.71    4.57
  -3  -4  -5   11.13    4.71
   3   4   6 1102.13   15.85
  -3  -4  -6 1170.85   38.14
   3   4   6 1164.75   35.07
   3   4   7   20.30    5.30
  -3  -4  -7    5.51    3.81
  -3  -4  -8  239.79   18.72
   3   4   8  235.82   17.08
  -3  -4  -8  245.25   17.26
   3   4   9   17.72    5.90
  -3  -4  -9   10.33    5.00
  -3  -4  -9   10.95    5.44
   3   4  10    8.34    3.78
   3   4  10    4.19    3.10
  -3  -4 -10    1.15    3.35
  -3  -4 -10    3.58    4.10
   3   4  11    2.58    4.19
  -3  -4 -11    1.65    3.57
  -3  -4 -11    4.54    5.96
   3   4  12   27.29    6.93
  -3  -4 -12   24.10    6.52
  -3  -4 -12   23.46    8.29
   3   4  13    5.95    4.45
  -3  -4 -13   -0.99    3.73
  -3  -4 -13    4.27    5.35
   3   4  14   65.80   10.62
  -3  -4 -14   75.26   12.70
  -3  -4 -14   87.03   14.72
   3   4  15    6.70    5.05
  -3  -4 -15   14.75    6.93
   3   4  16   34.92    9.48
  -3  -5  16    4.16    6.96
   3   5 -16   11.14    6.72
  -3  -5  15    3.33    5.64
   3   5 -15    3.63    4.72
  -3  -5  14    2.18    4.57
   3   5 -14    5.80    4.76
  -3  -5  13    7.70    5.46
   3   5 -13    6.99    4.61
   3   5 -13    1.98    4.34
  -3  -5  12   24.97    6.97
   3   5 -12   21.96    6.49
   3   5 -12   11.19    5.28
  -3  -5  11  234.93   18.08
   3   5 -11  225.56   17.84
  -3  -5  10   -2.20    4.14
   3   5 -10   -2.28    3.75
  -3  -5   9  356.79   20.52
   3   5  -9  370.46   21.52
  -3  -5   9  390.08   23.93
  -3  -5   8   17.82    5.98
   3   5  -8   15.71    4.87
  -3  -5   8   15.18    4.71
   3   5  -8   11.23    4.94
  -3  -5   7  222.33   14.73
  -3  -5   7  213.38   11.03
   3   5  -7  216.98   15.59
   3   5  -7  228.39   15.65
  -3  -5   7  208.51   16.31
  -3  -5   6    2.40    3.26
   3   5  -6    2.30    2.01
  -3  -5   6   -0.78    3.27
   3   5  -6    2.25    3.51
  -3  -5   6    0.42    1.54
   3   5  -6    2.10    2.83
  -3  -5   5   52.13    4.98
  -3  -5   5   53.07    8.11
   3   5  -5   59.24    8.08
  -3  -5   5   72.96    8.35
   3   5  -5   53.48    5.15
   3   5  -5   42.64    6.63
  -3  -5   4    7.32    2.06
   3   5  -4    3.70    2.75
  -3  -5   4    3.38    3.62
   3   5  -4    7.80    3.57
   3   5  -3   15.06    3.76
   3   5  -3   18.48    5.21
  -3  -5   3   13.35    4.50
  -3  -5   3   13.09    2.54
  -3  -5   3   12.56    2.94
   3   5  -3   14.03    3.91
   3   5  -2    5.09    3.11
  -3  -5   2    3.44    1.99
  -3  -5   2   -1.22    1.79
  -3  -5   2    4.74    3.46
   3   5  -2   -0.19    2.34
  -3  -5   1  374.91   12.37
  -3  -5   1  364.72   18.86
   3   5  -1  357.92   16.73
  -3  -5   1  376.34   12.37
  -3  -5   0    2.84    1.54
   3   5   0    4.32    3.10
  -3  -5   0   -0.71    2.68
   3   5   1  979.02   29.08
  -3  -5  -1  972.18   31.26
   3   5   2    7.42    3.34
  -3  -5  -2   10.43    4.58
   3   5   3  204.52   14.03
  -3  -5  -3  200.37   15.10
   3   5   4    0.00    2.96
  -3  -5  -4   10.06    4.64
   3   5   5   -1.60    3.96
  -3  -5  -5   -1.15    2.76
   3   5   6   13.30    4.37
  -3  -5  -6   13.26    4.95
   3   5   7   21.84    6.51
  -3  -5  -7   12.59    5.54
   3   5   8   18.81    5.55
  -3  -5  -8   22.57    6.59
   3   5   9  684.93   30.55
  -3  -5  -9  732.19   34.59
   3   5  10    6.33    4.19
   3   5  10    6.26    5.28
  -3  -5 -10    1.75    3.63
  -3  -5 -10    5.28    4.38
  -3  -5 -11  309.49   24.34
  -3  -5 -11  287.92   21.81
   3   5  11  281.71   20.61
   3   5  12    3.54    3.68
  -3  -5 -12    1.44    3.63
  -3  -5 -12    9.14    3.97
   3   5  13   16.33    6.29
  -3  -5 -13   15.70    6.65
  -3  -5 -13   14.42    7.44
   3   5  14    1.03    3.60
  -3  -5 -14  -12.88    5.48
  -3  -5 -14   -4.50    5.94
   3   5  15   -3.70    5.29
  -3  -6  15    1.12    5.19
   3   6 -15    2.19    5.28
  -3  -6  14  177.87   18.30
   3   6 -14  149.15   17.39
  -3  -6  13   -5.67    4.73
   3   6 -13    0.38    3.94
   3   6 -13   -7.73    7.55
  -3  -6  12   39.68    8.59
   3   6 -12   46.51    8.64
  -3  -6  11    1.67    4.68
   3   6 -11    5.11    5.31
  -3  -6  10   -3.20    4.37
   3   6 -10   -0.60    4.84
  -3  -6   9   -0.54    3.54
   3   6  -9    2.63    3.38
   3   6  -9    8.90    5.09
  -3  -6   8  366.76   20.07
   3   6  -8  324.90   19.39
   3   6  -8  379.97   21.93
  -3  -6   8  353.87   15.99
  -3  -6   8  340.77   21.73
  -3  -6   7    0.47    3.71
  -3  -6   7    1.37    3.39
   3   6  -7    9.86    4.68
   3   6  -7   -3.58    3.34
  -3  -6   7    2.26    2.19
  -3  -6   6  401.27   18.67
  -3  -6   6  358.05   14.56
   3   6  -6  397.86   20.68
   3   6  -6  366.26   20.17
  -3  -6   6  382.38   21.84
  -3  -6   5    0.93    2.87
  -3  -6   5    7.56    2.38
  -3  -6   5   -1.84    4.27
   3   6  -5   10.26    4.57
   3   6  -5    0.32    3.12
  -3  -6   4  634.91   26.82
  -3  -6   4  622.17   20.85
  -3  -6   4  627.24   18.72
   3   6  -4  665.64   25.96
   3   6  -4  623.98   25.23
  -3  -6   3   36.19    5.09
  -3  -6   3   25.17    5.73
  -3  -6   3   31.11    4.44
   3   6  -3   31.97    6.32
  -3  -6   2    2.49    2.30
   3   6  -2   -3.38    2.64
  -3  -6   2   -0.23    1.81
  -3  -6   2   -5.05    3.17
   3   6  -2   -1.51    2.57
   3   6  -1    0.10    2.16
  -3  -6   1    0.71    1.86
  -3  -6   1    0.38    1.64
  -3  -6   1    3.31    3.27
  -3  -6   0  136.12    6.40
   3   6   0  126.21   11.14
  -3  -6   0  124.55   11.75
  -3  -6   0  138.34    8.90
   3   6   1   28.05    5.76
  -3  -6  -1   24.28    5.68
   3   6   2  341.20   18.68
  -3  -6  -2  344.92   19.87
   3   6   3    6.78    3.94
  -3  -6  -3    8.79    3.93
  -3  -6  -4  431.76   23.15
   3   6   4  437.62   22.19
   3   6   5    6.93    4.55
  -3  -6  -5    3.27    3.15
   3   6   6  113.18   11.92
  -3  -6  -6  128.14   13.50
   3   6   7    5.55    4.62
  -3  -6  -7   18.49    6.85
   3   6   8    2.50    4.20
  -3  -6  -8    0.93    4.29
   3   6   9    1.65    3.69
  -3  -6  -9    5.16    4.39
   3   6  10    8.46    4.36
   3   6  10    2.79    4.62
  -3  -6 -10    6.88    5.71
   3   6  11   34.55    7.90
  -3  -6 -11   28.50    7.31
  -3  -6 -11   36.05    9.24
   3   6  12  200.43   18.66
  -3  -6 -12  191.62   20.80
  -3  -6 -12  188.42   18.71
   3   6  13    3.45    4.82
  -3  -6 -13   -0.79    4.85
  -3  -6 -13    0.12    4.64
   3   6  14   85.93   13.13
  -3  -7  15    2.64    5.51
   3   7 -15    5.31    4.88
  -3  -7  14   14.03    4.52
   3   7 -14    8.89    5.08
  -3  -7  13  144.41   16.65
   3   7 -13  145.85   16.01
  -3  -7  12    2.38    3.97
   3   7 -12    8.39    5.53
  -3  -7  11  265.19   20.39
   3   7 -11  252.93   19.07
   3   7 -11  244.41   20.28
   3   7 -10    8.47    4.51
   3   7 -10   -0.06    4.63
  -3  -7  10    7.72    5.36
  -3  -7   9   60.61    7.83
  -3  -7   9   62.42    8.99
  -3  -7   9   73.00   10.58
   3   7  -9   69.63    9.94
   3   7  -9   66.42   10.09
  -3  -7   8    1.19    3.33
  -3  -7   8    9.76    4.72
   3   7  -8    5.22    4.06
   3   7  -8    4.40    3.76
  -3  -7   8    3.12    2.69
  -3  -7   7    0.80    3.28
   3   7  -7    3.36    3.05
  -3  -7   7    8.14    4.85
   3   7  -7    2.29    4.44
  -3  -7   7    1.05    2.01
  -3  -7   6    6.39    2.78
  -3  -7   6    5.28    3.48
   3   7  -6    0.56    3.01
   3   7  -6    6.56    4.59
  -3  -7   5  276.70   15.27
  -3  -7   5  276.97   14.04
   3   7  -5  295.69   17.83
   3   7  -5  278.63   18.31
  -3  -7   5  259.67   18.12
  -3  -7   4    0.01    2.54
  -3  -7   4   -0.16    3.10
  -3  -7   4   -0.41    2.26
   3   7  -4   -0.76    2.85
  -3  -7   3  353.57   14.87
  -3  -7   3  355.27   20.06
  -3  -7   3  375.68   16.06
   3   7  -3  364.32   20.09
  -3  -7   2   -0.05    1.76
  -3  -7   2    0.40    1.81
  -3  -7   2    1.43    3.08
   3   7  -2   -0.61    3.90
  -3  -7   1  505.75   14.37
  -3  -7   1  521.07   24.09
   3   7  -1  505.93   22.80
  -3  -7   1  528.54   18.61
   3   7  -1  523.10   23.93
  -3  -7   0   24.32    2.61
   3   7   0   20.76    5.18
  -3  -7   0   31.30    4.98
  -3  -7   0   25.77    5.62
   3   7   1   58.44    8.15
  -3  -7  -1   47.24    7.91
   3   7   2    1.46    3.12
  -3  -7  -2    7.23    4.22
   3   7   3   47.74    7.46
  -3  -7  -3   52.57    8.56
   3   7   4    2.79    3.97
  -3  -7  -4    3.20    3.71
   3   7   5  121.90   12.67
  -3  -7  -5  123.31   13.34
   3   7   6    2.86    3.80
  -3  -7  -6    5.28    3.89
  -3  -7  -7  219.29   18.70
   3   7   7  240.30   18.78
   3   7   8   19.12    7.11
  -3  -7  -8   16.24    6.07
   3   7   9   85.18   11.91
  -3  -7  -9   98.82   13.89
   3   7  10    9.54    4.52
   3   7  10   -2.80    3.64
  -3  -7 -10   13.19    6.67
   3   7  11    2.36    4.72
  -3  -7 -11    7.50    6.37
   3   7  12    3.19    5.19
  -3  -7 -12    2.88    5.18
   3   7  13    7.22    5.81
   3   7  14    7.98    4.84
  -3  -8  15   -3.86    6.37
   3   8 -15   12.04    6.43
  -3  -8  14   14.70    7.03
   3   8 -14   13.66    5.55
   3   8 -14   21.39    7.10
   3   8 -14    8.69    6.10
   3   8 -13   78.95   11.80
  -3  -8  13   91.56   13.79
   3   8 -13   59.28   10.79
  -3  -8  12   -0.44    4.32
   3   8 -12   -5.23    4.38
   3   8 -12    7.03    5.36
  -3  -8  11   21.64    7.41
   3   8 -11   15.86    5.12
   3   8 -11    8.49    5.86
  -3  -8  10  125.56   13.66
  -3  -8  10  136.00   12.51
   3   8 -10  126.18   13.10
   3   8 -10  135.58   15.75
  -3  -8  10  133.18   15.07
  -3  -8   9   16.52    6.04
  -3  -8   9   14.81    5.74
   3   8  -9    9.33    4.32
   3   8  -9    8.07    3.88
  -3  -8   9   14.51    4.38
  -3  -8   8  362.25   21.21
  -3  -8   8  344.13   17.92
   3   8  -8  359.21   20.92
   3   8  -8  357.33   23.44
  -3  -8   8  372.73   23.18
  -3  -8   7    4.50    2.43
  -3  -8   7    4.33    3.36
  -3  -8   7    8.50    4.95
   3   8  -7    5.05    2.96
   3   8  -7    3.80    3.99
  -3  -8   6  244.89   15.87
  -3  -8   6  224.96   13.94
   3   8  -6  221.65   15.74
   3   8  -6  248.48   18.70
  -3  -8   6  241.76   18.10
  -3  -8   5   24.37    4.90
  -3  -8   5   16.66    5.10
  -3  -8   5   28.12    5.04
   3   8  -5   19.65    6.05
  -3  -8   4   83.84    8.05
  -3  -8   4  101.63    9.14
  -3  -8   4   84.94   10.41
   3   8  -4  108.35   11.93
  -3  -8   3    6.25    3.10
  -3  -8   3    6.16    2.60
  -3  -8   3    8.34    4.17
   3   8  -3    8.80    4.46
  -3  -8   2  157.27    9.40
  -3  -8   2  140.79   13.34
  -3  -8   2  131.42   10.30
   3   8  -2  134.31   13.46
  -3  -8   1   30.88    3.76
  -3  -8   1   31.92    5.04
  -3  -8   1   32.81    6.69
   3   8  -1   23.19    5.59
  -3  -8   0  441.55   10.88
   3   8   0  420.39   22.56
  -3  -8   0  426.72   22.84
  -3  -8   0  446.86   19.13
   3   8   0  446.88   23.23
   3   8   1    4.13    3.16
  -3  -8  -1    5.97    3.49
  -3  -8  -1    0.85    2.66
  -3  -8  -2  296.88   19.59
   3   8   2  270.59   18.57
   3   8   3   24.66    5.87
  -3  -8  -3   29.56    6.83
   3   8   4  214.95   16.91
  -3  -8  -4  248.99   19.03
   3   8   5    4.28    4.52
  -3  -8  -5    2.89    3.36
   3   8   6    1.02    3.25
  -3  -8  -6   -1.70    3.58
   3   8   7    7.09    5.70
  -3  -8  -7    5.64    4.70
   3   8   8   69.25   10.98
  -3  -8  -8   73.33   11.59
   3   8   9    9.15    5.98
  -3  -8  -9    8.66    5.69
   3   8  10  141.00   15.90
   3   8  10  161.31   15.41
  -3  -8 -10  164.42   18.82
   3   8  11   16.68    6.53
  -3  -8 -11   20.16    8.19
   3   8  12   72.34   12.40
   3   8  13    6.09    5.44
  -3  -9  14   11.70    6.61
   3   9 -14    6.49    6.45
  -3  -9  13  103.87   14.84
   3   9 -13  101.46   15.10
  -3  -9  12   -2.52    5.99
   3   9 -12    0.40    4.38
  -3  -9  11   20.16    7.28
   3   9 -11   39.65    7.75
   3   9 -11   32.11    8.71
  -3  -9  10   30.27    7.63
   3   9 -10   40.48    7.85
  -3  -9  10   41.03    8.20
   3   9 -10   43.00   10.08
  -3  -9   9   19.96    6.74
  -3  -9   9   11.36    4.37
   3   9  -9   14.83    5.49
   3   9  -9   17.47    7.16
  -3  -9   9   21.22    5.85
  -3  -9   8   -2.03    4.08
  -3  -9   8    4.50    4.85
   3   9  -8    6.85    3.96
   3   9  -8    5.00    5.26
  -3  -9   8   -2.28    2.97
  -3  -9   7   96.94   10.55
  -3  -9   7   90.48    9.89
   3   9  -7  104.17   11.02
   3   9  -7   92.16   12.48
  -3  -9   7  107.08   12.90
  -3  -9   6   -1.06    3.29
  -3  -9   6    3.70    3.24
  -3  -9   6    1.33    3.02
   3   9  -6    0.17    3.57
  -3  -9   5  431.84   20.05
  -3  -9   5  433.67   20.39
   3   9  -5  469.79   26.22
  -3  -9   5  467.42   25.39
  -3  -9   4   13.65    3.60
  -3  -9   4   19.30    5.39
  -3  -9   4   18.44    4.61
   3   9  -4   23.42    7.02
  -3  -9   3  301.57   14.44
  -3  -9   3  288.40   19.31
  -3  -9   3  297.25   16.85
   3   9  -3  296.20   20.37
  -3  -9   2   30.59    4.38
  -3  -9   2   28.42    5.67
  -3  -9   2   21.83    6.09
   3   9  -2   23.31    6.22
  -3  -9   1   96.60   11.45
  -3  -9   1   98.63    6.56
  -3  -9   1  100.55    9.74
   3   9  -1   77.02   10.36
  -3  -9   0    5.63    3.36
  -3  -9   0   -0.11    3.11
   3   9   0    1.16    3.57
   3   9   1   11.95    4.73
  -3  -9  -1   14.95    6.09
  -3  -9  -1   19.07    5.15
   3   9   1   15.93    5.53
   3   9   2   17.42    5.74
  -3  -9  -2   16.04    5.71
   3   9   2   14.15    5.74
   3   9   3  289.20   20.48
  -3  -9  -3  297.65   20.97
   3   9   4   -2.83    3.91
  -3  -9  -4    3.49    3.49
   3   9   5  149.68   15.30
  -3  -9  -5  171.10   16.80
   3   9   6   13.25    5.00
  -3  -9  -6   16.97    5.61
   3   9   7  139.85   15.61
  -3  -9  -7  139.78   16.05
   3   9   8    4.98    3.56
  -3  -9  -8    5.82    6.42
   3   9   9    1.29    3.65
  -3  -9  -9    8.50    6.40
   3   9  10    1.04    5.19
   3   9  10    0.23    4.00
  -3  -9 -10    0.99    5.07
   3   9  11   12.13    6.00
  -3 -10  13   -4.32    6.91
   3  10 -13    9.39    6.28
  -3 -10  12   78.07   12.99
   3  10 -12   85.51   14.28
  -3 -10  11    0.26    5.11
   3  10 -11    3.15    6.15
  -3 -10  10  191.36   17.79
   3  10 -10  198.19   20.30
  -3 -10  10  204.98   18.82
  -3 -10   9    8.24    4.85
  -3 -10   9   -5.03    5.00
   3  10  -9    1.51    4.21
  -3 -10   8   61.37    8.88
  -3 -10   8   57.52    9.18
  -3 -10   8   63.29   10.72
   3  10  -8   52.99    8.25
   3  10  -8   56.53   11.01
  -3 -10   7   18.91    5.42
  -3 -10   7   17.05    5.91
  -3 -10   7   10.08    4.33
   3  10  -7    8.69    5.90
  -3 -10   6   54.56    8.39
  -3 -10   6   52.77    9.10
  -3 -10   6   46.41    7.51
   3  10  -6   58.85   10.22
  -3 -10   5    4.94    3.62
  -3 -10   5   -6.74    4.18
  -3 -10   5    9.59    4.23
   3  10  -5   -1.44    3.50
  -3 -10   4   18.24    4.33
  -3 -10   4   18.00    5.71
  -3 -10   4   18.49    5.06
   3  10  -4   29.63    8.15
  -3 -10   3   -2.62    3.38
  -3 -10   3   -1.93    3.30
  -3 -10   3    0.63    2.87
   3  10  -3    5.32    4.59
  -3 -10   2  273.27   19.54
  -3 -10   2  277.88   17.38
   3  10  -2  277.49   20.46
  -3 -10   1   -0.06    3.11
  -3 -10   1    2.83    2.93
   3  10  -1    2.58    3.92
  -3 -10   0  198.72   16.75
  -3 -10   0  215.54   15.37
   3  10   0  228.88   18.43
  -3 -10  -1   19.50    6.17
   3  10   1   26.86    6.87
  -3 -10  -1   29.99    6.12
  -3 -10  -2  157.26   15.62
   3  10   2  138.58   14.34
  -3 -10  -2  152.47   13.92
   3  10   3    8.72    4.71
  -3 -10  -3   13.90    5.34
   3  10   3   13.68    4.85
   3  10   4   37.61    8.21
  -3 -10  -4   34.08    8.40
   3  10   5   -0.94    3.84
  -3 -10  -5    3.82    3.79
   3  10   6  127.29   15.21
  -3 -10  -6  116.77   14.86
   3  10   7    3.77    4.35
  -3 -10  -7   15.73    6.77
  -3 -10  -8  116.39   15.80
   3  10   8  105.94   14.28
   3  10   9    2.86    5.75
  -3 -10  -9    0.55    4.52
   3  10  10   69.98   12.31
   3  10  10   68.13   12.48
  -3 -11  13    0.94    4.99
  -3 -11  12   -5.38    6.11
   3  11 -12    0.49    5.61
  -3 -11  11    2.41    6.19
   3  11 -11    3.46    5.26
  -3 -11  10    3.79    5.34
  -3 -11  10    4.59    4.31
   3  11 -10    7.29    6.11
  -3 -11   9   53.72   10.27
  -3 -11   9   54.70   10.37
   3  11  -9   31.84    8.89
  -3 -11   8    4.57    4.57
  -3 -11   8    4.68    4.48
   3  11  -8   11.53    5.13
  -3 -11   7  304.58   20.01
  -3 -11   7  302.36   19.70
   3  11  -7  270.03   23.25
  -3 -11   7  270.92   20.97
  -3 -11   6   50.99    8.05
  -3 -11   6   41.88    8.40
  -3 -11   6   54.65    8.79
   3  11  -6   40.92    8.90
  -3 -11   5   89.86    9.89
  -3 -11   5   96.52   10.98
  -3 -11   5   87.44   11.73
   3  11  -5   89.36   13.40
  -3 -11   4   11.46    4.78
  -3 -11   4    5.18    3.51
   3  11  -4   11.52    5.38
  -3 -11   3   40.46    7.45
  -3 -11   3   38.63    7.41
   3  11  -3   40.47    8.41
  -3 -11   2    8.85    4.91
  -3 -11   2   11.13    5.74
   3  11  -2   14.97    6.55
  -3 -11   1    8.51    4.89
  -3 -11   1    2.63    3.40
   3  11  -1    2.28    4.54
  -3 -11   0   -3.27    3.73
  -3 -11   0   -2.23    3.83
   3  11   0   -0.18    4.22
  -3 -11  -1  149.00   15.60
  -3 -11  -1  146.56   13.84
   3  11   1  141.32   15.13
  -3 -11  -2    9.16    4.93
  -3 -11  -2    7.37    5.14
   3  11   2    2.13    3.47
  -3 -11  -3  140.85   15.62
   3  11   3  151.75   15.29
  -3 -11  -3  175.03   16.12
  -3 -11  -4   26.82    7.19
   3  11   4   30.42    7.33
  -3 -11  -5  113.50   14.57
   3  11   5  102.87   14.03
   3  11   5   95.74   12.53
   3  11   6    1.28    4.07
  -3 -11  -6    4.31    5.04
   3  11   6   -1.00    4.24
   3  11   7   34.55    8.42
  -3 -11  -7   27.71    8.53
   3  11   8    0.83    5.27
  -3 -11  -8  -11.79    6.88
   3  11   9   25.42    9.13
  -3 -12  12  122.62   16.19
  -3 -12  11   -0.93    5.54
  -3 -12  10   24.94    7.71
  -3 -12  10   23.02    6.94
   3  12 -10   35.83   10.71
  -3 -12   9    9.02    6.41
  -3 -12   9    8.45    5.37
   3  12  -9    0.09    5.16
  -3 -12   8   -0.83    4.52
  -3 -12   8    2.76    3.95
   3  12  -8   -5.55    4.32
  -3 -12   7   -3.03    3.51
   3  12  -7    1.80    5.16
  -3 -12   6   42.62    8.65
   3  12  -6   32.19    9.00
  -3 -12   5   21.21    7.14
  -3 -12   5    8.33    5.18
   3  12  -5   13.60    6.52
  -3 -12   4  256.30   18.66
   3  12  -4  271.76   23.05
  -3 -12   4  245.71   19.97
  -3 -12   3   75.88   10.62
  -3 -12   3   72.74   11.01
   3  12  -3   64.38   11.80
  -3 -12   2  113.72   13.76
  -3 -12   2  114.19   12.97
   3  12  -2   97.54   13.73
  -3 -12   1   24.17    7.18
  -3 -12   1   13.83    5.20
   3  12  -1    8.57    5.21
  -3 -12   0   46.46    9.00
   3  12   0   51.15   10.30
  -3 -12   0   42.71    8.34
  -3 -12  -1    5.97    4.00
  -3 -12  -1    1.03    3.53
   3  12   1    4.53    4.79
  -3 -12  -2    2.62    3.78
  -3 -12  -2    4.05    4.19
   3  12   2    1.09    4.48
  -3 -12  -3   -2.86    3.97
  -3 -12  -3    5.46    4.24
   3  12   3    6.72    4.54
  -3 -12  -4   65.72   10.93
  -3 -12  -4   60.55   10.63
   3  12   4   77.60   11.82
  -3 -12  -5   11.82    6.24
  -3 -12  -5   12.13    6.68
   3  12   5   10.71    5.51
  -3 -12  -6   63.28   12.30
   3  12   6   57.28   10.45
  -3 -12  -7   10.08    7.70
   3  12   7    8.11    4.96
   3  12   8   39.74    9.11
   3  12   9   -1.37    6.25
  -3 -13  11   69.02   12.49
  -3 -13   8   -0.18    3.84
   3  13  -8   17.82    8.15
  -3 -13   7   49.75    9.90
   3  13  -7   74.63   13.82
  -3 -13   6    7.82    3.95
   3  13  -6   -0.66    4.54
  -3 -13   5   11.15    5.49
   3  13  -5   10.41    6.71
  -3 -13   4   -1.95    4.74
   3  13  -4    7.19    7.53
  -3 -13   3   12.09    5.06
  -3 -13   3   23.45    6.86
  -3 -13   2    5.37    3.84
  -3 -13   2   -3.01    4.30
   3  13  -2    1.79    4.90
  -3 -13   1  161.15   17.19
  -3 -13   1  161.36   16.48
   3  13  -1  163.50   18.25
  -3 -13   0   68.18   11.49
  -3 -13   0   66.67   11.01
   3  13   0   69.54   11.92
  -3 -13  -1  127.69   15.22
  -3 -13  -1  137.53   15.41
   3  13   1  134.18   16.47
  -3 -13  -2   15.30    6.28
  -3 -13  -2    7.24    4.58
   3  13   2   26.68    8.42
  -3 -13  -3   50.94   11.10
   3  13   3   44.84    9.66
  -3 -13  -3   47.31    9.90
  -3 -13  -4   -2.78    4.17
  -3 -13  -4   -2.52    3.83
   3  13   4    7.06    6.25
  -3 -13  -5   13.19    6.71
  -3 -13  -5   10.69    6.42
   3  13   5   20.66    7.16
  -3 -13  -6   -3.07    4.87
  -3 -13  -6    3.55    3.96
   3  13   6   -4.73    4.69
   3  13   7   23.62    7.41
  -3 -14   4   84.40   13.57
   3  14  -4   91.73   15.13
  -3 -14   3    7.01    5.57
   3  14  -3    2.69    6.05
  -3 -14   2   40.40    8.99
   3  14  -2   35.90    9.59
  -3 -14   1   13.80    6.26
   3  14  -1   -3.65    4.18
  -3 -14   0   -0.82    3.77
  -3 -14   0   10.24    6.08
   3  14   0   -1.67    4.25
  -3 -14  -1   -5.93    5.61
   3  14   1    8.46    5.68
  -3 -14  -1   -6.96    5.77
  -3 -14  -2   81.57   12.96
  -3 -14  -2   69.53   12.34
   3  14   2   93.15   14.12
  -3 -14  -3   10.06    5.85
   3  14   3    2.12    4.83
  -3 -14  -4   56.21   11.37
   3  14   4   64.44   12.45
  -3 -14  -4   60.22   11.82
   3  14   5    5.54    4.56
  -3 -15  -2   -1.67    4.39
  -4  15   1   33.66    8.45
  -4  15   0   14.42    6.97
  -4  15  -3   70.61   12.99
  -4  15  -4   -0.62    4.69
   4 -14  -1    0.96    4.73
  -4  14   1   -2.69    5.06
  -4  14   0   10.76    8.02
  -4  14   0   14.16    7.23
   4 -14   0    8.28    6.47
  -4  14  -1   10.07    7.13
   4 -14   1   21.47    8.41
  -4  14  -1   36.94   10.20
  -4  14  -2   27.61    7.88
   4 -14   2   17.65    7.31
  -4  14  -2   33.65   10.02
  -4  14  -3   -0.77    4.18
  -4  14  -3   16.65    8.22
  -4  14  -4   62.71   11.46
  -4  14  -4   73.68   13.21
   4 -13  -5   -1.60    4.58
  -4  13   4    1.27    6.10
   4 -13  -4   -4.09    5.01
  -4  13   3  122.78   16.78
   4 -13  -3  140.64   18.02
  -4  13   2    8.08    6.85
   4 -13  -2    0.60    4.80
  -4  13   2    1.51    3.44
  -4  13   1  178.22   19.49
   4 -13  -1  212.33   21.40
  -4  13   1  195.82   18.73
  -4  13   0    0.28    5.13
  -4  13   0   -0.80    3.79
   4 -13   0   -2.64    5.61
  -4  13  -1   72.44   12.52
   4 -13   1   83.94   13.56
  -4  13  -1   89.31   13.74
  -4  13  -2   18.99    7.56
   4 -13   2    5.82    5.27
  -4  13  -2   25.79    7.64
  -4  13  -3   -7.05    4.18
   4 -13   3    2.73    4.57
  -4  13  -3   12.15    6.63
  -4  13  -4   18.45    6.98
   4 -13   4   21.99    7.67
  -4  13  -4   23.70    9.45
  -4  13  -5   15.84    6.67
   4 -13   5   11.12    6.70
  -4  13  -5    7.39    6.01
   4 -13   6    3.01    4.71
  -4  13  -6    8.61    5.62
   4 -13   7   77.03   13.66
   4 -12  -8   62.54   11.87
   4 -12  -7    5.33    5.26
   4 -12  -6   94.26   14.65
  -4  12   6   69.28   12.91
  -4  12   5   -5.84    4.92
   4 -12  -5   -0.48    3.81
  -4  12   4   39.28    9.24
   4 -12  -4   49.16    9.58
  -4  12   3   -1.01    4.18
   4 -12  -3    2.61    4.16
  -4  12   3    2.74    4.76
  -4  12   2   -0.82    4.54
   4 -12  -2   -3.51    4.57
  -4  12   2   -0.83    3.43
   4 -12  -1    8.57    5.85
  -4  12   1    4.91    4.84
  -4  12   1    8.58    5.11
  -4  12   0   92.78   13.97
   4 -12   0  114.57   15.07
  -4  12   0  109.83   14.11
  -4  12  -1    9.74    5.27
  -4  12  -1    9.22    6.83
   4 -12   1    7.49    5.10
  -4  12  -2  193.34   18.44
   4 -12   2  184.53   18.80
  -4  12  -2  183.22   18.68
  -4  12  -3   -7.40    5.08
   4 -12   3   -3.19    4.32
  -4  12  -3    7.25    5.20
  -4  12  -4  169.08   16.81
   4 -12   4  221.23   20.90
  -4  12  -4  224.16   20.84
  -4  12  -5   -1.64    3.18
   4 -12   5    0.38    3.92
  -4  12  -5    7.86    6.09
   4 -12   6    7.86    6.36
  -4  12  -6    9.53    7.13
   4 -12   7   10.20    5.96
  -4  12  -7   13.27    6.71
   4 -12   8    7.22    4.49
  -4  12  -8   -1.14    4.25
   4 -12   9    9.64    6.25
   4 -11 -10    4.40    4.88
   4 -11  -9    7.02    4.72
   4 -11  -8    6.85    5.09
  -4  11   8   15.63    7.21
  -4  11   7   49.19   11.23
   4 -11  -7   46.41   10.17
  -4  11   6    4.79    5.83
   4 -11  -6   -0.80    4.64
  -4  11   5  130.71   16.39
   4 -11  -5  154.27   16.64
  -4  11   4   -2.23    3.84
   4 -11  -4   -0.81    5.40
  -4  11   3  160.90   17.93
   4 -11  -3  186.33   18.08
  -4  11   3  181.39   15.63
  -4  11   2   -0.21    4.23
   4 -11  -2    4.27    5.16
  -4  11   2    4.43    3.71
  -4  11   1   96.93   13.93
   4 -11  -1  105.57   14.19
  -4  11   1   78.84   11.22
   4 -11   0    8.33    4.93
  -4  11   0   18.93    7.51
  -4  11   0   12.60    5.81
  -4  11  -1    3.32    3.53
  -4  11  -1    5.89    5.83
   4 -11   1    1.48    3.36
  -4  11  -2    2.03    3.70
   4 -11   2    0.36    3.93
  -4  11  -2    7.94    5.89
  -4  11  -3   60.21    9.83
   4 -11   3   66.97   11.03
  -4  11  -3   58.28   10.81
  -4  11  -4    7.19    4.28
   4 -11   4   11.66    5.95
  -4  11  -4   10.71    6.44
  -4  11  -5  203.81   16.83
   4 -11   5  225.91   20.42
  -4  11  -5  199.02   19.18
   4 -11   6   -0.12    4.84
  -4  11  -6    2.43    5.20
   4 -11   7  251.88   22.16
  -4  11  -7  230.20   22.31
   4 -11   8   -1.71    4.19
  -4  11  -8    4.24    5.01
   4 -11   9   21.09    7.43
  -4  11  -9   31.32    9.67
  -4  11 -10   22.44    9.53
   4 -11  10   23.19    7.57
   4 -10 -11    0.70    4.22
  -4  10  10   80.00   13.52
   4 -10 -10   88.60   13.53
   4 -10  -9    1.96    4.73
  -4  10   9   -8.56    5.84
   4 -10  -8  141.30   16.00
  -4  10   8  135.44   16.77
  -4  10   7   -0.86    4.90
   4 -10  -7   -2.13    3.50
  -4  10   6   60.25   11.48
   4 -10  -6   60.13   10.26
   4 -10  -5   -5.05    4.86
  -4  10   5   -2.37    4.57
  -4  10   4   32.06    7.85
  -4  10   4   20.95    5.74
   4 -10  -4   33.02    8.00
  -4  10   3    3.71    4.12
   4 -10  -3    3.52    4.06
  -4  10   3    4.34    4.20
  -4  10   2  128.33   14.89
   4 -10  -2  140.07   15.23
  -4  10   2  113.85   12.53
   4 -10  -1    7.30    4.66
  -4  10   1    5.61    4.97
  -4  10   1   -4.44    3.72
  -4  10   0  256.50   19.93
   4 -10   0  258.57   20.26
  -4  10   0  249.68   19.12
  -4  10  -1    6.66    5.98
  -4  10  -1    9.80    5.73
   4 -10   1    2.22    3.62
  -4  10  -2  299.74   20.67
   4 -10   2  282.57   21.21
  -4  10  -2  292.65   21.20
  -4  10  -3   13.35    5.64
   4 -10   3   -1.57    3.13
  -4  10  -3    6.82    5.64
  -4  10  -4   64.78    9.86
   4 -10   4   49.07    9.43
  -4  10  -4   59.61   10.58
  -4  10  -5    8.26    4.65
   4 -10   5   -3.08    3.44
  -4  10  -5    0.41    3.64
   4 -10   6   45.73    9.22
  -4  10  -6   33.43    6.42
  -4  10  -6   22.12    7.33
   4 -10   7    4.75    4.09
  -4  10  -7    5.98    5.45
   4 -10   8  124.94   15.35
  -4  10  -8  110.18   14.95
  -4  10  -9   17.56    7.70
   4 -10   9   20.49    7.11
   4 -10  10  197.88   20.23
  -4  10 -10  169.62   18.77
   4 -10  11   12.64    7.17
   4 -10  11    5.09    4.78
  -4  10 -11   -3.61    5.00
   4  -9 -13   23.58    8.11
   4  -9 -12    3.55    5.24
  -4   9  11   -0.47    4.26
   4  -9 -11    5.14    4.26
  -4   9  10   -3.10    4.72
   4  -9 -10    3.50    4.31
   4  -9  -9    6.64    5.36
  -4   9   9   -5.07    5.91
   4  -9  -9   10.43    5.65
   4  -9  -8   -3.94    4.74
  -4   9   8   -3.60    5.49
   4  -9  -8   -0.44    2.80
  -4   9   7  191.75   18.79
   4  -9  -7  187.48   14.30
   4  -9  -7  209.38   18.01
  -4   9   6   -4.33    4.27
   4  -9  -6    5.07    3.50
   4  -9  -6    5.21    4.49
  -4   9   5  220.19   19.47
   4  -9  -5  234.15   18.22
  -4   9   5  235.41   15.11
   4  -9  -4    1.53    3.41
  -4   9   4   -7.15    4.52
  -4   9   4    2.06    2.88
  -4   9   3   72.46   11.25
   4  -9  -3   76.04    8.83
  -4   9   3   82.03    9.81
   4  -9  -3   73.40   10.42
  -4   9   2   24.88    6.71
   4  -9  -2   24.25    4.69
   4  -9  -2   30.77    6.96
  -4   9   2   31.26    6.56
   4  -9  -1   32.11    7.14
  -4   9   1   32.55    7.44
   4  -9  -1   31.57    5.35
  -4   9   1   32.94    7.12
   4  -9   0    2.11    4.66
  -4   9   0    6.58    4.38
   4  -9   0    7.82    2.90
  -4   9   0    5.86    4.56
  -4   9  -1   83.21   10.71
   4  -9   1   81.01   10.82
  -4   9  -1   80.33   10.60
  -4   9  -2   -0.76    3.35
   4  -9   2    0.56    4.20
  -4   9  -2    1.77    3.99
  -4   9  -3  407.42   22.52
   4  -9   3  431.64   24.68
  -4   9  -3  378.77   23.78
  -4   9  -4   -3.78    3.47
   4  -9   4    2.06    3.66
  -4   9  -4    2.68    4.16
  -4   9  -5  356.29   19.72
   4  -9   5  380.20   24.27
  -4   9  -5  368.43   24.50
   4  -9   6    0.12    4.07
  -4   9  -6   -0.10    2.67
  -4   9  -6    4.78    4.14
   4  -9   7   80.33   11.92
  -4   9  -7   68.65   11.64
  -4   9  -8    1.32    4.02
   4  -9   8    1.92    4.63
  -4   9  -9   -6.21    4.60
   4  -9   9   -1.80    5.02
   4  -9  10    9.34    5.90
  -4   9 -10   11.59    6.01
   4  -9  10    2.67    4.21
   4  -9  11   65.21   11.99
   4  -9  11   53.68   11.27
  -4   9 -11   56.59   11.88
   4  -9  12   14.88    6.57
   4  -9  12   15.57    6.17
  -4   9 -12   17.92    7.02
  -4   9 -13  162.20   19.04
  -4   8  13    2.33    6.10
   4  -8 -13   -5.18    5.93
  -4   8  12  136.05   15.97
  -4   8  12  153.21   17.49
   4  -8 -12  133.48   15.25
  -4   8  11   -5.92    5.37
  -4   8  11    3.98    4.69
   4  -8 -11    3.27    4.19
  -4   8  10   60.83   11.12
   4  -8 -10   79.08   10.88
   4  -8  -9   -1.99    3.28
  -4   8   9    1.33    5.51
   4  -8  -8    9.23    4.64
  -4   8   8    1.76    5.02
   4  -8  -8    0.59    2.59
   4  -8  -7    5.31    3.75
  -4   8   7    4.13    4.02
   4  -8  -7    1.83    2.40
   4  -8  -6   22.79    5.91
  -4   8   6   13.08    5.89
   4  -8  -6   20.00    4.84
  -4   8   5    2.02    3.60
   4  -8  -5    2.74    2.61
   4  -8  -5   -1.72    2.76
  -4   8   5    0.59    2.70
  -4   8   4  275.06   20.06
   4  -8  -4  275.36   13.64
   4  -8  -4  262.26   18.13
  -4   8   4  243.04   15.10
  -4   8   3    5.18    4.25
   4  -8  -3    4.77    3.12
   4  -8  -3    2.65    2.44
   4  -8  -3    6.10    3.70
  -4   8   3    0.27    2.42
  -4   8   2  236.48   18.19
   4  -8  -2  267.25   15.24
   4  -8  -2  238.29    9.86
   4  -8  -2  219.99   16.73
  -4   8   2  221.45   15.34
   4  -8  -1    8.72    4.63
  -4   8   1    8.68    3.62
   4  -8  -1   16.75    4.66
  -4   8   1   10.32    4.69
   4  -8   0   15.19    4.93
  -4   8   0   28.39    6.53
   4  -8   0   24.78    4.72
  -4   8   0   28.19    5.98
  -4   8  -1    7.59    3.64
   4  -8   1   10.71    4.65
  -4   8  -1   21.75    6.12
  -4   8  -2  164.17   13.81
   4  -8   2  169.59   14.73
  -4   8  -2  164.87   14.85
  -4   8  -3   -0.59    2.69
   4  -8   3    0.57    3.53
  -4   8  -3    5.48    3.33
  -4   8  -4   40.43    6.59
   4  -8   4   40.27    7.97
  -4   8  -4   32.79    7.67
   4  -8   5   12.15    4.93
  -4   8  -5    6.56    3.19
  -4   8  -5    9.55    5.53
  -4   8  -6  215.00   13.81
   4  -8   6  238.68   18.66
  -4   8  -6  209.53   18.04
   4  -8   7   29.02    7.14
  -4   8  -7   27.67    8.36
   4  -8   8  215.58   18.77
   4  -8   8  223.94   19.48
  -4   8  -8  237.50   20.38
   4  -8   9   -1.89    3.98
  -4   8  -9    4.90    5.38
   4  -8   9   -5.81    5.39
   4  -8  10  122.72   15.32
   4  -8  10  119.35   15.27
  -4   8 -10  139.81   16.67
   4  -8  11    0.14    3.96
   4  -8  11    5.86    5.77
  -4   8 -11    7.60    4.81
   4  -8  12    1.51    5.36
   4  -8  12    5.64    4.10
  -4   8 -12   16.83    6.46
   4  -8  13    2.32    4.44
  -4   8 -13   -8.36    6.28
  -4   8 -14   18.48    6.71
  -4   7  14    2.90    4.67
   4  -7 -14    6.35    6.45
  -4   7  13    5.86    4.75
  -4   7  13   13.86    6.70
   4  -7 -13   19.22    6.86
  -4   7  12   12.64    5.84
  -4   7  12   -0.56    3.65
   4  -7 -12   18.97    6.33
  -4   7  11    6.48    5.40
   4  -7 -11   -0.15    3.67
  -4   7  11    0.40    3.71
  -4   7  10   -0.08    3.91
  -4   7  10    0.27    3.56
   4  -7 -10   -1.54    3.40
  -4   7   9  380.79   24.19
   4  -7  -9  337.61   20.11
  -4   7   8   -3.63    4.83
  -4   7   8   -5.48    5.85
   4  -7  -8    8.22    4.18
  -4   7   7  197.84   17.25
   4  -7  -7  202.25   16.28
  -4   7   6    0.10    4.03
   4  -7  -6    1.16    3.08
   4  -7  -6   -2.19    3.60
  -4   7   6   -1.52    1.83
  -4   7   5   38.63    7.82
   4  -7  -5   37.98    5.41
  -4   7   5   48.16    6.26
   4  -7  -5   44.35    7.41
   4  -7  -4   -0.13    3.76
  -4   7   4    0.71    3.86
   4  -7  -4   -2.77    2.40
  -4   7   4    3.69    2.86
  -4   7   3    4.77    4.22
   4  -7  -3   11.10    4.52
   4  -7  -3    6.99    2.09
  -4   7   3    8.74    3.52
   4  -7  -3    4.49    2.72
   4  -7  -2   -1.46    2.32
   4  -7  -2    0.98    2.84
   4  -7  -2    1.09    1.34
  -4   7   2    3.18    2.91
  -4   7   2    1.07    2.86
  -4   7   1  358.40   20.65
   4  -7  -1  344.72   16.77
   4  -7  -1  332.36   19.30
  -4   7   1  341.50   18.68
  -4   7   0   -3.24    3.74
   4  -7   0    0.28    2.07
  -4   7   0    2.70    3.31
   4  -7   0   -3.18    3.45
  -4   7  -1  669.35   26.68
   4  -7   1  647.02   26.87
  -4   7  -1  665.70   27.52
  -4   7  -2   -3.33    4.06
   4  -7   2    3.97    2.59
  -4   7  -2    4.83    3.69
  -4   7  -3   14.61    4.08
   4  -7   3   13.21    4.73
  -4   7  -3   16.55    5.74
   4  -7   4    1.17    2.84
  -4   7  -4   -2.77    2.61
  -4   7  -5  166.77   12.04
   4  -7   5  173.23   15.22
  -4   7  -5  182.46   16.35
   4  -7   6   -0.43    3.41
  -4   7  -6    3.88    2.67
  -4   7  -6    2.85    3.90
   4  -7   7   -1.09    3.20
  -4   7  -7    0.86    3.44
   4  -7   7    1.18    3.26
   4  -7   8    7.46    4.24
  -4   7  -8   -3.55    4.55
   4  -7   8   -0.58    3.57
   4  -7   9  115.39   14.14
   4  -7   9  134.68   14.74
  -4   7  -9   90.47   12.19
   4  -7  10   14.20    6.77
   4  -7  10    7.45    4.54
  -4   7 -10   18.17    6.93
   4  -7  11  193.58   19.10
   4  -7  11  187.52   18.62
  -4   7 -11  163.97   17.61
   4  -7  12  -10.57    6.23
  -4   7 -12  -11.16    6.01
   4  -7  13  107.04   15.76
  -4   7 -13  139.59   16.33
   4  -7  14   15.10    7.85
  -4   7 -14   -7.45    4.17
  -4   7 -15   11.72    5.43
  -4   6  14   59.95   11.91
  -4   6  14   53.36   10.66
   4  -6 -14   60.58   11.15
  -4   6  13    4.28    4.97
  -4   6  13    4.94    5.05
   4  -6 -13    6.64    5.47
  -4   6  12  166.98   17.59
  -4   6  12  157.63   17.03
   4  -6 -12  142.25   15.33
  -4   6  11    2.14    4.14
   4  -6 -11    9.68    5.20
  -4   6  11    9.16    5.36
  -4   6  10    9.69    4.91
  -4   6  10   18.17    6.38
   4  -6 -10   20.84    5.80
  -4   6   9   -1.45    4.08
  -4   6   9    4.81    3.71
   4  -6  -9    3.60    4.35
  -4   6   8    5.17    4.30
  -4   6   8    5.22    4.47
   4  -6  -8    6.23    4.20
  -4   6   7    2.21    3.90
  -4   6   7    6.62    4.47
   4  -6  -7   10.37    4.44
  -4   6   6  478.70   25.53
   4  -6  -6  476.25   19.96
   4  -6  -6  502.63   22.76
  -4   6   6  494.28   17.38
  -4   6   5   -2.24    4.56
   4  -6  -5    3.11    2.29
   4  -6  -5   -0.63    2.36
  -4   6   5    2.68    2.41
  -4   6   4  438.39   23.60
   4  -6  -4  459.57   16.73
   4  -6  -4  451.57   20.63
  -4   6   4  449.78   18.24
  -4   6   3    0.92    2.88
   4  -6  -3    1.96    3.16
   4  -6  -3    3.66    1.92
   4  -6  -3    5.09    1.70
  -4   6   3    1.49    2.28
   4  -6  -3    1.95    3.03
  -4   6   2  282.87   18.11
   4  -6  -2  294.12   16.17
   4  -6  -2  293.63   10.38
   4  -6  -2  287.51   16.72
   4  -6  -2  302.78   12.79
  -4   6   2  281.80   15.68
   4  -6  -1    3.05    2.41
   4  -6  -1    2.61    2.24
   4  -6  -1    1.16    0.82
   4  -6  -1    0.38    1.77
  -4   6   1    2.17    2.50
  -4   6   0   54.08    7.91
   4  -6   0   55.30    6.86
   4  -6   0   56.73    5.03
  -4   6   0   60.62    7.90
   4  -6   0   51.64    7.18
  -4   6  -1    2.61    2.73
   4  -6   1    2.47    1.93
   4  -6   1    3.68    2.65
   4  -6   1    3.21    1.61
  -4   6  -1    1.28    2.72
  -4   6  -2  496.90   21.31
   4  -6   2  481.86   22.15
  -4   6  -2  526.52   23.88
  -4   6  -2  496.63   13.14
  -4   6  -3    1.59    1.31
  -4   6  -3    5.40    3.02
   4  -6   3    5.88    3.76
  -4   6  -3   -2.64    3.21
  -4   6  -4  817.93   25.36
   4  -6   4  729.43   28.25
  -4   6  -4  751.43   29.98
  -4   6  -4  807.32   16.88
   4  -6   5    4.56    3.01
  -4   6  -5    7.68    3.41
  -4   6  -5    3.49    1.55
   4  -6   5    4.90    3.83
  -4   6  -5    3.24    3.61
  -4   6  -6   34.87    5.11
   4  -6   6   32.96    6.51
  -4   6  -6   24.37    6.43
   4  -6   6   33.76    7.12
   4  -6   7   59.77    9.14
  -4   6  -7   51.80    9.37
   4  -6   7   68.25    9.67
   4  -6   8  167.96   16.15
   4  -6   8  149.13   14.49
  -4   6  -8  144.78   14.58
   4  -6   9    5.67    5.52
   4  -6   9    1.84    3.92
  -4   6  -9    5.31    3.59
   4  -6  10   -0.24    3.52
   4  -6  10    1.03    3.37
  -4   6 -10    0.85    4.03
   4  -6  11   -3.25    4.02
  -4   6 -11   -2.04    4.70
   4  -6  12   77.96   12.76
  -4   6 -12   86.31   13.01
   4  -6  13   22.71    7.97
  -4   6 -13   10.78    5.85
   4  -6  14   65.56   12.57
  -4   6 -14   57.78   10.74
  -4   6 -15   13.39    5.68
  -4   5  15    6.47    4.78
  -4   5  15    8.08    5.53
   4  -5 -15   -0.89    4.83
  -4   5  14    6.42    4.91
  -4   5  14   -0.72    4.63
   4  -5 -14    6.29    6.12
  -4   5  13   54.13   10.94
  -4   5  13   36.38    8.16
   4  -5 -13   33.65    8.62
  -4   5  12   -4.46    3.74
  -4   5  12    1.83    3.66
  -4   5  11  146.00   15.95
  -4   5  11  139.66   15.12
   4  -5 -11  118.35   13.15
  -4   5  10   -1.63    3.52
  -4   5  10   12.51    4.90
   4  -5 -10    9.27    4.79
  -4   5   9  307.13   21.32
  -4   5   9  286.81   20.57
   4  -5  -9  267.45   17.82
  -4   5   8    4.86    4.32
  -4   5   8    1.07    3.77
   4  -5  -8    1.12    3.07
  -4   5   7   31.16    6.79
  -4   5   7   32.28    6.93
   4  -5  -7   35.68    6.13
  -4   5   6    3.12    4.42
   4  -5  -6   -0.83    2.34
  -4   5   6    3.20    3.33
   4  -5  -6    1.29    2.44
  -4   5   6   -1.59    2.01
  -4   5   5   11.20    4.70
   4  -5  -5    9.11    3.22
  -4   5   5    9.56    4.22
   4  -5  -5   11.34    3.34
  -4   5   5   10.85    2.93
  -4   5   4   -1.19    2.65
   4  -5  -4    2.49    2.65
   4  -5  -4    0.51    0.99
   4  -5  -4   -0.20    1.73
  -4   5   4    0.77    1.88
  -4   5   3  135.35   12.09
   4  -5  -3  143.63   11.99
   4  -5  -3  137.04    8.35
   4  -5  -3  120.43    9.92
  -4   5   3  125.06    9.96
  -4   5   2   -0.58    2.88
   4  -5  -2   -4.00    3.34
   4  -5  -2    2.67    3.01
   4  -5  -2   -0.06    1.35
  -4   5   2   -2.78    2.03
   4  -5  -1  815.21   21.59
  -4   5   1  771.32   27.36
   4  -5  -1  767.37   25.50
   4  -5  -1  773.27   25.51
   4  -5  -1  771.48   14.40
  -4   5   1  782.03   25.41
  -4   5   0    9.07    2.67
  -4   5   0    7.83    3.67
   4  -5   0   12.43    3.73
   4  -5   0    5.92    0.96
   4  -5   0    5.94    1.96
   4  -5   0   10.60    3.49
  -4   5   0    3.34    3.01
   4  -5   1  517.19   15.16
  -4   5  -1  514.00   21.20
   4  -5   1  452.72   19.80
   4  -5   1  485.44   19.51
  -4   5  -1  497.57   21.46
  -4   5  -1  500.56   15.69
  -4   5  -2    1.66    2.24
  -4   5  -2    1.06    1.41
   4  -5   2   -1.90    3.04
  -4   5  -2    1.62    2.90
   4  -5   2    0.71    1.37
   4  -5   3  167.08   13.11
  -4   5  -3  182.51   11.82
   4  -5   3  177.87   12.92
  -4   5  -3  189.18   14.09
  -4   5  -3  198.40    9.75
   4  -5   4   -0.57    2.37
  -4   5  -4    1.61    2.07
  -4   5  -4   -0.61    1.79
   4  -5   4   -0.77    2.83
  -4   5  -4    1.53    3.57
  -4   5  -5   94.53    7.21
   4  -5   5   91.27   10.00
   4  -5   5   85.60   10.29
  -4   5  -5   79.31    7.17
  -4   5  -5   73.04    9.50
  -4   5  -6    9.95    2.98
   4  -5   6    1.43    3.41
  -4   5  -6    6.71    2.53
  -4   5  -6   10.07    4.61
   4  -5   6    0.38    2.43
   4  -5   7  364.07   20.90
  -4   5  -7  357.84   15.72
   4  -5   7  331.90   21.16
  -4   5  -7  337.97   20.81
   4  -5   8   10.72    5.22
   4  -5   8   23.42    5.86
  -4   5  -8    9.92    3.02
  -4   5  -8   21.19    6.38
  -4   5  -9  207.77   13.62
   4  -5   9  202.40   17.60
   4  -5   9  207.76   17.67
  -4   5  -9  200.57   17.17
   4  -5  10   18.81    6.22
  -4   5 -10   24.82    6.65
   4  -5  11  167.78   16.80
  -4   5 -11  160.80   16.32
   4  -5  12   -7.98    5.29
  -4   5 -12   14.08    6.61
   4  -5  13   10.83    6.24
  -4   5 -13    2.27    4.34
   4  -5  14    9.31    6.77
  -4   5 -14    4.33    5.41
   4  -5  15   12.30    7.01
  -4   5 -15   18.05    6.81
  -4   5 -16    7.67    6.38
  -4   4  16   39.59    9.82
  -4   4  15   -0.16    4.53
  -4   4  15    3.69    4.63
   4  -4 -15   -0.36    4.52
  -4   4  14   86.27   13.12
  -4   4  14   76.73   11.89
   4  -4 -14   68.08   11.82
  -4   4  13    7.82    5.88
  -4   4  13    2.69    3.85
   4  -4 -13    0.55    4.68
  -4   4  12   23.87    7.13
  -4   4  12   24.50    7.51
   4  -4 -12   13.45    5.84
  -4   4  11    4.22    4.13
   4  -4 -11    2.67    4.28
  -4   4  11    3.58    3.61
  -4   4  10   37.93    8.31
  -4   4  10   47.08    8.80
   4  -4 -10   45.03    8.11
  -4   4   9    5.56    5.40
  -4   4   9   -0.24    2.92
   4  -4  -9   -0.87    3.62
  -4   4   8  181.75   15.85
  -4   4   8  172.21   15.45
   4  -4  -8  159.02   12.81
  -4   4   7   -2.11    4.09
  -4   4   7    5.35    3.67
   4  -4  -7   -0.35    1.06
   4  -4  -7    0.49    3.00
  -4   4   6  528.57   25.02
   4  -4  -6  494.20   13.79
  -4   4   6  470.72   23.54
  -4   4   5    8.72    4.98
  -4   4   5    4.39    2.94
   4  -4  -5    4.06    2.02
   4  -4  -5    5.85    1.97
   4  -4  -5    8.86    2.75
  -4   4   5    7.90    2.62
  -4   4   4  439.81   21.78
   4  -4  -4  433.27   15.17
  -4   4   4  437.20   21.27
   4  -4  -4  431.70   16.06
   4  -4  -4  440.01   17.17
  -4   4   4  476.02   17.76
  -4   4   3    1.30    3.32
   4  -4  -3    2.99    2.29
   4  -4  -3    2.35    1.45
   4  -4  -3    2.73    2.02
   4  -4  -3    0.05    1.64
  -4   4   3    2.05    2.62
  -4   4   2   19.53    4.21
   4  -4  -2    9.64    2.74
  -4   4   2   25.49    5.51
   4  -4  -2   23.44    5.37
   4  -4  -2   18.01    3.66
   4  -4  -2   16.74    2.59
  -4   4   2   15.91    3.99
  -4   4   1    1.28    1.75
  -4   4   1    0.06    2.72
   4  -4  -1    3.37    2.74
   4  -4  -1   -0.85    2.04
   4  -4  -1    2.41    1.47
  -4   4   1    0.69    2.10
   4  -4  -1   -1.80    2.09
   4  -4   0   76.97    7.94
  -4   4   0   68.59    7.93
   4  -4   0   79.19    6.62
   4  -4   0   78.86    7.72
   4  -4   0   73.89    8.08
   4  -4   0   77.31    4.28
  -4   4   0   78.45    8.56
  -4   4   0   70.24    6.84
  -4   4  -1    2.23    2.48
  -4   4  -1    0.04    1.87
   4  -4   1    3.51    1.99
   4  -4   1    0.90    2.39
   4  -4   1   -0.14    0.56
   4  -4   1    1.09    0.51
   4  -4   1    0.23    1.22
  -4   4  -1    5.19    3.53
  -4   4  -2  781.15   21.41
   4  -4   2  852.54   20.83
   4  -4   2  805.58   26.72
  -4   4  -2  825.92   24.90
   4  -4   2  792.28   24.61
  -4   4  -2  795.50   27.22
   4  -4   3    0.78    2.07
  -4   4  -3    2.14    1.95
   4  -4   3    1.05    3.26
  -4   4  -3   -0.46    2.00
  -4   4  -3    0.97    3.16
  -4   4  -4  502.04   17.61
   4  -4   4  483.06   20.53
   4  -4   4  484.04   22.35
  -4   4  -4  496.74   17.78
   4  -4   4  393.13    7.05
  -4   4  -4  511.81   23.00
  -4   4  -5    2.65    2.13
   4  -4   5    2.62    3.05
  -4   4  -5    2.27    2.35
   4  -4   5    0.83    0.96
  -4   4  -5    5.91    4.72
   4  -4   5    4.68    3.18
   4  -4   6  309.04   18.03
   4  -4   6  299.96   12.44
   4  -4   6  331.93   19.80
  -4   4  -6  323.70   15.44
   4  -4   6  334.87   10.39
  -4   4  -6  320.70   19.50
   4  -4   7   -2.46    3.47
   4  -4   7    1.58    2.59
  -4   4  -7    3.58    2.89
  -4   4  -7   -0.32    3.28
   4  -4   8    8.33    4.69
   4  -4   8   14.58    5.25
  -4   4  -8    7.82    3.61
  -4   4  -8   12.73    4.72
   4  -4   9   -0.47    3.66
  -4   4  -9   -0.45    2.54
  -4   4 -10  158.31   13.33
   4  -4  10  148.49   15.04
  -4   4 -10  157.52   15.33
   4  -4  11    9.81    4.36
  -4   4 -11    3.16    4.39
  -4   4 -11    2.18    3.52
   4  -4  12  212.72   19.34
  -4   4 -12  202.83   16.99
  -4   4 -12  179.45   16.93
   4  -4  13    3.16    4.09
  -4   4 -13   -3.20    4.79
   4  -4  14   89.54   13.79
  -4   4 -14   95.69   13.46
   4  -4  15    5.63    4.36
  -4   4 -15    5.15    3.79
  -4   4 -16    4.13    4.40
  -4   3  15  108.54   15.24
   4  -3 -15  109.03   14.64
  -4   3  14   11.18    6.25
  -4   3  14   15.18    6.97
   4  -3 -14    5.16    4.91
  -4   3  13   93.29   13.87
  -4   3  13   96.44   13.07
   4  -3 -13   98.24   13.28
  -4   3  12    5.72    4.73
  -4   3  12   -1.43    3.56
   4  -3 -12   -1.92    4.13
  -4   3  11  150.21   15.60
  -4   3  11  140.08   14.82
   4  -3 -11  143.44   14.31
  -4   3  10    4.08    4.51
  -4   3  10   -2.66    4.03
   4  -3 -10    6.01    4.37
  -4   3   9   27.85    7.23
  -4   3   9   29.78    7.01
   4  -3  -9   33.36    7.11
  -4   3   8    2.79    4.97
  -4   3   8    5.81    4.11
   4  -3  -8    8.86    4.23
  -4   3   7   57.45    8.87
   4  -3  -7   29.29    2.27
  -4   3   7   44.30    7.47
   4  -3  -7   35.17    2.84
   4  -3  -7   45.23    7.03
   4  -3  -7   51.08    5.17
  -4   3   6   10.36    4.06
  -4   3   6    2.15    3.32
   4  -3  -6    4.78    1.29
   4  -3  -6    9.38    1.85
  -4   3   5  191.72   14.52
   4  -3  -5  193.06    8.63
  -4   3   5  181.87   14.14
   4  -3  -5  197.32   12.07
   4  -3  -5  189.26   10.68
  -4   3   4    3.40    3.20
   4  -3  -4   -1.45    1.95
  -4   3   4   -2.24    2.58
   4  -3  -4   -1.15    1.24
   4  -3  -4   -2.62    2.67
  -4   3   4   -0.35    2.14
  -4   3   3  433.87   20.71
   4  -3  -3  403.68   14.73
  -4   3   3  422.74   20.21
   4  -3  -3  428.04   20.45
   4  -3  -3  439.87   15.62
   4  -3  -3  393.55   14.61
  -4   3   3  415.86   16.88
  -4   3   3  394.70   18.70
   4  -3  -2   10.53    2.68
  -4   3   2   13.42    3.96
  -4   3   2   16.73    4.67
   4  -3  -2   10.50    3.97
   4  -3  -2    9.57    2.57
   4  -3  -2   13.46    2.59
  -4   3   2   12.60    3.56
   4  -3  -1  820.79   23.26
  -4   3   1  810.31   26.22
   4  -3  -1  754.41   20.40
   4  -3  -1  783.15   26.61
  -4   3   1  801.67   24.70
  -4   3   1  782.68   24.31
  -4   3   0    4.41    2.30
  -4   3   0   -0.77    2.46
  -4   3   0    1.08    2.04
   4  -3   0   -2.19    2.74
   4  -3   0   -1.72    2.25
   4  -3   0    4.59    2.90
  -4   3   0    1.56    2.71
   4  -3   1    0.52    1.71
  -4   3  -1   -0.74    2.02
  -4   3  -1    1.92    2.22
   4  -3   1    0.78    2.46
  -4   3  -1    3.48    3.03
   4  -3   2    1.83    2.10
  -4   3  -2   -0.11    1.97
   4  -3   2    2.52    2.70
  -4   3  -2    2.31    2.34
   4  -3   2    0.01    0.86
  -4   3  -2   -5.88    3.50
  -4   3  -3    2.74    2.04
   4  -3   3    4.10    3.25
  -4   3  -3    2.71    2.30
   4  -3   3    1.26    0.99
  -4   3  -3    0.33    2.41
   4  -3   3   -0.54    2.02
   4  -3   4    6.94    3.57
   4  -3   4   13.51    2.26
  -4   3  -4   10.86    3.59
  -4   3  -4   13.67    4.66
   4  -3   4    8.87    3.66
   4  -3   5  410.20   18.95
  -4   3  -5  361.46   16.81
   4  -3   5  365.70   13.90
   4  -3   5  386.60   20.13
   4  -3   5  412.35   12.22
  -4   3  -5  377.62   20.13
   4  -3   6    5.05    1.83
   4  -3   6   12.03    5.04
   4  -3   6   13.59    3.11
   4  -3   6   11.91    4.08
  -4   3  -6    7.42    3.54
  -4   3  -6   11.97    4.91
  -4   3  -7  337.78   17.67
   4  -3   7  330.69   20.02
  -4   3  -7  330.56   19.99
   4  -3   8   18.54    5.43
  -4   3  -8   10.59    4.34
  -4   3  -8   16.23    4.73
  -4   3  -9  164.81   13.44
   4  -3   9  181.02   16.17
  -4   3  -9  164.95   11.53
  -4   3  -9  169.40   15.04
   4  -3  10    3.43    3.46
  -4   3 -10    1.23    2.63
  -4   3 -10   10.56    4.61
  -4   3 -10    1.37    2.98
   4  -3  11    1.10    4.16
  -4   3 -11    8.59    6.28
  -4   3 -11   -1.34    2.97
   4  -3  12    3.63    4.22
  -4   3 -12    2.39    3.80
  -4   3 -12   -4.32    3.22
   4  -3  13   13.67    6.86
  -4   3 -13   12.10    5.45
  -4   3 -13   14.04    5.74
   4  -3  14    9.87    5.76
  -4   3 -14    9.84    4.85
  -4   3 -14   11.85    5.08
   4  -3  15   50.20   10.31
  -4   3 -15   46.29    9.45
  -4   3 -16    1.70    5.33
  -4   2  15    8.79    6.28
   4  -2 -15    5.69    6.09
  -4   2  14   15.73    7.09
   4  -2 -14    6.82    4.37
  -4   2  13  -14.83    6.91
   4  -2 -13    2.18    5.15
  -4   2  12  225.42   19.19
  -4   2  12  239.84   19.08
   4  -2 -12  219.63   18.07
  -4   2  11   -4.20    4.86
  -4   2  11    1.53    3.22
  -4   2  10  137.64   14.28
  -4   2  10  125.50   13.32
   4  -2 -10  120.10   12.67
  -4   2   9    5.90    4.26
  -4   2   9   -0.65    3.33
   4  -2  -9    3.00    3.03
  -4   2   8  282.20   18.67
  -4   2   8  284.08   18.81
   4  -2  -8  283.04   17.28
   4  -2  -8  275.21   10.37
  -4   2   7    1.81    3.73
  -4   2   7    8.59    3.92
   4  -2  -7    7.73    3.76
   4  -2  -7    6.13    1.67
   4  -2  -7    3.77    1.92
  -4   2   6  274.25   17.81
   4  -2  -6  256.96    7.83
  -4   2   6  282.67   17.53
   4  -2  -6  272.67   15.16
   4  -2  -6  282.91   10.50
  -4   2   5    2.21    3.01
   4  -2  -5    3.89    1.38
   4  -2  -5    2.51    1.68
   4  -2  -5    2.29    2.38
  -4   2   5    4.21    3.41
   4  -2  -4    5.63    2.04
  -4   2   4    8.86    3.87
  -4   2   4    7.64    3.81
  -4   2   4    7.79    3.26
   4  -2  -4    9.00    3.84
   4  -2  -4    6.72    2.25
  -4   2   3    1.06    2.67
   4  -2  -3    0.30    1.35
  -4   2   3   -4.56    3.20
  -4   2   3    0.86    2.83
   4  -2  -3   -2.48    2.54
   4  -2  -3    1.33    1.17
   4  -2  -2  281.95   12.67
  -4   2   2  285.01   15.93
   4  -2  -2  272.70   10.57
   4  -2  -2  277.49   16.50
  -4   2   2  274.40   14.20
  -4   2   2  275.49   15.67
  -4   2   1   11.48    3.51
   4  -2  -1    9.62    1.74
  -4   2   1   12.81    4.00
   4  -2  -1   14.66    4.34
   4  -2  -1   11.13    3.05
  -4   2   1   10.12    3.45
  -4   2   0  173.38   11.78
   4  -2   0  188.17   11.51
   4  -2   0  177.92    8.80
  -4   2   0  183.73   11.89
   4  -2   0  183.00   13.05
  -4   2   0  176.77    9.04
  -4   2   0  165.79   11.77
  -4   2  -1    9.49    3.24
   4  -2   1    7.58    3.62
  -4   2  -1    5.92    2.88
  -4   2  -1    4.21    2.07
  -4   2  -1    5.33    3.10
   4  -2   1    6.90    2.50
  -4   2  -2  952.30   27.15
   4  -2   2  963.65   22.91
   4  -2   2  971.69   28.16
  -4   2  -2  943.61   25.00
   4  -2   2 1056.62   19.78
  -4   2  -2  995.11   29.60
   4  -2   3    0.66    2.56
   4  -2   3    2.06    1.46
  -4   2  -3    0.86    2.33
   4  -2   3    3.54    2.43
  -4   2  -3    1.39    2.75
   4  -2   4  249.34   13.58
  -4   2  -4  228.00   14.03
   4  -2   4  237.92   15.19
   4  -2   4  311.99   11.67
  -4   2  -4  249.62   15.79
   4  -2   5    9.50    2.27
   4  -2   5    4.90    3.78
   4  -2   5    7.83    2.37
  -4   2  -5    8.44    3.83
  -4   2  -5    9.17    4.11
   4  -2   6    5.75    2.14
   4  -2   6    5.19    3.71
  -4   2  -6    1.68    2.26
  -4   2  -6    0.34    3.20
   4  -2   7    3.48    3.29
  -4   2  -7    7.98    4.20
  -4   2  -7    7.84    3.73
  -4   2  -8  320.26   18.78
   4  -2   8  331.28   20.51
  -4   2  -8  344.54   20.31
  -4   2  -9    5.59    3.03
  -4   2  -9    4.83    3.35
  -4   2  -9    9.73    4.71
   4  -2  10  252.00   19.11
  -4   2 -10  251.39   18.36
  -4   2 -10  253.01   16.03
  -4   2 -10  264.47   18.63
   4  -2  11   12.79    5.86
  -4   2 -11   19.92    5.79
  -4   2 -11    1.19    3.16
  -4   2 -11    7.00    4.32
   4  -2  12  106.87   13.32
  -4   2 -12  120.81   14.28
  -4   2 -12  116.47   12.19
  -4   2 -12   97.88   12.18
   4  -2  13   -1.68    4.02
  -4   2 -13   -0.53    3.21
  -4   2 -13   -8.89    4.32
   4  -2  14   24.30    7.27
  -4   2 -14   18.05    5.88
  -4   2 -14   11.95    6.37
   4  -2  15    8.83    5.93
  -4   2 -15    2.60    4.22
  -4   2 -15   12.38    6.56
  -4   2 -16    6.61    5.76
  -4   1  15   90.37   13.68
   4  -1 -15   96.68   14.10
  -4   1  14   -0.86    4.96
   4  -1 -14   -2.99    4.79
  -4   1  13  150.72   16.39
   4  -1 -13  155.80   16.37
  -4   1  12   -4.96    5.83
   4  -1 -12   -6.96    4.27
  -4   1  11  115.94   13.36
   4  -1 -11  115.45   12.78
  -4   1  10   44.28    8.78
   4  -1 -10   33.44    7.89
  -4   1   9  231.38   17.38
   4  -1  -9  206.27   15.78
   4  -1  -9  235.88   11.66
  -4   1   8   12.20    4.86
  -4   1   8   17.29    5.18
   4  -1  -8    7.06    4.01
   4  -1  -8   20.03    3.77
  -4   1   7  404.55   21.65
  -4   1   7  371.10   20.42
   4  -1  -7  361.35   18.62
   4  -1  -7  378.49   13.85
  -4   1   6   24.32    5.79
  -4   1   6   27.51    6.07
   4  -1  -6   18.34    2.04
   4  -1  -6   23.55    4.38
   4  -1  -6   20.59    3.43
  -4   1   6   19.00    5.09
  -4   1   5  832.43   29.20
   4  -1  -5  812.64   16.23
  -4   1   5  808.43   28.19
   4  -1  -5  804.91   16.63
   4  -1  -5  767.47   19.84
  -4   1   5  772.22   29.51
  -4   1   4    3.06    3.96
  -4   1   4    3.59    3.99
  -4   1   4    4.11    3.24
   4  -1  -4    0.67    1.06
   4  -1  -4    2.32    3.03
   4  -1  -4    0.62    1.17
  -4   1   3  766.70   26.13
   4  -1  -3  704.75   18.19
   4  -1  -3  725.88   27.52
   4  -1  -3  681.36   13.38
  -4   1   3  680.79   26.04
  -4   1   2   11.26    3.44
   4  -1  -2   13.23    1.83
  -4   1   2    7.07    3.56
   4  -1  -2   10.82    4.03
   4  -1  -2   10.28    2.11
   4  -1  -1   26.25    2.69
  -4   1   1   29.04    5.60
   4  -1  -1   32.26    5.89
   4  -1  -1   28.47    4.37
  -4   1   0    3.74    1.44
   4  -1   0    2.29    2.76
   4  -1   0   -0.39    2.15
  -4   1   0    4.28    3.38
  -4   1   0    4.09    3.28
   4  -1   0    1.52    1.48
  -4   1  -1  258.19   15.02
   4  -1   1  305.53   11.26
   4  -1   1  308.22   15.39
  -4   1  -1  289.64   11.84
  -4   1  -1  306.06   16.19
   4  -1   2    7.03    3.10
   4  -1   2    9.99    2.36
  -4   1  -2    9.79    3.73
  -4   1  -2   10.03    3.58
  -4   1  -2    5.46    2.04
   4  -1   3  240.47   14.60
   4  -1   3  273.49   11.80
  -4   1  -3  243.01   15.16
  -4   1  -3  225.70   14.24
   4  -1   4   22.14    5.24
  -4   1  -4   21.77    4.64
  -4   1  -4   16.20    4.59
  -4   1  -5  609.13   24.23
   4  -1   5  593.51   24.63
   4  -1   5  616.82   17.98
  -4   1  -5  632.91   25.55
   4  -1   6    9.90    2.31
   4  -1   6   19.32    5.36
  -4   1  -6    8.18    3.76
  -4   1  -6   14.88    4.77
  -4   1  -7  296.23   18.44
   4  -1   7  320.40   19.46
  -4   1  -7  319.64   18.99
   4  -1   8    3.52    3.42
  -4   1  -8    2.39    2.92
  -4   1  -8    1.83    3.22
   4  -1   9    2.80    3.36
  -4   1  -9   -4.40    3.18
  -4   1  -9    1.22    3.04
  -4   1  -9   -0.67    3.21
   4  -1  10    2.37    3.77
  -4   1 -10    0.30    2.71
  -4   1 -10    3.65    3.42
  -4   1 -10    3.03    3.52
   4  -1  11  147.12   14.75
  -4   1 -11  142.79   14.94
  -4   1 -11  136.90   12.90
  -4   1 -11  131.67   13.50
   4  -1  12   -2.74    3.91
  -4   1 -12    3.54    3.85
  -4   1 -12    6.10    4.52
  -4   1 -12    5.69    5.89
  -4   1 -13   99.81   14.07
   4  -1  13  100.28   13.73
  -4   1 -13  110.76   13.00
  -4   1 -13   94.78   12.36
   4  -1  14   14.34    6.10
  -4   1 -14    8.70    4.73
  -4   1 -14    7.15    5.23
   4  -1  15   65.24   11.52
  -4   1 -15   71.51   12.49
  -4   1 -16    9.31    7.31
   4   0 -15   16.90    8.03
  -4   0  15    3.59    4.54
  -4   0  14   64.62   11.25
   4   0 -14   83.68   12.95
  -4   0  13   -8.77    6.07
   4   0 -13    7.27    5.75
  -4   0  12  163.90   16.19
   4   0 -12  161.44   16.39
  -4   0  11   24.75    6.77
   4   0 -11   33.24    8.17
  -4   0  10  253.18   18.66
   4   0 -10  228.60   17.79
   4   0 -10  237.81   13.45
  -4   0   9   15.40    5.40
   4   0  -9    6.55    4.03
   4   0  -9   15.22    4.19
  -4   0   8  299.61   18.99
   4   0  -8  324.33   12.97
   4   0  -8  271.88   17.50
   4   0  -8  302.03   14.21
  -4   0   7  166.82   13.98
   4   0  -7  183.48    8.67
   4   0  -7  171.19   10.47
  -4   0   7  169.78   15.33
   4   0  -6   48.08    3.87
   4   0  -6   40.92    3.06
  -4   0   6   44.91    8.18
  -4   0   6   41.26    7.16
   4   0  -6   42.69    5.28
   4   0  -5   15.51    1.83
  -4   0   5   21.99    5.44
  -4   0   5   19.52    5.68
   4   0  -5   16.62    2.38
   4   0  -5   17.67    5.48
   4   0  -5   15.69    1.99
   4   0  -5   19.98    3.60
  -4   0   4  512.87   21.70
   4   0  -4  506.96   14.83
   4   0  -4  485.84   23.04
  -4   0   4  481.59   22.90
  -4   0   3   15.35    4.50
  -4   0   3    8.54    4.39
   4   0  -3   14.62    3.16
   4   0  -3    7.94    2.92
  -4   0   2  619.57   22.09
   4   0  -2  586.83   18.30
   4   0  -2  603.31   25.22
  -4   0   2  597.02   24.42
  -4   0   1    0.82    2.36
   4   0  -1    0.29    2.10
   4   0  -1    2.50    2.73
  -4   0   1   -2.66    2.87
  -4   0   0  804.79   27.39
   4   0   0  830.37   23.70
   4   0   0  915.49   30.34
  -4   0   0  840.81   15.18
   4   0   1    5.21    2.97
  -4   0  -1    2.03    2.52
  -4   0  -1    3.73    1.82
  -4   0  -2   70.58    8.28
   4   0   2   71.56    7.80
  -4   0  -2   70.53    5.85
  -4   0  -3    1.80    1.63
   4   0   3    4.68    2.67
  -4   0  -3    5.04    3.38
   4   0   4   20.25    4.90
  -4   0  -4   19.63    4.79
  -4   0  -4   20.16    4.72
   4   0   5   16.06    4.39
  -4   0  -5   15.42    4.73
  -4   0  -5   11.24    4.25
  -4   0  -6  298.24   18.53
   4   0   6  273.93   17.18
   4   0   6  288.74   12.03
  -4   0  -6  295.66   17.76
   4   0   7   25.15    5.57
  -4   0  -7   20.65    5.52
  -4   0  -7   21.10    5.77
   4   0   8  195.74   15.97
  -4   0  -8  199.26   16.41
  -4   0  -8  188.74   14.82
   4   0   9    6.16    3.62
  -4   0  -9    5.30    3.31
  -4   0  -9    2.27    3.85
   4   0  10  334.29   22.18
  -4   0 -10  319.83   22.26
  -4   0 -10  355.43   20.67
   4   0  11    0.61    3.65
  -4   0 -11   -0.53    3.08
  -4   0 -11    2.76    4.21
   4   0  12   65.74   10.91
  -4   0 -12   53.19    8.82
  -4   0 -12   51.79   10.52
   4   0  13    5.62    5.42
  -4   0 -13    0.21    3.33
  -4   0 -13    4.74    4.38
   4   0  14   30.18    7.46
  -4   0 -14   24.61    7.20
  -4   0 -14   11.92    6.96
   4   0  15    2.36    4.06
  -4   0 -15    8.30    6.08
  -4   0 -15    4.29    4.54
  -4  -1  15   48.21   10.90
   4   1 -15   56.33   11.46
  -4  -1  14    2.74    3.98
   4   1 -14   -8.09    5.08
  -4  -1  13   29.33    7.70
   4   1 -13   44.38    9.42
  -4  -1  12   -0.70    4.09
   4   1 -12   -1.55    3.62
  -4  -1  11   30.54    7.27
   4   1 -11   24.37    6.71
   4   1 -11   27.56    5.47
  -4  -1  10   11.22    5.16
   4   1 -10    4.59    4.04
   4   1 -10   15.20    4.47
  -4  -1   9  205.95   16.26
   4   1  -9  182.87   15.22
   4   1  -9  213.98   13.59
  -4  -1   8   14.16    4.61
   4   1  -8   23.77    4.95
  -4  -1   7  559.19   24.78
   4   1  -7  577.36   13.67
   4   1  -7  552.67   19.87
  -4  -1   7  518.13   27.02
  -4  -1   6    6.27    2.89
   4   1  -6   13.62    1.91
   4   1  -6   10.75    2.03
  -4  -1   6   11.84    4.93
   4   1  -6    5.96    3.99
   4   1  -6   13.84    3.34
  -4  -1   5  444.45   20.41
   4   1  -5  484.00   13.67
  -4  -1   5  439.20   12.77
   4   1  -5  434.88   22.56
   4   1  -5  460.78   17.80
  -4  -1   5  415.73   22.26
   4   1  -4   45.12    4.91
  -4  -1   4   47.38    6.85
  -4  -1   4   40.96    4.42
  -4  -1   4   35.32    6.67
   4   1  -4   39.84    7.40
  -4  -1   3   52.91    7.52
   4   1  -3   30.01    4.22
  -4  -1   3   29.63    6.06
   4   1  -3   36.42    6.82
  -4  -1   3   33.41    4.35
  -4  -1   2    6.27    3.25
   4   1  -2    2.69    2.21
   4   1  -2    2.77    3.45
  -4  -1   2    1.23    2.72
  -4  -1   1  274.48   16.76
  -4  -1   1  327.61   14.97
   4   1  -1  319.41   14.81
   4   1  -1  312.16   18.36
  -4  -1   0    4.51    1.21
   4   1   0    9.36    3.16
  -4  -1   0    5.29    4.05
  -4  -1  -1  606.44   24.48
   4   1   1  657.07   22.88
  -4  -1  -1  679.88   14.82
  -4  -1  -2    4.06    1.91
   4   1   2    6.06    3.56
  -4  -1  -2   -1.29    3.66
  -4  -1  -3 1182.15   35.41
   4   1   3 1188.70   32.93
  -4  -1  -3 1071.26   23.41
   4   1   4   60.91    7.85
  -4  -1  -4   58.89    8.32
   4   1   5  157.50   13.02
  -4  -1  -5  174.93   14.24
   4   1   6    0.15    2.74
  -4  -1  -6    4.76    3.78
   4   1   7    0.06    2.96
  -4  -1  -7    1.80    2.79
   4   1   8    7.98    4.21
  -4  -1  -8   11.03    4.77
   4   1   9  233.79   17.97
  -4  -1  -9  218.83   18.16
   4   1  10   12.10    5.29
  -4  -1 -10    7.19    3.39
  -4  -1 -10   12.38    6.01
   4   1  11   77.11   11.25
  -4  -1 -11   81.66   11.15
  -4  -1 -11   77.88   12.06
   4   1  12   28.46    7.64
  -4  -1 -12   19.42    6.70
  -4  -1 -12   28.66    8.86
   4   1  13  225.28   20.26
  -4  -1 -13  174.38   19.08
  -4  -1 -13  199.94   18.21
   4   1  14    2.38    5.10
  -4  -1 -14    0.48    4.33
  -4  -1 -14   10.21    6.73
   4   1  15   40.40   10.72
  -4  -1 -15   17.48    6.96
  -4  -1 -15   37.02    9.94
  -4  -1 -16   -1.96    4.04
  -4  -2  15    1.84    5.15
   4   2 -15    1.76    4.92
  -4  -2  14   86.48   13.26
   4   2 -14  108.04   15.16
  -4  -2  13   13.12    7.96
   4   2 -13   -2.89    4.60
  -4  -2  12  136.27   15.29
   4   2 -12  121.39   15.12
   4   2 -12  132.93   12.46
  -4  -2  11   -1.50    3.45
   4   2 -11    5.76    3.52
   4   2 -11    4.90    3.26
  -4  -2  10   99.32   12.22
   4   2 -10   75.41    9.45
   4   2 -10   75.56   11.12
  -4  -2   9    6.65    4.40
   4   2  -9    8.47    3.25
  -4  -2   8   40.22    7.34
  -4  -2   8   35.44    8.12
   4   2  -8   43.73    6.69
  -4  -2   7    2.05    3.25
  -4  -2   7    5.50    4.68
   4   2  -7   12.57    4.77
   4   2  -7    7.44    1.75
   4   2  -7   14.91    4.12
  -4  -2   6  308.02   17.68
  -4  -2   6  295.24   10.48
   4   2  -6  278.44   18.80
   4   2  -6  252.94    6.33
   4   2  -6  301.18   15.43
  -4  -2   6  302.75   20.08
   4   2  -5    1.65    1.53
  -4  -2   5   -1.13    4.20
   4   2  -5   -0.61    3.06
  -4  -2   5    3.52    2.03
   4   2  -5    1.99    2.31
  -4  -2   4  757.07   25.05
   4   2  -4  779.75   20.22
  -4  -2   4  742.55   19.75
   4   2  -4  718.29   29.08
  -4  -2   4  702.63   28.94
  -4  -2   3   16.79    4.47
   4   2  -3   18.09    3.59
  -4  -2   3   12.16    4.39
   4   2  -3   13.45    5.40
  -4  -2   2  294.89   18.19
  -4  -2   2  368.30   16.74
   4   2  -2  322.86   14.32
   4   2  -2  311.00   18.81
  -4  -2   1   22.27    4.36
   4   2  -1   20.62    4.31
   4   2  -1   15.57    4.85
  -4  -2   1   17.34    4.68
  -4  -2   0   98.39   10.39
   4   2   0   92.72    8.56
  -4  -2   0   77.88    3.93
   4   2   1   -0.05    2.42
  -4  -2  -1    0.41    3.02
  -4  -2  -1    0.52    0.97
  -4  -2  -2  148.37   12.95
  -4  -2  -2  158.84    8.12
   4   2   2  145.89   11.63
   4   2   3   -0.79    2.85
  -4  -2  -3    1.44    2.98
  -4  -2  -3    1.03    1.59
  -4  -2  -4  413.28   21.87
   4   2   4  434.66   21.37
   4   2   5    3.62    3.08
  -4  -2  -5    8.65    4.37
   4   2   6  438.02   22.75
  -4  -2  -6  445.73   24.08
   4   2   7    9.52    4.34
  -4  -2  -7   15.09    5.35
   4   2   8   96.82   11.58
  -4  -2  -8   86.10   11.77
   4   2   9   -4.79    4.49
  -4  -2  -9    2.36    3.29
   4   2  10   37.93    8.19
  -4  -2 -10   27.42    7.19
   4   2  11    3.39    3.61
  -4  -2 -11   -3.30    4.96
  -4  -2 -11   -2.77    3.59
   4   2  12   46.52    9.40
  -4  -2 -12   40.36    8.23
  -4  -2 -12   30.53    8.32
   4   2  13    9.58    5.50
  -4  -2 -13   -1.05    3.62
  -4  -2 -13    7.58    6.87
   4   2  14   37.92    8.77
  -4  -2 -14   42.35    9.17
  -4  -2 -14   32.40    9.74
   4   2  15   -1.61    4.81
  -4  -2 -15   11.80    5.14
  -4  -3  15    2.77    6.29
   4   3 -15    3.51    5.87
  -4  -3  14   -0.58    5.26
   4   3 -14    1.93    4.27
  -4  -3  13   44.36   10.24
   4   3 -13   26.43    6.25
   4   3 -13   22.83    7.39
  -4  -3  12   26.06    7.66
   4   3 -12   19.72    6.64
   4   3 -12   24.78    6.14
  -4  -3  11  156.01   15.71
   4   3 -11  127.48   15.09
   4   3 -11  152.25   13.98
  -4  -3  10   11.44    4.85
   4   3 -10   13.02    4.91
  -4  -3   9  235.87   17.48
   4   3  -9  233.13   15.83
  -4  -3   9  231.92   19.81
  -4  -3   8    4.05    3.37
  -4  -3   8   14.66    5.94
   4   3  -8   21.33    6.56
   4   3  -8   18.59    4.70
  -4  -3   7  191.13   14.44
   4   3  -7  172.81   15.40
   4   3  -7  192.04    7.92
   4   3  -7  189.45   13.27
  -4  -3   7  208.03   17.28
  -4  -3   6    5.51    4.03
   4   3  -6    7.60    4.80
  -4  -3   6    6.70    2.38
   4   3  -6    4.02    3.65
   4   3  -6    1.65    0.62
  -4  -3   5    3.65    3.53
   4   3  -5    5.93    2.65
  -4  -3   5   -4.39    4.22
   4   3  -5    7.35    4.24
   4   3  -5    1.30    2.30
  -4  -3   4    1.12    2.93
   4   3  -4    0.48    1.91
  -4  -3   4   -1.09    3.23
   4   3  -4    0.90    3.30
   4   3  -4   -0.75    2.53
  -4  -3   3  108.02   11.51
  -4  -3   3   96.60    8.68
   4   3  -3  102.57    8.49
   4   3  -3   95.73   11.03
  -4  -3   2   13.31    3.55
   4   3  -2    9.90    3.58
   4   3  -2    9.66    4.46
  -4  -3   2    5.55    3.67
  -4  -3   1  667.35   27.34
  -4  -3   1  686.51   21.01
   4   3  -1  652.32   22.26
  -4  -3   0   58.90    3.77
   4   3   0   58.17    7.07
  -4  -3   0   64.72    8.93
   4   3   1  719.58   19.55
  -4  -3  -1  761.84   16.55
  -4  -3  -1  737.59   28.86
   4   3   1  739.72   25.53
  -4  -3  -2   13.00    3.02
   4   3   2   11.20    2.72
   4   3   2   13.51    4.84
  -4  -3  -2   17.94    5.49
   4   3   3   90.31    6.42
  -4  -3  -3  101.50   11.13
   4   3   3  107.38   10.70
   4   3   4    2.76    1.55
   4   3   4    0.66    2.99
  -4  -3  -4    6.10    4.63
   4   3   5   34.80    6.81
  -4  -3  -5   39.46    7.86
   4   3   6   -1.59    3.42
  -4  -3  -6    1.71    3.90
   4   3   7  195.39   16.23
  -4  -3  -7  200.00   17.13
   4   3   8    2.91    2.98
  -4  -3  -8   -2.90    4.66
   4   3   9  246.59   19.26
  -4  -3  -9  252.99   20.99
   4   3  10   27.99    7.90
  -4  -3 -10   18.78    6.78
   4   3  11  116.36   14.48
  -4  -3 -11  111.41   15.37
   4   3  12   10.65    5.92
  -4  -3 -12   19.50    6.74
  -4  -3 -12   12.09    6.61
   4   3  13   21.25    7.47
  -4  -3 -13   27.12    8.39
  -4  -3 -13   24.38    8.38
   4   3  14    0.76    5.02
  -4  -3 -14    3.75    5.68
  -4  -3 -14    9.28    6.83
  -4  -3 -15    1.33    5.62
  -4  -4  15    3.35    4.47
   4   4 -15    3.87    5.14
  -4  -4  14  102.10   14.60
   4   4 -14   70.08   12.66
  -4  -4  13   27.70    8.11
   4   4 -13   23.46    6.61
   4   4 -13   11.98    5.08
  -4  -4  12   13.27    6.24
   4   4 -12    7.49    4.03
   4   4 -12    6.87    3.87
  -4  -4  11    5.45    5.32
   4   4 -11    0.48    3.03
  -4  -4  10   24.57    6.93
   4   4 -10   22.76    5.96
  -4  -4   9   15.98    5.82
  -4  -4   9   31.34    7.67
   4   4  -9   24.47    6.96
   4   4  -9   32.33    6.80
  -4  -4   8  201.79   15.58
   4   4  -8  183.98   16.41
   4   4  -8  202.07   15.09
  -4  -4   8  193.92   17.71
  -4  -4   7   34.39    6.61
  -4  -4   7   38.65    8.21
   4   4  -7   29.47    7.45
   4   4  -7   35.81    6.46
  -4  -4   6  416.47   20.08
   4   4  -6  399.06   23.15
   4   4  -6  408.81   20.29
  -4  -4   6  378.79   23.30
   4   4  -5    6.75    2.86
  -4  -4   5   17.73    5.22
  -4  -4   5   12.05    5.21
   4   4  -5    6.58    3.47
   4   4  -5    9.37    4.07
  -4  -4   4  443.09   18.78
   4   4  -4  400.15   16.80
   4   4  -4  415.55   22.74
   4   4  -4  419.53   20.40
  -4  -4   4  419.11   23.50
  -4  -4   3    7.17    2.83
   4   4  -3   12.84    3.56
   4   4  -3   16.18    4.99
  -4  -4   3    8.02    3.86
  -4  -4   2   15.08    3.52
   4   4  -2   17.82    4.32
  -4  -4   2   20.54    5.87
  -4  -4   1   21.87    4.00
   4   4  -1   29.45    5.30
  -4  -4   1   26.40    2.55
  -4  -4   1   22.71    5.58
   4   4   0   66.23    5.86
   4   4   0   76.17    8.60
  -4  -4   0   80.21    6.47
  -4  -4   0   68.86    9.75
   4   4   1    3.47    1.77
   4   4   1    5.36    3.29
  -4  -4  -1    6.63    3.06
   4   4   2  430.89   13.22
   4   4   2  468.46   21.47
  -4  -4  -2  470.08   24.37
   4   4   3  192.24    8.33
  -4  -4  -3  194.04   15.82
   4   4   3  216.15   15.29
   4   4   4  985.32   33.11
  -4  -4  -4 1002.62   36.17
   4   4   5   11.80    4.64
  -4  -4  -5    5.02    3.56
   4   4   6   87.47   10.68
  -4  -4  -6   87.46   11.66
   4   4   7    1.74    3.40
  -4  -4  -7   -0.52    3.88
   4   4   8   14.99    5.34
  -4  -4  -8    5.64    5.02
   4   4   9    0.01    3.65
  -4  -4  -9    5.38    6.78
   4   4  10  112.01   13.82
  -4  -4 -10  101.38   14.27
   4   4  11   18.76    7.41
  -4  -4 -11   18.97    7.78
  -4  -4 -12  160.03   19.29
   4   4  12  158.85   16.90
   4   4  13    8.76    4.93
  -4  -4 -13   16.57    7.52
   4   4  14   52.44   10.86
  -4  -5  15   45.23   10.47
   4   5 -15   35.79    9.42
   4   5 -14    3.32    4.55
   4   5 -14   -3.65    4.95
  -4  -5  13  173.31   17.80
   4   5 -13  122.90   16.24
   4   5 -13  172.06   16.85
  -4  -5  12    8.29    5.99
   4   5 -12    3.38    3.52
  -4  -5  11  248.20   19.77
   4   5 -11  246.83   20.84
   4   5 -11  211.56   17.72
  -4  -5  10   30.39    7.50
   4   5 -10   24.19    6.47
   4   5 -10   23.33    5.94
  -4  -5  10   28.00    8.70
  -4  -5   9   53.33    8.86
  -4  -5   9   51.37   10.00
   4   5  -9   45.37    8.58
   4   5  -9   46.17    8.35
  -4  -5   8   16.54    5.66
  -4  -5   8   13.63    5.41
   4   5  -8    8.61    4.21
   4   5  -8   17.93    5.32
  -4  -5   7    7.37    4.50
  -4  -5   7    7.52    4.87
   4   5  -7    8.74    4.93
   4   5  -7   12.07    4.77
  -4  -5   6   11.52    4.02
  -4  -5   6   23.10    7.02
   4   5  -6    8.76    4.40
   4   5  -6   10.13    4.25
  -4  -5   5  146.83   11.48
   4   5  -5  152.85   14.19
   4   5  -5  158.15   13.26
  -4  -5   5  161.71   15.19
  -4  -5   4    1.56    2.83
   4   5  -4   -2.63    2.75
  -4  -5   4   -3.92    4.86
   4   5  -4   -0.82    3.67
  -4  -5   4    1.15    0.89
   4   5  -4   -0.88    3.25
  -4  -5   3  334.56   20.93
  -4  -5   3  351.28   15.89
   4   5  -3  346.60   17.14
  -4  -5   3  331.35    8.94
   4   5  -3  339.70   20.67
   4   5  -3  340.49   19.30
  -4  -5   2   -0.89    1.77
   4   5  -2    0.79    2.46
  -4  -5   2   -0.97    3.42
  -4  -5   2    0.99    1.15
  -4  -5   1  457.46   16.39
  -4  -5   1  463.96   24.14
   4   5  -1  469.30   21.11
  -4  -5   1  462.77   12.85
  -4  -5   0   25.32    3.63
  -4  -5   0   16.59    3.15
   4   5   0   15.47    4.33
  -4  -5   0   21.52    6.08
   4   5   1   58.63    8.04
  -4  -5  -1   71.46    9.89
   4   5   2   15.80    5.06
  -4  -5  -2   19.59    6.19
   4   5   3   14.79    5.04
  -4  -5  -3   11.98    5.05
   4   5   4    0.80    4.01
  -4  -5  -4    2.08    3.99
   4   5   5   53.66    8.30
  -4  -5  -5   52.73    8.87
   4   5   6   24.83    6.20
  -4  -5  -6   16.43    5.95
   4   5   7  671.54   30.93
  -4  -5  -7  704.18   33.88
   4   5   8    0.45    3.01
  -4  -5  -8   -1.21    5.65
   4   5   9  163.02   16.24
  -4  -5  -9  138.13   16.45
   4   5  10    0.80    3.97
  -4  -5 -10    5.25    4.12
   4   5  11   11.36    6.21
  -4  -5 -11    3.36    5.04
   4   5  12    3.94    4.79
  -4  -5 -12   -6.15    6.42
   4   5  13   12.32    5.60
   4   6 -14   -1.27    4.19
   4   6 -14    1.81    4.60
  -4  -6  13   11.07    6.50
   4   6 -13    9.68    5.37
   4   6 -13    2.23    4.30
  -4  -6  12   22.12    8.42
   4   6 -12   19.62    6.90
   4   6 -12   11.95    6.05
  -4  -6  11   13.08    6.19
   4   6 -11    7.05    4.95
   4   6 -11   -2.87    4.87
  -4  -6  10  203.64   17.60
   4   6 -10  175.84   16.93
   4   6 -10  160.70   16.04
  -4  -6  10  213.73   20.08
  -4  -6   9    5.89    5.04
  -4  -6   9    4.59    4.50
   4   6  -9    3.23    3.47
   4   6  -9    6.64    5.21
  -4  -6   8  382.20   21.89
   4   6  -8  340.38   22.52
   4   6  -8  373.89   22.40
  -4  -6   8  366.18   24.42
  -4  -6   7   24.83    6.29
  -4  -6   7   14.43    5.97
   4   6  -7   13.07    5.52
   4   6  -7   13.96    4.91
  -4  -6   6  185.51   13.87
   4   6  -6  191.39   16.32
   4   6  -6  180.14   15.16
  -4  -6   6  179.99   16.70
  -4  -6   5   19.93    4.80
  -4  -6   5   15.62    5.20
   4   6  -5   11.76    4.70
   4   6  -5   20.29    5.56
  -4  -6   4    1.95    1.37
  -4  -6   4    1.90    2.77
  -4  -6   4    0.09    3.25
   4   6  -4    7.60    5.53
   4   6  -4   -0.17    2.90
  -4  -6   3   -0.06    2.15
   4   6  -3    0.35    3.00
  -4  -6   3   -0.07    2.97
  -4  -6   3    4.36    2.01
   4   6  -3    5.01    3.99
  -4  -6   2  101.74   11.65
  -4  -6   2   90.20    7.71
   4   6  -2   96.69   10.23
  -4  -6   2  107.20    7.14
   4   6  -2   88.78   10.46
  -4  -6   1    6.51    2.75
   4   6  -1    7.16    3.83
  -4  -6   1    2.38    3.99
  -4  -6   1    5.82    2.52
  -4  -6   0  259.39   10.55
  -4  -6   0  256.20   18.80
   4   6   0  254.81   16.65
  -4  -6   0  260.55   11.80
   4   6   1    3.50    2.92
  -4  -6  -1   -2.64    3.80
  -4  -6  -2  390.34   23.51
   4   6   2  394.67   21.60
   4   6   3    6.62    4.07
  -4  -6  -3    6.86    5.19
   4   6   4  104.75   12.12
  -4  -6  -4  117.24   13.35
   4   6   5   23.83    6.45
  -4  -6  -5   29.19    6.96
   4   6   6    2.75    3.43
  -4  -6  -6   -1.10    4.07
   4   6   7   -2.73    4.00
  -4  -6  -7    0.71    4.05
   4   6   8    5.66    4.26
  -4  -6  -8   16.89    6.93
   4   6   9   13.55    5.54
  -4  -6  -9    2.61    4.44
   4   6  10  300.52   23.07
  -4  -6 -10  279.90   24.69
   4   6  11   10.60    6.62
  -4  -6 -11   15.95    6.48
   4   6  12  111.45   14.87
  -4  -6 -12  117.78   17.61
   4   7 -16    8.55    6.64
   4   7 -15   98.22   14.75
  -4  -7  14    7.13    5.63
   4   7 -14   -6.23    5.73
   4   7 -14    8.75    5.81
   4   7 -14   -7.13    6.55
  -4  -7  13  175.24   18.36
   4   7 -13  170.04   18.34
   4   7 -13  164.08   17.86
   4   7 -12    7.97    5.40
   4   7 -12    0.18    4.14
  -4  -7  11   55.27   10.23
   4   7 -11   40.61    9.32
   4   7 -11   30.77    8.17
  -4  -7  10    2.57    4.48
  -4  -7  10   15.02    6.63
   4   7 -10    2.96    3.75
   4   7 -10    2.46    4.57
  -4  -7   9    7.58    4.98
  -4  -7   9   -1.73    3.48
   4   7  -9    4.39    4.59
   4   7  -9    3.81    3.79
  -4  -7   8    5.03    4.22
  -4  -7   8   -4.11    3.56
   4   7  -8    5.09    4.09
   4   7  -8    2.79    5.41
  -4  -7   7  225.90   16.52
   4   7  -7  207.77   17.37
   4   7  -7  232.26   18.39
  -4  -7   7  201.74   18.11
  -4  -7   6    4.27    3.31
  -4  -7   6   -3.30    4.72
   4   7  -6    3.59    3.92
   4   7  -6    1.29    3.99
  -4  -7   5  462.13   20.60
   4   7  -5  466.78   25.19
   4   7  -5  448.03   24.60
  -4  -7   5  467.88   26.83
  -4  -7   4    4.65    3.01
  -4  -7   4    0.57    3.24
   4   7  -4    4.99    4.13
  -4  -7   3  289.18   20.25
  -4  -7   3  286.17   14.35
   4   7  -3  275.69   17.47
  -4  -7   3  279.32   12.70
   4   7  -3  294.66   19.57
  -4  -7   2   47.10    5.44
   4   7  -2   56.38    7.90
  -4  -7   2   61.42    6.44
  -4  -7   2   62.56   10.04
   4   7  -2   49.58    8.53
  -4  -7   1   23.65    3.66
   4   7  -1   22.97    6.13
  -4  -7   1   17.84    5.16
  -4  -7   1   24.74    4.17
  -4  -7   0   38.03    3.89
   4   7   0   31.99    6.71
  -4  -7   0   39.40    7.96
  -4  -7   0   42.52    5.46
   4   7   1   54.75    8.40
  -4  -7  -1   65.57    9.94
  -4  -7  -1   76.91    7.68
   4   7   2   10.01    4.56
  -4  -7  -2    3.56    3.78
   4   7   3  124.56   12.96
  -4  -7  -3  141.46   15.09
   4   7   4    3.87    4.19
  -4  -7  -4    2.11    3.62
   4   7   5  210.97   17.87
  -4  -7  -5  225.42   19.59
   4   7   6   10.38    5.73
  -4  -7  -6    7.87    5.22
   4   7   7   80.83   11.65
  -4  -7  -7   86.88   13.09
   4   7   8    4.50    5.16
  -4  -7  -8   11.92    6.44
   4   7   9    0.00    3.96
  -4  -7  -9   -9.90    5.60
   4   7  10   20.84    8.09
  -4  -7 -10   15.12    7.90
   4   7  11    3.54    4.52
  -4  -7 -11   -0.41    4.65
   4   8 -15    4.38    6.00
   4   8 -14   -8.79    5.49
   4   8 -14   -2.46    4.59
  -4  -8  13    4.21    6.22
   4   8 -13    0.88    4.95
   4   8 -13    6.81    5.39
  -4  -8  12  144.15   16.86
   4   8 -12  116.37   14.78
   4   8 -12  112.02   15.19
  -4  -8  11   17.33    6.78
   4   8 -11    3.74    5.61
   4   8 -11   -0.11    4.80
  -4  -8  11   -2.03    5.35
  -4  -8  10  225.69   18.98
   4   8 -10  216.52   19.17
   4   8 -10  220.46   20.39
  -4  -8  10  239.11   21.70
  -4  -8   9    7.89    5.51
  -4  -8   9    0.74    3.86
   4   8  -9    9.93    4.88
   4   8  -9    1.40    3.83
  -4  -8   8   89.57   11.29
  -4  -8   8   91.57   13.00
   4   8  -8   93.93   12.23
   4   8  -8  103.91   13.69
  -4  -8   7    5.88    3.66
  -4  -8   7   -2.87    4.69
   4   8  -7    5.84    4.43
   4   8  -7    8.96    6.52
  -4  -8   6   23.40    5.95
  -4  -8   6   17.81    6.05
   4   8  -6   34.54    7.75
   4   8  -6   15.51    5.65
  -4  -8   5    2.09    3.41
  -4  -8   5    3.47    4.58
   4   8  -5    6.32    5.06
  -4  -8   4  148.96   15.31
  -4  -8   4  155.21   11.62
   4   8  -4  144.64   14.57
  -4  -8   3   20.44    4.13
  -4  -8   3   18.52    6.46
   4   8  -3   25.02    6.62
  -4  -8   2  367.98   23.43
  -4  -8   2  402.55   15.42
   4   8  -2  388.01   22.12
  -4  -8   2  422.44   17.63
   4   8  -2  381.93   23.19
   4   8  -1    2.79    3.65
  -4  -8   1   -1.10    4.04
  -4  -8   1    0.00    2.23
   4   8  -1   -0.35    3.56
  -4  -8   0  261.92   19.87
   4   8   0  279.84   19.26
  -4  -8   0  307.10   15.32
   4   8   0  308.91   20.90
   4   8   1   41.51    8.04
  -4  -8  -1   48.22    9.32
  -4  -8  -1   35.88    5.68
   4   8   2   86.20   11.66
  -4  -8  -2   95.13   12.57
   4   8   3    1.29    3.91
  -4  -8  -3   -0.59    3.18
   4   8   4   16.57    5.58
  -4  -8  -4   18.04    6.73
   4   8   5    2.62    3.36
  -4  -8  -5   -1.05    3.60
   4   8   6   53.34    9.57
  -4  -8  -6   61.42   11.61
   4   8   7   12.06    5.11
  -4  -8  -7   -1.39    5.64
   4   8   8  136.54   15.83
  -4  -8  -8  142.57   17.30
   4   8   9   36.41    9.08
  -4  -8  -9   31.95    9.31
   4   8  10   69.44   12.27
  -4  -8 -10   76.83   14.06
   4   9 -14   -0.73    4.23
  -4  -9  13    4.69    5.99
   4   9 -13    7.56    6.90
  -4  -9  12   24.01    8.23
   4   9 -12   15.62    8.10
  -4  -9  11    1.01    4.40
   4   9 -11   -2.33    4.93
   4   9 -11   13.06    5.02
  -4  -9  11    1.61    4.83
  -4  -9  10    0.60    4.68
  -4  -9  10    6.93    6.19
   4   9 -10    3.67    4.46
   4   9 -10    9.16    5.73
  -4  -9   9  138.46   14.67
   4   9  -9  143.10   15.21
   4   9  -9  122.75   15.47
  -4  -9   9  131.03   15.88
  -4  -9   8    5.06    4.65
  -4  -9   8    6.31    4.65
   4   9  -8    7.50    5.03
   4   9  -8    1.52    4.33
  -4  -9   7  260.00   18.16
   4   9  -7  240.53   18.84
   4   9  -7  247.52   20.98
  -4  -9   7  255.90   21.38
  -4  -9   6   17.06    5.45
  -4  -9   6   17.69    6.22
   4   9  -6   14.99    6.07
  -4  -9   5  128.90   11.36
  -4  -9   5   94.72   12.92
   4   9  -5  117.35   13.99
  -4  -9   4   10.78    3.34
  -4  -9   4   21.40    6.72
   4   9  -4    8.79    5.25
  -4  -9   3   63.64   10.91
   4   9  -3   63.42   10.35
  -4  -9   2    9.43    5.56
   4   9  -2    3.45    4.74
  -4  -9   1   47.41    9.38
  -4  -9   1   41.13    6.35
   4   9  -1   41.21    8.70
   4   9   0   62.31   10.02
  -4  -9   0   57.21    7.58
  -4  -9   0   51.61    9.68
   4   9   0   56.64    9.92
   4   9   1  262.00   20.12
  -4  -9  -1  307.82   22.26
  -4  -9  -1  327.06   18.03
   4   9   1  274.46   20.60
   4   9   2    7.56    5.08
  -4  -9  -2   -4.27    4.41
  -4  -9  -2    0.38    2.87
   4   9   3  216.76   18.46
  -4  -9  -3  231.18   20.22
   4   9   4   25.14    8.15
  -4  -9  -4   33.53    8.75
   4   9   5   61.24   10.73
  -4  -9  -5   90.56   13.46
   4   9   6    8.85    5.16
  -4  -9  -6    3.40    4.38
   4   9   7    3.17    4.96
  -4  -9  -7    8.94    6.94
   4   9   8   -0.03    3.73
  -4  -9  -8    1.37    5.81
   4   9   9   16.57    7.09
  -4  -9  -9   12.29    7.53
  -4 -10  13    0.31    5.37
  -4 -10  12   99.34   14.43
   4  10 -12   94.93   15.57
  -4 -10  11    7.17    5.24
  -4 -10  11   14.34    6.43
   4  10 -11    8.29    7.27
  -4 -10  10   67.31   11.45
  -4 -10  10   80.08   13.11
   4  10 -10   78.23   13.68
  -4 -10   9    6.73    4.97
  -4 -10   9    8.82    5.99
   4  10  -9   12.97    6.99
  -4 -10   8   10.23    4.77
  -4 -10   8   -1.61    4.07
   4  10  -8    7.94    6.05
  -4 -10   7    5.27    5.06
  -4 -10   7    3.41    4.02
   4  10  -7   -0.38    4.18
  -4 -10   6  128.21   12.32
   4  10  -6  128.46   15.70
  -4 -10   6  124.79   15.29
  -4 -10   5    2.96    4.05
   4  10  -5   -3.19    5.17
  -4 -10   4  234.33   20.39
   4  10  -4  235.01   20.18
  -4 -10   3   -0.10    3.45
   4  10  -3    9.35    4.97
  -4 -10   2  148.61   15.90
   4  10  -2  192.42   17.88
  -4 -10   1   11.87    5.38
   4  10  -1   11.50    5.40
  -4 -10   0   94.90   13.11
   4  10   0   85.62   12.08
   4  10   1    5.75    4.13
  -4 -10  -1    7.29    5.54
  -4 -10  -1   13.70    4.63
   4  10   1    0.95    3.94
   4  10   2    2.57    4.03
  -4 -10  -2    5.71    3.68
  -4 -10  -2    6.74    4.84
   4  10   2    3.86    4.78
   4  10   3    2.10    4.42
  -4 -10  -3    7.39    5.78
  -4 -10  -3    7.32    4.62
   4  10   4  153.27   16.93
  -4 -10  -4  145.99   16.99
   4  10   5   11.38    6.47
  -4 -10  -5   18.50    7.58
   4  10   6  115.63   15.90
  -4 -10  -6  102.91   15.24
   4  10   7    8.09    5.57
  -4 -10  -7    7.28    5.80
  -4 -11  12    4.39    4.93
  -4 -11  11   63.63   11.90
  -4 -11  11   71.82   13.20
  -4 -11  10  -12.47    6.27
  -4 -11  10    4.91    5.77
   4  11 -10    0.48    5.50
  -4 -11   9  175.49   16.96
   4  11  -9  165.61   20.05
  -4 -11   9  141.24   16.78
  -4 -11   8   -5.38    5.68
   4  11  -8   14.57    8.16
  -4 -11   7  102.99   14.63
   4  11  -7   98.69   15.20
  -4 -11   6    5.04    4.73
   4  11  -6   10.92    6.65
  -4 -11   5   -0.31    3.82
   4  11  -5   -0.97    4.72
  -4 -11   4   11.06    6.42
   4  11  -4    5.74    5.24
  -4 -11   3   38.84    9.18
   4  11  -3   35.51    8.63
  -4 -11   2   -2.27    5.32
   4  11  -2   -1.30    4.17
  -4 -11   1  217.89   19.85
   4  11  -1  237.09   20.75
  -4 -11   0    8.95    6.19
   4  11   0    6.96    5.06
  -4 -11  -1  177.70   18.30
   4  11   1  176.87   18.35
  -4 -11  -2   21.96    7.63
   4  11   2   24.47    7.40
   4  11   3   65.55   12.23
  -4 -11  -3   82.17   13.00
   4  11   3   62.17   10.77
  -4 -11  -4    5.13    4.57
   4  11   4    4.12    4.14
  -4 -11  -4    4.08    4.58
   4  11   4    9.21    5.87
   4  11   5    3.81    5.40
  -4 -11  -5   -9.36    5.76
   4  11   5   -6.32    5.19
  -4 -11  -6    3.80    5.41
  -4 -12  11    8.73    7.59
  -4 -12  10    4.01    4.96
  -4 -12   9    2.40    5.74
  -4 -12   8   30.12    8.90
  -4 -12   7    0.00    4.03
   4  12  -7  -11.72    7.46
   4  12  -6  137.89   17.95
  -4 -12   6  119.99   15.84
  -4 -12   5   10.47    4.77
   4  12  -5   25.13    8.99
  -4 -12   4  101.84   14.18
   4  12  -4  101.42   15.01
  -4 -12   3   13.08    7.37
   4  12  -3   19.55    7.25
  -4 -12   2   25.33    7.40
   4  12  -2   28.93    9.22
  -4 -12   1    5.85    5.05
   4  12  -1   -1.24    5.38
  -4 -12   0   -6.60    5.51
   4  12   0    0.88    4.82
  -4 -12  -1    2.75    5.37
   4  12   1    2.19    5.05
  -4 -12  -2  120.93   16.06
   4  12   2  118.08   15.35
  -4 -12  -3   18.05    6.50
   4  12   3    6.53    5.13
  -4 -12  -4  140.27   17.76
   4  12   4  119.12   15.49
   4  12   5    8.34    4.59
  -4 -13   9   12.45    7.73
  -4 -13   8    6.03    5.17
  -4 -13   7    1.04    4.75
  -4 -13   6   14.84    6.97
  -4 -13   5   24.92    7.49
  -4 -13   4    4.65    7.06
  -4 -13   3  153.71   17.88
  -4 -13   2   15.49    7.13
   4  13  -2   32.06    9.33
  -4 -13   1   51.69   10.31
   4  13  -1   61.12   12.04
  -4 -13   0    1.36    4.20
   4  13   0    3.77    5.62
  -4 -13  -1   15.97    6.98
   4  13   1    8.60    5.57
  -4 -13  -2    2.77    5.40
  -4 -14   6    7.50    5.09
  -4 -14   5    1.90    4.36
  -4 -14   4   -1.78    4.84
  -4 -14   3   -2.49    4.59
  -4 -14   2   26.24    8.17
  -4 -14   1   -7.64    6.72
  -4 -14   0  136.28   17.76
  -5  14   0   53.37   11.48
  -5  14  -2   37.56    9.18
  -5  14  -3   -1.00    5.52
   5 -13  -3  150.06   18.85
   5 -13  -2   14.60    7.00
  -5  13   1    1.98    5.61
  -5  13   1   20.69    7.02
   5 -13  -1   18.66    8.57
  -5  13   0   -4.98    4.82
   5 -13   0    5.92    4.33
  -5  13   0   -1.50    5.06
  -5  13  -1   18.03    6.07
   5 -13   1   17.23    6.29
  -5  13  -1   16.70    6.41
   5 -13   2   12.22    6.52
  -5  13  -2    4.95    4.32
  -5  13  -3   10.38    5.41
   5 -13   3   20.36    7.51
  -5  13  -3   22.75    7.74
   5 -13   4   -6.75    5.39
   5 -12  -7    3.58    5.37
   5 -12  -6   11.95    6.67
   5 -12  -5    6.40    5.42
  -5  12   4   10.69    5.22
   5 -12  -4    2.24    4.48
   5 -12  -3   13.29    6.10
  -5  12   3   -5.14    6.05
  -5  12   2  114.24   16.00
   5 -12  -2  146.42   17.64
  -5  12   2  126.96   14.97
  -5  12   1   -4.71    4.95
  -5  12   1   -2.46    3.94
   5 -12  -1   -2.41    5.19
  -5  12   0  120.42   15.77
   5 -12   0  148.69   17.16
  -5  12   0  133.55   15.90
  -5  12  -1   -4.92    4.49
   5 -12   1   -2.49    5.76
  -5  12  -2   65.49   11.27
   5 -12   2   81.15   13.28
  -5  12  -2  105.77   15.40
  -5  12  -3    2.17    3.90
   5 -12   3   -0.17    4.23
  -5  12  -3   -2.29    5.03
   5 -12   4   10.68    6.20
  -5  12  -4    8.26    6.81
   5 -12   5    7.70    6.25
  -5  12  -5   21.39    8.23
   5 -12   6    4.93    5.23
   5 -12   7    6.07    5.88
   5 -11  -9   12.93    6.66
   5 -11  -8    2.42    4.53
   5 -11  -7   78.05   12.84
  -5  11   6    5.17    5.23
   5 -11  -6   -0.14    5.23
  -5  11   5  111.97   15.94
   5 -11  -5  115.81   15.29
  -5  11   4   41.22   11.11
   5 -11  -4    6.35    5.92
   5 -11  -3   25.34    7.35
  -5  11   3   27.25    8.09
   5 -11  -2   -2.10    3.79
  -5  11   2   -0.24    4.19
  -5  11   2   -2.00    3.65
  -5  11   1    1.93    3.86
  -5  11   1    0.14    5.08
   5 -11  -1    7.41    5.32
  -5  11   0   -2.59    4.84
   5 -11   0   -0.94    3.89
  -5  11   0    3.01    4.24
  -5  11  -1   97.22   13.36
   5 -11   1  146.32   16.36
  -5  11  -1  128.77   15.51
  -5  11  -2   -7.64    5.35
   5 -11   2   -0.15    3.47
  -5  11  -2   -6.08    4.99
  -5  11  -3  151.57   15.75
   5 -11   3  171.58   17.85
  -5  11  -3  163.59   18.08
  -5  11  -4   -3.52    3.72
   5 -11   4    8.62    6.15
  -5  11  -4   11.40    7.37
   5 -11   5  226.44   21.02
  -5  11  -5  201.98   21.12
   5 -11   6   -0.27    3.97
  -5  11  -6    7.89    6.01
   5 -11   7   11.58    6.53
  -5  11  -7   -1.87    5.00
   5 -11   8    0.12    5.04
   5 -10 -10   19.78    6.49
   5 -10  -9    6.44    5.06
   5 -10  -8    4.25    4.53
   5 -10  -7    1.11    3.79
  -5  10   7   -3.92    6.09
  -5  10   6   83.67   13.84
   5 -10  -6   56.12   10.24
  -5  10   5    8.06    6.01
   5 -10  -5    0.13    4.14
  -5  10   4  125.97   16.14
   5 -10  -4  147.22   16.13
   5 -10  -3    4.88    5.28
  -5  10   3    6.12    4.22
  -5  10   3    5.37    3.87
  -5  10   2  135.05   16.40
   5 -10  -2  115.18   14.12
  -5  10   2  143.78   14.81
  -5  10   1   -5.32    5.14
  -5  10   1    6.19    4.64
   5 -10  -1   -3.82    3.95
  -5  10   0   58.94   10.45
   5 -10   0   66.26   10.96
  -5  10   0   67.09   10.87
  -5  10  -1   -6.19    4.51
   5 -10   1    1.48    3.26
  -5  10  -1    7.79    5.19
  -5  10  -2    1.27    4.25
   5 -10   2    3.19    4.96
  -5  10  -2   -1.43    3.87
  -5  10  -3   -3.90    4.18
   5 -10   3   -4.56    3.89
  -5  10  -3    4.59    5.51
  -5  10  -4  100.54   12.22
   5 -10   4  107.54   13.94
  -5  10  -4  114.90   15.46
   5 -10   5    7.56    4.81
  -5  10  -5    1.70    4.19
   5 -10   6  106.19   14.32
  -5  10  -6   99.74   14.98
   5 -10   7    4.13    5.11
   5 -10   7    8.82    5.86
  -5  10  -7    7.94    5.87
   5 -10   8  175.30   18.54
   5 -10   8  132.90   17.25
  -5  10  -8  157.12   19.15
   5 -10   9   -1.52    4.54
  -5  10  -9    3.35    4.87
   5 -10   9   14.75    7.62
   5 -10  10    3.63    4.70
   5  -9 -10    3.25    4.08
  -5   9   9  105.51   15.59
   5  -9  -9  116.36   14.15
  -5   9   8   13.88    6.78
   5  -9  -8    2.36    3.20
  -5   9   7   94.35   14.74
   5  -9  -7  103.74   13.42
  -5   9   6   -5.77    4.65
   5  -9  -6    7.20    4.05
  -5   9   5   35.44    8.77
   5  -9  -5   45.97    8.43
   5  -9  -5   32.79    7.25
  -5   9   4    8.44    5.17
   5  -9  -4   21.40    6.01
   5  -9  -4   19.86    6.10
  -5   9   4   15.18    4.78
   5  -9  -3   10.79    4.64
  -5   9   3   -1.85    5.69
   5  -9  -3    1.18    2.74
  -5   9   3   -2.40    4.15
   5  -9  -2    3.89    3.54
  -5   9   2   -4.31    4.34
   5  -9  -2    7.16    4.01
  -5   9   2   -1.80    3.32
  -5   9   1   99.54   12.97
   5  -9  -1  106.51   12.65
  -5   9   1  103.01   12.48
  -5   9   0    4.02    3.20
   5  -9   0    7.96    3.66
  -5   9   0    9.62    4.41
  -5   9  -1  249.83   19.61
   5  -9   1  257.44   19.49
  -5   9  -1  236.14   19.08
  -5   9  -2    0.28    3.46
   5  -9   2    6.34    4.76
  -5   9  -2    4.20    3.61
  -5   9  -3  289.83   20.02
   5  -9   3  259.35   20.07
  -5   9  -3  260.40   21.21
   5  -9   4    4.23    4.55
  -5   9  -4   -3.08    4.18
  -5   9  -4   -0.49    4.26
   5  -9   5   14.62    5.53
  -5   9  -5   16.05    4.61
  -5   9  -5   11.61    5.86
   5  -9   6    2.54    4.10
   5  -9   6    1.24    5.32
  -5   9  -6    8.61    6.29
   5  -9   7   57.98   10.95
  -5   9  -7   58.60   11.37
   5  -9   7   58.50   10.97
   5  -9   8    0.09    4.38
  -5   9  -8    1.85    4.62
   5  -9   8    3.81    5.38
   5  -9   9   99.53   14.66
  -5   9  -9   74.71   13.11
   5  -9   9  105.75   14.83
   5  -9  10   -6.68    6.42
   5  -9  10   -0.48    4.60
  -5   9 -10   -5.02    5.87
   5  -9  11  129.28   17.73
  -5   8  10    2.69    6.61
   5  -8 -10    7.83    4.85
   5  -8  -9   -3.71    3.67
  -5   8   9   13.87    6.61
  -5   8   8   48.75   10.58
   5  -8  -8   42.43    7.90
  -5   8   7   10.64    5.01
   5  -8  -7   10.12    4.48
  -5   8   6  241.27   20.96
   5  -8  -6  242.58   18.26
  -5   8   5    1.02    4.31
   5  -8  -5   10.84    5.47
   5  -8  -5    7.14    3.20
  -5   8   4  170.06   16.81
   5  -8  -4  155.50   14.13
   5  -8  -4  164.50   14.92
  -5   8   4  167.79   13.38
   5  -8  -3   -1.58    4.23
  -5   8   3   -3.34    4.63
   5  -8  -3    3.25    3.83
  -5   8   3    1.20    2.77
   5  -8  -2   18.78    5.82
  -5   8   2   36.39    8.41
   5  -8  -2   20.23    5.77
  -5   8   2   22.02    5.82
  -5   8   1   26.38    7.34
   5  -8  -1   35.65    6.67
  -5   8   1   36.14    7.17
   5  -8  -1   36.10    7.67
  -5   8   0   43.50    8.42
   5  -8   0   37.73    6.63
   5  -8   0   35.96    7.49
  -5   8   0   24.72    6.03
  -5   8  -1    2.80    3.41
   5  -8   1    3.79    3.12
  -5   8  -1    2.42    4.00
  -5   8  -2  130.81   13.27
   5  -8   2  113.00   12.41
  -5   8  -2  117.13   13.54
   5  -8   3    8.29    4.10
  -5   8  -3   24.43    6.27
  -5   8  -3   17.15    6.08
   5  -8   4  234.25   19.57
  -5   8  -4  252.61   17.12
   5  -8   4  233.48   18.41
  -5   8  -4  255.10   20.48
   5  -8   5    4.43    4.27
  -5   8  -5    3.64    2.58
   5  -8   5    6.08    3.67
  -5   8  -5    1.54    4.27
   5  -8   6  187.72   17.25
   5  -8   6  194.35   18.35
  -5   8  -6  188.35   18.44
   5  -8   7    7.71    5.43
  -5   8  -7   -2.82    4.41
   5  -8   7   -9.62    5.51
   5  -8   8   31.24    7.79
  -5   8  -8   31.66    9.16
   5  -8   8   31.09    8.07
   5  -8   9    4.06    6.38
   5  -8   9    2.26    4.25
  -5   8  -9   -5.96    5.87
   5  -8  10    2.68    4.57
   5  -8  10   -7.70    5.72
  -5   8 -10   -1.26    5.04
   5  -8  11   -5.12    4.10
   5  -8  11    5.85    5.78
  -5   8 -11    6.13    4.41
   5  -7 -13   32.67    8.66
  -5   7  12    4.12    4.94
   5  -7 -12    3.30    4.70
  -5   7  11  154.27   17.65
  -5   7  11  120.36   16.55
   5  -7 -11  148.37   15.14
  -5   7  10   -2.76    4.96
  -5   7  10    2.35    5.17
   5  -7 -10   10.12    5.04
   5  -7 -10   -0.09    2.77
  -5   7   9   81.90   12.95
   5  -7  -9   79.04   10.24
   5  -7  -9   92.60   11.78
   5  -7  -8    0.25    3.40
  -5   7   8    1.72    4.35
   5  -7  -8    5.92    4.10
  -5   7   7   -2.15    4.57
   5  -7  -7    6.68    3.70
   5  -7  -6   13.17    5.21
  -5   7   6   13.41    6.26
  -5   7   5   21.61    7.09
   5  -7  -5   15.87    5.48
   5  -7  -5   15.28    5.10
  -5   7   5   17.09    4.82
  -5   7   4    2.19    4.07
   5  -7  -4    2.02    2.77
   5  -7  -4    4.95    2.75
  -5   7   4    4.53    3.23
  -5   7   3  248.52   19.30
   5  -7  -3  275.03   18.22
   5  -7  -3  260.88   17.70
  -5   7   3  241.21   16.21
   5  -7  -2   -1.52    3.20
  -5   7   2    4.42    3.61
   5  -7  -2   -3.08    2.89
  -5   7   2    2.84    3.02
  -5   7   1  236.94   18.07
   5  -7  -1  253.75   16.53
   5  -7  -1  243.62   17.13
  -5   7   1  231.29   16.72
  -5   7   0    3.24    3.39
   5  -7   0    2.67    3.68
   5  -7   0    5.75    3.81
  -5   7   0    6.49    4.97
  -5   7  -1    4.08    3.39
   5  -7   1    9.11    4.12
  -5   7  -1    7.05    5.55
  -5   7  -2    3.14    2.99
   5  -7   2   11.11    3.79
   5  -7   2    1.26    4.06
  -5   7  -2    6.47    4.01
   5  -7   3  111.82   12.63
  -5   7  -3  112.76   11.64
   5  -7   3  111.14   12.06
  -5   7  -3  118.04   12.92
   5  -7   4    8.34    3.76
[truncated: 99,354 more chars]
