# Supplementary material for: Crystal structure of 4-(tri­methyl­germ­yl)benzoic acid
Source: Acta Crystallogr E Crystallogr Commun. 2015 May 23;71(Pt 6):687–9. doi: 10.1107/S2056989015009160 (PMC4459299; doi:10.1107/S2056989015009160)
Supplement: Supplementary file 2 [file e-71-00687-Isup2.hkl]

data_I                                                                          
_shelx_title ' 3136i in P-1 No2' 
_shelx_refln_list_code          4                                               
_shelx_F_calc_maximum      238.42                                               
_exptl_crystal_F_000       488.00                                               
_reflns_d_resolution_high  0.7828                                               
                                                                                
loop_                                                                           
 _space_group_symop_operation_xyz                                               
 'x, y, z'                                                                      
 '-x, -y, -z'                                                                   
                                                                                
_cell_length_a     6.3560                                                       
_cell_length_b    12.3927                                                       
_cell_length_c    14.2084                                                       
_cell_angle_alpha  96.348                                                       
_cell_angle_beta   92.846                                                       
_cell_angle_gamma  93.246                                                       
                                                                                
_shelx_F_squared_multiplier     1.000                                           
                                                                                
loop_                                                                           
 _refln_index_h                                                                 
 _refln_index_k                                                                 
 _refln_index_l                                                                 
 _refln_F_squared_calc                                                          
 _refln_F_squared_meas                                                          
 _refln_F_squared_sigma                                                         
 _refln_observed_status                                                         
   1   0   0        332.44        363.50         6.80 o                         
   2   0   0        460.10        496.70         9.21 o                         
   3   0   0       6055.40       5872.89        85.46 o                         
   4   0   0       5868.75       5629.97       122.10 o                         
   5   0   0          6.78         16.80        37.01 o                         
   6   0   0        797.32        740.56        58.07 o                         
   7   0   0       1602.61       1513.38        91.52 o                         
   8   0   0        127.99        131.93        35.98 o                         
  -8   1   0         15.12         42.97        25.91 o                         
  -7   1   0         15.97         41.07        19.37 o                         
  -6   1   0         27.03         28.81        16.30 o                         
  -5   1   0        141.59        146.54        24.69 o                         
  -4   1   0         21.58         16.18         5.51 o                         
  -3   1   0        648.96        700.47        16.64 o                         
  -2   1   0       1171.06       1316.53        16.13 o                         
  -1   1   0          1.29         -0.37         2.34 o                         
   1   1   0         34.08         35.11         3.45 o                         
   2   1   0       3819.20       3971.22        29.65 o                         
   3   1   0          8.69         10.34         7.38 o                         
   4   1   0         34.80         37.35         8.11 o                         
   5   1   0          0.88          0.13        22.26 o                         
   6   1   0         60.57         28.03        20.59 o                         
   7   1   0         25.08         36.25        16.72 o                         
   8   1   0         17.97         13.35        19.69 o                         
  -7   2   0       1118.31       1039.26        72.80 o                         
  -6   2   0         47.86         35.93        29.53 o                         
  -5   2   0       2282.23       2234.82        49.72 o                         
  -4   2   0       1331.82       1190.42        27.23 o                         
  -3   2   0       3340.16       3354.30        38.01 o                         
  -2   2   0          9.91         10.56         3.85 o                         
  -1   2   0      15468.19      15530.08       126.63 o                         
   0   2   0       5843.61       5945.74        57.44 o                         
   1   2   0         51.29         79.97         5.89 o                         
   2   2   0       4251.20       4356.91        69.09 o                         
   3   2   0       2604.64       2674.03        37.57 o                         
   4   2   0        566.70        554.38        47.44 o                         
   5   2   0       1936.90       1988.85       111.92 o                         
   6   2   0       1428.82       1407.06        81.79 o                         
   7   2   0        397.82        415.28        51.24 o                         
  -7   3   0         36.49          9.09        14.54 o                         
  -6   3   0         73.07         82.02        18.18 o                         
  -5   3   0        174.85        192.45        15.18 o                         
  -4   3   0          2.98          6.38         6.14 o                         
  -3   3   0         10.18         10.32         3.62 o                         
  -2   3   0         95.72        110.50         6.03 o                         
  -1   3   0          0.23          9.15         4.97 o                         
   0   3   0         49.23         49.35         6.47 o                         
   1   3   0          4.08          1.21         6.49 o                         
   2   3   0         70.32         85.20         7.37 o                         
   3   3   0         82.45         94.77        10.56 o                         
   4   3   0        364.96        397.30        20.80 o                         
   5   3   0        222.18        173.92        28.27 o                         
   6   3   0          0.26         -1.35        15.55 o                         
   7   3   0        164.63        140.66        34.57 o                         
  -7   4   0          7.63         -8.94        25.49 o                         
  -6   4   0        377.87        378.16        26.84 o                         
  -5   4   0       4443.79       4488.58        56.27 o                         
  -4   4   0        515.61        507.08        15.89 o                         
  -3   4   0        139.29        137.81         8.56 o                         
  -2   4   0       5524.97       5673.96        84.68 o                         
  -1   4   0       9212.08       8709.04       105.02 o                         
   0   4   0       1626.04       1697.49        40.22 o                         
   1   4   0       1246.11       1259.69        32.24 o                         
   2   4   0      11832.20      11983.83       106.47 o                         
   3   4   0        998.39        973.01        29.12 o                         
   4   4   0        553.89        488.39        24.04 o                         
   5   4   0       1538.15       1579.36        81.57 o                         
   6   4   0       2452.52       2423.82       144.48 o                         
   7   4   0         27.31         -4.93        24.02 o                         
  -7   5   0         22.27         14.21        16.32 o                         
  -6   5   0        106.48        117.64        15.26 o                         
  -5   5   0          3.03          9.26         7.25 o                         
  -4   5   0         47.73         46.23         6.93 o                         
  -3   5   0        226.21        184.93         9.38 o                         
  -2   5   0        881.08       1014.38        36.41 o                         
  -1   5   0         17.61         11.63         5.09 o                         
   0   5   0         10.58         19.30         5.32 o                         
   1   5   0       1304.67       1401.33        35.70 o                         
   2   5   0        301.51        297.42        17.35 o                         
   3   5   0         10.28         14.75         8.90 o                         
   4   5   0        132.47        135.70        14.24 o                         
   5   5   0          7.35         41.08        21.66 o                         
   6   5   0        112.25        102.90        27.64 o                         
   7   5   0         49.69         37.95        23.90 o                         
  -7   6   0        401.20        396.72        38.89 o                         
  -6   6   0       1681.04       1696.10        60.64 o                         
  -5   6   0       2563.52       2554.40        61.35 o                         
  -4   6   0        368.31        372.95        19.93 o                         
  -3   6   0       4550.10       4593.69        58.15 o                         
  -2   6   0       7935.91       8114.06       120.53 o                         
  -1   6   0       1708.41       1802.48        31.36 o                         
   0   6   0       6615.58       7150.89        84.93 o                         
   1   6   0       7199.82       7369.29       101.52 o                         
   2   6   0        418.70        382.50        18.02 o                         
   3   6   0        915.51        892.52        29.17 o                         
   4   6   0       1696.04       1726.10        44.39 o                         
   5   6   0       1392.38       1454.80        84.23 o                         
   6   6   0          4.43         30.32        20.61 o                         
   7   6   0        386.47        396.79        67.27 o                         
  -7   7   0         27.62         30.86        19.27 o                         
  -6   7   0        262.40        223.76        24.46 o                         
  -5   7   0         17.72         29.12        12.84 o                         
  -4   7   0          2.39         -4.16         9.63 o                         
  -3   7   0         64.58         67.32         7.65 o                         
  -2   7   0         11.21         13.33         3.63 o                         
  -1   7   0         10.58          5.50         4.49 o                         
   0   7   0         10.20         14.77         8.52 o                         
   1   7   0       1199.96       1231.77        44.82 o                         
   2   7   0        234.89        246.44        15.04 o                         
   3   7   0        182.84        169.82        13.19 o                         
   4   7   0        239.41        257.55        17.99 o                         
   5   7   0         94.06        107.56        27.69 o                         
   6   7   0         74.40         64.70        27.46 o                         
   7   7   0         20.17         15.22        31.57 o                         
  -7   8   0        535.46        510.17        46.65 o                         
  -6   8   0       1212.15       1193.73        55.41 o                         
  -5   8   0        239.29        236.41        23.28 o                         
  -4   8   0        167.18        163.49        18.00 o                         
  -3   8   0       4354.41       4328.94        78.22 o                         
  -2   8   0       1522.32       1345.88        48.39 o                         
  -1   8   0       1221.80       1199.47        27.90 o                         
   0   8   0       4351.46       4108.21        80.77 o                         
   1   8   0       3553.30       3643.36        82.50 o                         
   2   8   0        478.28        532.18        36.64 o                         
   3   8   0       3096.11       2929.91        51.31 o                         
   4   8   0       1901.92       1953.72        71.52 o                         
   5   8   0        140.93        106.39        30.67 o                         
   6   8   0        252.36        308.02        66.10 o                         
  -6   9   0         18.45         61.23        18.13 o                         
  -5   9   0         59.34         46.10        14.11 o                         
  -4   9   0         39.97         39.34        12.96 o                         
  -3   9   0        801.55        779.96        34.51 o                         
  -2   9   0        580.40        548.37        21.45 o                         
  -1   9   0         38.57         40.55        12.58 o                         
   0   9   0         24.21         28.01        11.61 o                         
   1   9   0         98.51         92.72        16.43 o                         
   2   9   0         45.55         29.99         8.78 o                         
   3   9   0          1.37         14.58        12.83 o                         
   4   9   0        397.81        381.19        30.40 o                         
   5   9   0          1.07          3.14        17.54 o                         
   6   9   0         20.14         26.02        18.86 o                         
  -6  10   0         30.31         37.00        15.92 o                         
  -5  10   0        421.52        428.20        41.43 o                         
  -4  10   0       1735.29       1700.35        76.11 o                         
  -3  10   0        756.40        725.58        49.06 o                         
  -2  10   0        535.20        547.34        20.04 o                         
  -1  10   0       2070.42       2084.45        56.01 o                         
   0  10   0       3261.16       3185.23        93.49 o                         
   1  10   0        106.92        104.76        19.23 o                         
   2  10   0       1741.33       1734.92        48.04 o                         
   3  10   0       1370.31       1429.92        64.39 o                         
   4  10   0        693.01        601.42        59.29 o                         
   5  10   0        169.23        225.52        34.25 o                         
  -6  11   0         13.40         13.41        17.95 o                         
  -5  11   0          0.02         -0.64        16.46 o                         
  -4  11   0         79.62         83.78        22.43 o                         
  -3  11   0         58.84         57.62        18.86 o                         
  -2  11   0          1.44         25.25        17.23 o                         
  -1  11   0         23.30         11.67        11.51 o                         
   0  11   0        381.90        383.23        32.71 o                         
   1  11   0        428.78        438.35        35.69 o                         
   2  11   0         11.35         15.69        14.36 o                         
   3  11   0          2.95        -13.08        15.07 o                         
   4  11   0          9.23         52.42        26.14 o                         
   5  11   0          0.40        -33.12        22.08 o                         
  -5  12   0        910.37        896.92        62.58 o                         
  -4  12   0        688.88        708.06        55.33 o                         
  -3  12   0        205.17        153.71        33.65 o                         
  -2  12   0       1835.56       1864.19        82.15 o                         
  -1  12   0       1782.06       1828.32        79.25 o                         
   0  12   0         37.44         35.37        12.36 o                         
   1  12   0        852.86        899.05        52.05 o                         
   2  12   0       1148.84       1100.40        60.57 o                         
   3  12   0        243.08        309.89        35.10 o                         
   4  12   0          3.57        -17.42        24.96 o                         
  -4  13   0          1.04         -6.57        17.87 o                         
  -3  13   0         14.19         14.52        20.97 o                         
  -2  13   0          7.24          7.16        25.05 o                         
  -1  13   0        169.87        114.26        23.77 o                         
   0  13   0         28.38         27.32        16.52 o                         
   1  13   0          6.77         13.75        13.15 o                         
   2  13   0          0.22         -5.99        16.29 o                         
   3  13   0        447.85        454.30        44.14 o                         
   4  13   0          1.73         15.95        22.45 o                         
  -4  14   0         28.01         73.20        27.58 o                         
  -3  14   0        853.44       1075.17       107.32 o                         
  -2  14   0       1162.56       1165.95        72.88 o                         
  -1  14   0        269.67        270.77        36.51 o                         
   0  14   0        615.46        665.52        65.02 o                         
   1  14   0        871.01        975.10        98.60 o                         
   2  14   0        443.73        438.79        43.48 o                         
   3  14   0         18.78         10.78        22.56 o                         
  -2  15   0          6.16         29.85        36.47 o                         
  -1  15   0          2.30        -14.69        23.97 o                         
   0  15   0         16.10         -4.73        19.78 o                         
   1  15   0          7.39          9.09        19.51 o                         
  -2 -15   1        535.02        505.49        77.71 o                         
  -1 -15   1         17.61         -6.55        58.03 o                         
   0 -15   1        766.17        830.45        62.55 o                         
   1 -15   1       1050.22       1088.94        61.27 o                         
   2 -15   1          1.96          5.83        20.95 o                         
   3 -15   1        111.71         53.11        68.57 o                         
  -3 -14   1         15.97         22.27        58.23 o                         
  -2 -14   1          4.42         14.19        15.65 o                         
  -1 -14   1         27.18         27.08        52.45 o                         
   0 -14   1          0.09         10.41        36.04 o                         
   1 -14   1         23.91         67.84        19.15 o                         
   2 -14   1          1.85         18.36        25.12 o                         
   3 -14   1         87.38        104.79        25.05 o                         
   4 -14   1         46.47        147.38        43.23 o                         
  -4 -13   1        335.74        374.18        52.26 o                         
  -3 -13   1        977.15       1080.68        66.51 o                         
  -2 -13   1          1.48         -2.94        13.37 o                         
  -1 -13   1        537.07        542.57        45.90 o                         
   0 -13   1       1708.24       1806.54       102.07 o                         
   1 -13   1        729.86        723.08        52.92 o                         
   2 -13   1        469.33        441.91        43.57 o                         
   3 -13   1       1529.29       1571.52        81.80 o                         
   4 -13   1        570.56        546.88        51.01 o                         
   5 -13   1        144.85        115.67        24.09 o                         
  -4 -12   1         13.64         16.13        24.57 o                         
  -3 -12   1        109.61         99.78        26.30 o                         
  -2 -12   1        157.82        145.91        23.29 o                         
  -1 -12   1         18.69          7.07        12.16 o                         
   0 -12   1          0.18         -2.59        12.68 o                         
   1 -12   1         39.85         45.50        24.98 o                         
   2 -12   1         31.28         33.47        17.31 o                         
   3 -12   1          0.83         12.94        18.89 o                         
   4 -12   1         58.26         58.51        21.55 o                         
   5 -12   1          1.31        -25.73        23.63 o                         
  -5 -11   1        699.32        732.91        84.49 o                         
  -4 -11   1       1325.79       1518.04        95.72 o                         
  -3 -11   1          3.18         28.00        15.87 o                         
  -2 -11   1        368.77        378.19        34.18 o                         
  -1 -11   1        965.70       1051.00        64.09 o                         
   0 -11   1       1751.63       1800.53        65.25 o                         
   1 -11   1        373.62        374.97        24.94 o                         
   2 -11   1       2182.35       2220.04        85.26 o                         
   3 -11   1       1827.34       1776.55        78.41 o                         
   4 -11   1         63.54         21.21        14.99 o                         
   5 -11   1        752.86        828.22        84.57 o                         
   6 -11   1        936.31        959.53        65.48 o                         
  -5 -10   1          1.42         12.38        61.96 o                         
  -4 -10   1         34.51         77.98        25.43 o                         
  -3 -10   1          8.34         11.67        12.50 o                         
  -2 -10   1          0.90          1.08        12.90 o                         
  -1 -10   1         15.92         26.11        12.89 o                         
   0 -10   1       1578.03       1592.91        41.65 o                         
   1 -10   1         67.73         71.43        11.81 o                         
   2 -10   1         11.28         26.72        14.41 o                         
   3 -10   1          1.21          7.81        16.72 o                         
   4 -10   1          3.35         37.12        18.18 o                         
   5 -10   1          2.56          5.39        23.05 o                         
   6 -10   1          7.07         38.98        17.96 o                         
  -6  -9   1        430.75        441.11        46.66 o                         
  -5  -9   1       1598.43       1486.78        75.92 o                         
  -4  -9   1        230.18        285.36        30.03 o                         
  -3  -9   1        642.28        637.43        29.63 o                         
  -2  -9   1       2518.75       2275.16       122.30 o                         
  -1  -9   1       3265.66       3298.61        66.54 o                         
   0  -9   1        422.47        406.45        20.73 o                         
   1  -9   1       2967.55       2883.15        58.39 o                         
   2  -9   1       3538.94       3323.72        93.36 o                         
   3  -9   1        757.77        794.81        48.64 o                         
   4  -9   1        551.80        544.10        41.26 o                         
   5  -9   1       1635.67       1654.69        74.71 o                         
   6  -9   1        493.95        535.53        39.24 o                         
  -6  -8   1          0.26          5.72        27.81 o                         
  -5  -8   1         31.81         18.35        18.39 o                         
  -4  -8   1          6.00          2.10        10.34 o                         
  -3  -8   1        192.29        202.03        16.46 o                         
  -2  -8   1         20.20         22.87        12.04 o                         
  -1  -8   1          0.18         -6.51         7.12 o                         
   0  -8   1        133.67        133.49        11.67 o                         
   1  -8   1          6.40         10.76        10.67 o                         
   2  -8   1         56.08         47.69         7.08 o                         
   3  -8   1        480.11        394.34        42.38 o                         
   4  -8   1        105.51         83.97        25.22 o                         
   5  -8   1          2.82         20.40        13.31 o                         
   6  -8   1        158.24        160.44        21.89 o                         
   7  -8   1         27.71         41.32        18.50 o                         
  -7  -7   1        392.18        340.95        68.54 o                         
  -6  -7   1        756.13        858.84        72.41 o                         
  -5  -7   1        479.59        506.62        50.69 o                         
  -4  -7   1        143.11        153.71        15.06 o                         
  -3  -7   1       3550.06       3438.91        58.26 o                         
  -2  -7   1       3538.32       3468.39        73.81 o                         
  -1  -7   1         12.51         19.89         6.51 o                         
   0  -7   1       5178.83       5211.74        77.10 o                         
   1  -7   1       3007.17       2773.85        61.56 o                         
   2  -7   1       1527.28       1540.61        33.48 o                         
   3  -7   1       2832.54       2694.08        59.15 o                         
   4  -7   1       4602.10       4409.91       104.09 o                         
   5  -7   1         16.53         43.55        15.80 o                         
   6  -7   1         13.87          0.22        11.81 o                         
   7  -7   1        826.48        825.21        57.31 o                         
  -7  -6   1         43.52         62.40        33.27 o                         
  -6  -6   1          1.99         -5.38        17.92 o                         
  -5  -6   1         33.28         20.69        13.37 o                         
  -4  -6   1         11.87         37.47        10.29 o                         
  -3  -6   1          3.26          5.82         6.78 o                         
  -2  -6   1        132.34        122.20        10.96 o                         
  -1  -6   1        807.23        817.05        28.40 o                         
   0  -6   1        788.57        863.90        21.67 o                         
   1  -6   1          0.20          6.01         4.99 o                         
   2  -6   1         15.40         17.19         4.94 o                         
   3  -6   1         58.63         53.99         8.46 o                         
   4  -6   1         13.86         18.06         6.46 o                         
   5  -6   1        119.02        125.51        14.47 o                         
   6  -6   1         32.01         48.68        14.44 o                         
   7  -6   1          2.30        -15.13        16.70 o                         
  -7  -5   1        557.10        636.32        64.84 o                         
  -6  -5   1        381.61        380.75        47.35 o                         
  -5  -5   1         19.49         12.42        11.66 o                         
  -4  -5   1       3037.53       3087.06        56.94 o                         
  -3  -5   1       2716.39       2475.49        47.85 o                         
  -2  -5   1         12.38         16.01        11.04 o                         
  -1  -5   1       3015.24       3088.76        50.72 o                         
   0  -5   1       4361.02       4493.81        64.21 o                         
   1  -5   1      20133.50      21236.21       196.95 o                         
   2  -5   1       1727.57       1724.27        50.42 o                         
   3  -5   1       7816.36       7590.89       111.24 o                         
   4  -5   1       3379.53       3321.90        49.76 o                         
   5  -5   1         85.55         77.56        11.92 o                         
   6  -5   1       1294.92       1303.94        51.49 o                         
   7  -5   1        819.69        805.61        66.14 o                         
  -7  -4   1         44.56         74.86        25.93 o                         
  -6  -4   1         66.03         44.24        21.78 o                         
  -5  -4   1         74.79         89.27        16.36 o                         
  -4  -4   1        157.33        170.92        12.52 o                         
  -3  -4   1         30.60         32.31         5.95 o                         
  -2  -4   1        526.96        628.56        32.28 o                         
  -1  -4   1        662.92        771.12        19.60 o                         
   0  -4   1        143.68        149.57         7.59 o                         
   1  -4   1          4.51         -2.01         5.48 o                         
   2  -4   1        696.99        657.21        15.47 o                         
   3  -4   1        206.10        214.94        11.43 o                         
   4  -4   1         16.17          6.57         3.47 o                         
   5  -4   1         68.70         75.29         8.22 o                         
   6  -4   1          0.59         20.37        11.06 o                         
   7  -4   1          1.47         17.07        45.68 o                         
  -7  -3   1       1052.88       1016.98        77.77 o                         
  -6  -3   1        279.67        243.05        36.01 o                         
  -5  -3   1       4122.09       4088.68        95.23 o                         
  -4  -3   1       4742.84       4471.38        89.01 o                         
  -3  -3   1        956.16        937.20        26.46 o                         
  -2  -3   1       2922.07       3119.15        43.68 o                         
  -1  -3   1      11283.39      11375.57       116.27 o                         
   0  -3   1      14570.01      14932.65       128.53 o                         
   1  -3   1       4064.63       4384.90        66.30 o                         
   2  -3   1       7122.75       7145.51        60.30 o                         
   3  -3   1       7424.67       7305.92        57.26 o                         
   4  -3   1          8.55          6.68         6.47 o                         
   5  -3   1        754.57        760.13        26.91 o                         
   6  -3   1       3167.56       3208.81        94.22 o                         
   7  -3   1        250.67        242.74        34.92 o                         
   8  -3   1         14.83         79.82        43.51 o                         
  -7  -2   1         76.78          6.09        23.69 o                         
  -6  -2   1        116.25        132.01        26.97 o                         
  -5  -2   1         13.07         18.08        13.62 o                         
  -4  -2   1        130.79        130.45        15.13 o                         
  -3  -2   1        220.66        232.43        13.19 o                         
  -2  -2   1       1545.29       1636.05        25.71 o                         
  -1  -2   1         66.56         60.05         4.58 o                         
   0  -2   1         10.12         10.41         3.32 o                         
   1  -2   1         86.32         90.55         5.74 o                         
   2  -2   1        653.71        706.47        13.51 o                         
   3  -2   1         55.07         60.21         6.26 o                         
   4  -2   1         32.76         42.43         7.51 o                         
   5  -2   1         21.67         34.01        10.71 o                         
   6  -2   1         93.63         57.66        17.79 o                         
   7  -2   1         14.46        -12.17        18.87 o                         
   8  -2   1         67.79         20.96        24.63 o                         
  -8  -1   1        350.85        443.13        89.96 o                         
  -7  -1   1         16.85         48.75        23.60 o                         
  -6  -1   1        760.37        792.30        61.02 o                         
  -5  -1   1       2060.59       2018.55        94.60 o                         
  -4  -1   1       2161.56       2078.14        59.63 o                         
  -3  -1   1       2477.57       2585.34        41.08 o                         
  -2  -1   1       3171.16       3222.72        32.85 o                         
  -1  -1   1       2837.09       2919.02        23.12 o                         
   1  -1   1       7480.71       7340.09        36.62 o                         
   2  -1   1       8389.54       8657.34        61.43 o                         
   3  -1   1          8.38          7.89         5.00 o                         
   4  -1   1       2075.92       1970.60        51.18 o                         
   5  -1   1       2288.35       2116.74        84.80 o                         
   6  -1   1        896.60        907.79        63.48 o                         
   7  -1   1        116.77        127.49        30.54 o                         
   8  -1   1        519.97        484.43        57.18 o                         
  -8   0   1         48.71        105.18        49.65 o                         
  -7   0   1         61.48        116.54        45.65 o                         
  -6   0   1         28.72         11.93        18.43 o                         
  -5   0   1         51.41         39.87        14.47 o                         
  -4   0   1          8.91          1.96         8.20 o                         
  -3   0   1        167.24        158.78         8.40 o                         
  -2   0   1        258.69        267.96         9.08 o                         
  -1   0   1        132.74        133.04         4.62 o                         
   1   0   1         38.11         41.19         3.58 o                         
   2   0   1        219.54        237.41         8.15 o                         
   3   0   1        290.54        354.69        14.50 o                         
   4   0   1         11.91         23.98         8.82 o                         
   5   0   1         23.10         24.52        15.78 o                         
   6   0   1        216.17        235.97        34.16 o                         
   7   0   1        107.03         98.04        30.01 o                         
   8   0   1         24.71         39.57        24.64 o                         
  -8   1   1          3.67         -4.07        33.70 o                         
  -7   1   1        408.07        502.90        52.09 o                         
  -6   1   1       2514.34       2528.92       101.44 o                         
  -5   1   1       1447.85       1491.14        58.78 o                         
  -4   1   1        154.27        186.17        13.31 o                         
  -3   1   1       9022.97       9115.37       117.12 o                         
  -2   1   1       7755.39       7847.89        67.15 o                         
  -1   1   1       2071.32       2249.82        18.35 o                         
   0   1   1        216.80        272.96        21.66 o                         
   1   1   1      56842.93      57343.04       470.52 o                         
   2   1   1       1939.23       2002.80        32.58 o                         
   3   1   1        641.13        640.73        22.05 o                         
   4   1   1       4547.90       4409.13       121.20 o                         
   5   1   1       2213.05       2145.19       129.07 o                         
   6   1   1          5.10          3.34        17.97 o                         
   7   1   1        408.54        452.37        54.18 o                         
   8   1   1        469.76        467.60        59.29 o                         
  -8   2   1         19.13        -13.88        33.63 o                         
  -7   2   1          0.43          0.24        14.89 o                         
  -6   2   1         16.58         -4.12        14.13 o                         
  -5   2   1         37.27         41.60         8.90 o                         
  -4   2   1         85.16         73.19         7.87 o                         
  -3   2   1        300.04        300.00        12.77 o                         
  -2   2   1       1118.12       1220.17        17.32 o                         
  -1   2   1        120.65        122.02         4.76 o                         
   0   2   1          3.45          9.74         3.55 o                         
   1   2   1          3.96          8.54         5.34 o                         
   2   2   1        955.13       1039.92        26.88 o                         
   3   2   1        398.26        377.41        22.47 o                         
   4   2   1          0.48          2.45         5.76 o                         
   5   2   1          9.27         11.56        13.85 o                         
   6   2   1        187.77        177.09        30.85 o                         
   7   2   1          5.21          8.15        22.15 o                         
  -7   3   1       1462.08       1325.28        78.57 o                         
  -6   3   1       1590.97       1528.55        65.44 o                         
  -5   3   1         16.01         20.69         7.55 o                         
  -4   3   1       5573.36       5275.54        65.29 o                         
  -3   3   1       3070.73       2944.10        51.62 o                         
  -2   3   1       1631.99       1796.80        24.69 o                         
  -1   3   1       2736.24       2715.71        27.21 o                         
   0   3   1       9785.87      10236.10       116.51 o                         
   1   3   1       3967.68       4392.10        66.41 o                         
   2   3   1         94.09         77.60         8.56 o                         
   3   3   1       9128.46       8985.54       103.98 o                         
   4   3   1       5179.79       4958.28        70.34 o                         
   5   3   1          2.61         -9.44        15.05 o                         
   6   3   1       1014.34        954.09        70.26 o                         
   7   3   1        973.88        952.48        77.82 o                         
  -7   4   1          4.37         -5.07        19.09 o                         
  -6   4   1         40.56         37.22        10.83 o                         
  -5   4   1        263.21        276.99        15.25 o                         
  -4   4   1          2.34          5.20         5.04 o                         
  -3   4   1        513.07        532.67        17.36 o                         
  -2   4   1        514.88        556.41        13.31 o                         
  -1   4   1        324.40        320.65        11.07 o                         
   0   4   1        310.92        299.89        12.49 o                         
   1   4   1         81.12         79.59         9.11 o                         
   2   4   1          0.29         -4.44         4.77 o                         
   3   4   1         65.47         77.02        11.64 o                         
   4   4   1         36.69         32.13         9.27 o                         
   5   4   1       1141.91       1050.30        68.67 o                         
   6   4   1          6.61        -20.03        22.59 o                         
   7   4   1          4.20        -34.78        23.19 o                         
  -7   5   1        650.25        616.43        55.46 o                         
  -6   5   1         63.34         54.97         9.83 o                         
  -5   5   1        962.22        995.43        27.00 o                         
  -4   5   1       5322.68       5205.74        58.70 o                         
  -3   5   1       1359.58       1360.85        27.60 o                         
  -2   5   1       2065.81       2343.27        33.96 o                         
  -1   5   1       4334.95       4405.18        39.27 o                         
   0   5   1       6322.37       6024.10       205.41 o                         
   1   5   1         30.55         32.68        12.49 o                         
   2   5   1       2920.12       2369.90       123.30 o                         
   3   5   1       6705.83       6512.49       142.09 o                         
   4   5   1        432.20        429.47        42.81 o                         
   5   5   1         72.72         99.72        24.73 o                         
   6   5   1        631.02        683.24        62.35 o                         
   7   5   1        727.94        760.56        72.24 o                         
  -7   6   1         13.70         28.20        17.83 o                         
  -6   6   1          4.09         -5.56        15.20 o                         
  -5   6   1         60.49         60.63        12.35 o                         
  -4   6   1          4.39         10.80         4.36 o                         
  -3   6   1          0.41         -0.26         4.77 o                         
  -2   6   1          8.65         21.64         5.26 o                         
  -1   6   1        246.17        264.61        12.68 o                         
   0   6   1        188.48        186.88        16.20 o                         
   1   6   1        302.25        362.27        28.77 o                         
   2   6   1        313.27        275.88        26.25 o                         
   3   6   1        171.58        175.35        26.99 o                         
   4   6   1         14.15          5.55        20.49 o                         
   5   6   1         48.43         46.80        21.48 o                         
   6   6   1         75.24         83.97        28.33 o                         
   7   6   1          2.91          8.92        22.41 o                         
  -7   7   1        166.18        209.65        34.87 o                         
  -6   7   1        171.02        202.43        20.91 o                         
  -5   7   1       1598.10       1614.46        57.00 o                         
  -4   7   1       2276.89       2295.98        62.36 o                         
  -3   7   1        438.71        439.79        15.91 o                         
  -2   7   1       3333.07       3319.38        60.19 o                         
  -1   7   1       6714.15       6756.73        88.88 o                         
   0   7   1       1027.46        990.27        38.20 o                         
   1   7   1       4112.85       4167.94       101.50 o                         
   2   7   1       4719.19       4262.89       177.46 o                         
   3   7   1        362.91        355.49        37.88 o                         
   4   7   1        429.92        453.13        38.52 o                         
   5   7   1        699.12        667.66        60.30 o                         
   6   7   1        843.52        831.74        74.43 o                         
  -7   8   1          0.89         21.12        18.60 o                         
  -6   8   1         31.67         56.52        16.42 o                         
  -5   8   1        237.21        227.89        23.97 o                         
  -4   8   1         99.23         74.80        14.41 o                         
  -3   8   1        224.22        237.41        15.68 o                         
  -2   8   1          0.17         -2.43         8.71 o                         
  -1   8   1          6.93         -1.35         8.32 o                         
   0   8   1         32.28         37.31        10.52 o                         
   1   8   1         27.92         19.54         5.94 o                         
   2   8   1         10.97         10.82         5.08 o                         
   3   8   1         10.96         22.75        11.73 o                         
   4   8   1        274.71        269.69        27.72 o                         
   5   8   1         70.39         68.56        21.96 o                         
   6   8   1         41.75         34.17        35.77 o                         
  -6   9   1        959.43       1030.68        60.61 o                         
  -5   9   1        698.81        688.41        48.91 o                         
  -4   9   1        226.69        214.74        21.96 o                         
  -3   9   1       1142.79       1130.46        47.58 o                         
  -2   9   1       4140.73       4022.29       109.64 o                         
  -1   9   1       1500.45       1511.43        65.17 o                         
   0   9   1       1844.70       1757.81        58.59 o                         
   1   9   1       3284.62       3174.62        82.80 o                         
   2   9   1       1262.36       1137.77        59.32 o                         
   3   9   1         72.78        104.22        17.71 o                         
   4   9   1       2005.64       1981.45        94.80 o                         
   5   9   1       1200.53       1184.51        86.99 o                         
   6   9   1          2.76         21.15        43.45 o                         
  -6  10   1         30.94         38.92        18.05 o                         
  -5  10   1          1.59         -6.72        22.53 o                         
  -4  10   1          8.33         14.64        23.84 o                         
  -3  10   1        109.44        155.71        26.70 o                         
  -2  10   1        170.10        158.26        20.58 o                         
  -1  10   1        196.94        193.83        19.11 o                         
   0  10   1        333.31        329.74        28.88 o                         
   1  10   1         63.03         69.93        16.07 o                         
   2  10   1         14.82          4.44        11.62 o                         
   3  10   1        182.88        174.77        24.51 o                         
   4  10   1         18.93         44.18        14.84 o                         
   5  10   1         64.35         34.57        19.21 o                         
  -6  11   1        636.34        706.57        56.05 o                         
  -5  11   1         29.64         19.90        17.76 o                         
  -4  11   1        628.03        619.37        49.65 o                         
  -3  11   1       2221.08       2165.04        87.15 o                         
  -2  11   1       1026.82        958.63        56.27 o                         
  -1  11   1       1131.93       1180.25        46.06 o                         
   0  11   1       1284.49       1297.92        56.52 o                         
   1  11   1       1364.86       1331.33        60.39 o                         
   2  11   1         29.52         27.24        14.19 o                         
   3  11   1        955.62        972.26        57.02 o                         
   4  11   1       1215.73       1183.14        86.47 o                         
   5  11   1        131.24        107.36        46.88 o                         
  -5  12   1          2.57        -21.00        17.69 o                         
  -4  12   1         30.62         48.41        20.10 o                         
  -3  12   1        209.41        141.10        36.76 o                         
  -2  12   1          3.44         -7.43        16.35 o                         
  -1  12   1          2.16         -0.14        14.98 o                         
   0  12   1         76.13         63.49        14.37 o                         
   1  12   1         76.16         32.96        16.52 o                         
   2  12   1          4.06         -4.20        15.24 o                         
   3  12   1          7.26         24.55        15.46 o                         
   4  12   1          1.66         16.43        24.55 o                         
  -4  13   1       1295.40       1304.13        76.22 o                         
  -3  13   1        732.71        717.56        56.32 o                         
  -2  13   1         57.17         72.16        25.77 o                         
  -1  13   1       1509.90       1582.88        76.34 o                         
   0  13   1       1019.98       1062.31        75.61 o                         
   1  13   1         44.82         47.95        16.99 o                         
   2  13   1        326.57        375.76        38.45 o                         
   3  13   1        833.06        888.74        60.38 o                         
   4  13   1        120.51         79.22        29.05 o                         
  -4  14   1         10.86         -5.36        23.06 o                         
  -3  14   1         15.74          4.86        19.12 o                         
  -2  14   1         11.75         63.78        21.73 o                         
  -1  14   1          5.64         36.86        71.41 o                         
   0  14   1         42.64         48.37        25.56 o                         
   1  14   1          8.32        -21.02        22.37 o                         
   2  14   1         38.90         43.76        20.67 o                         
   3  14   1          1.82         -9.79        31.28 o                         
  -2  15   1        685.16        720.20        73.25 o                         
  -1  15   1        745.54        716.07        71.20 o                         
   0  15   1        101.66        144.23        55.29 o                         
   1  15   1        650.86        631.95        66.61 o                         
  -2 -15   2          0.78         -6.47        21.03 o                         
  -1 -15   2          4.17         33.25        22.91 o                         
   0 -15   2          3.38          5.52        27.22 o                         
   1 -15   2        150.89        206.95        29.24 o                         
   2 -15   2          4.74          8.27        20.73 o                         
   3 -15   2         45.43        -12.25        24.98 o                         
  -3 -14   2        236.64        256.45        43.77 o                         
  -2 -14   2        625.27        700.59        69.62 o                         
  -1 -14   2        543.44        653.92        66.29 o                         
   0 -14   2         19.90         44.15        25.57 o                         
   1 -14   2       1162.43       1157.78        59.92 o                         
   2 -14   2       1407.65       1503.48        81.20 o                         
   3 -14   2         22.36         -8.35        20.27 o                         
   4 -14   2        174.61        172.69        31.54 o                         
  -4 -13   2        121.47        154.99        55.29 o                         
  -3 -13   2          0.14         10.18        16.50 o                         
  -2 -13   2         40.16         61.14        23.19 o                         
  -1 -13   2          2.08        -20.34        14.60 o                         
   0 -13   2        306.98        296.88        44.13 o                         
   1 -13   2         18.44         29.44        17.17 o                         
   2 -13   2          0.01          9.74        24.38 o                         
   3 -13   2          5.35        -11.54        19.28 o                         
   4 -13   2         85.33        105.44        36.43 o                         
  -4 -12   2        184.16        179.23        38.51 o                         
  -3 -12   2        697.75        729.01        51.91 o                         
  -2 -12   2       1101.32       1140.82        61.43 o                         
  -1 -12   2         22.44         27.68        14.07 o                         
   0 -12   2       1193.22       1256.10        57.25 o                         
   1 -12   2       2031.95       2108.01        84.83 o                         
   2 -12   2        780.40        790.39        55.12 o                         
   3 -12   2        325.44        300.95        35.24 o                         
   4 -12   2       1229.15       1249.33        71.81 o                         
   5 -12   2        534.91        555.20        66.57 o                         
  -5 -11   2         13.07         70.12        29.33 o                         
  -4 -11   2          2.66        -11.52        21.90 o                         
  -3 -11   2         33.40         75.81        21.64 o                         
  -2 -11   2          0.83          1.38        12.20 o                         
  -1 -11   2        152.19        181.35        24.13 o                         
   0 -11   2         89.69         91.61        17.64 o                         
   1 -11   2          0.25          6.91        14.66 o                         
   2 -11   2          5.54         16.40        21.88 o                         
   3 -11   2        150.09        102.17        18.94 o                         
   4 -11   2          7.51         19.11        16.35 o                         
   5 -11   2          0.94        -25.17        16.78 o                         
   6 -11   2         58.65         24.42        17.03 o                         
  -5 -10   2        195.52        176.71        53.46 o                         
  -4 -10   2       1201.75       1139.68       146.19 o                         
  -3 -10   2       1859.76       1844.13        73.17 o                         
  -2 -10   2          5.04        -15.20        13.96 o                         
  -1 -10   2       1971.78       1934.89        68.45 o                         
   0 -10   2       2335.33       2325.66        69.35 o                         
   1 -10   2        658.98        741.30        33.80 o                         
   2 -10   2        348.66        298.39        31.49 o                         
   3 -10   2       2405.88       2194.37        83.90 o                         
   4 -10   2       1967.13       1948.46        81.00 o                         
   5 -10   2          1.96          5.49        16.54 o                         
   6 -10   2        715.07        655.01        45.64 o                         
  -6  -9   2         28.22          8.09        19.75 o                         
  -5  -9   2         81.28         91.44        34.67 o                         
  -4  -9   2          0.41         41.39        24.07 o                         
  -3  -9   2        178.52        183.30        18.09 o                         
  -2  -9   2          0.33          7.46         9.13 o                         
  -1  -9   2         54.05         60.88        10.39 o                         
   0  -9   2          4.17          6.53         8.39 o                         
   1  -9   2        176.60        146.51        25.89 o                         
   2  -9   2         96.56         71.95        13.78 o                         
   3  -9   2         63.71         38.63        25.33 o                         
   4  -9   2          5.21          2.97        14.61 o                         
   5  -9   2         21.42         22.15        14.76 o                         
   6  -9   2          9.71         -8.03        13.01 o                         
  -6  -8   2          3.23         26.60        19.39 o                         
  -5  -8   2        799.35        843.38        56.24 o                         
  -4  -8   2       2724.38       2657.96        58.20 o                         
  -3  -8   2        958.54        958.52        37.38 o                         
  -2  -8   2       1256.79       1314.88        37.31 o                         
  -1  -8   2       5525.89       5425.91        79.23 o                         
   0  -8   2       3006.44       3214.81        59.26 o                         
   1  -8   2          6.32          3.29         5.15 o                         
   2  -8   2       2216.98       2103.74        50.79 o                         
   3  -8   2       2128.08       2008.19        81.38 o                         
   4  -8   2       1103.36       1108.90        55.64 o                         
   5  -8   2        788.33        804.18        50.27 o                         
   6  -8   2       1158.48       1203.73        56.22 o                         
   7  -8   2        184.79        175.31        29.78 o                         
  -7  -7   2         68.54        131.98        33.53 o                         
  -6  -7   2         33.26         46.88        19.43 o                         
  -5  -7   2         99.02        103.33        21.65 o                         
  -4  -7   2        379.85        366.01        21.36 o                         
  -3  -7   2          5.25          1.96         7.46 o                         
  -2  -7   2          0.09          8.07         8.44 o                         
  -1  -7   2        235.88        294.64        18.10 o                         
   0  -7   2          6.14         11.08         6.97 o                         
   1  -7   2         16.43         10.30         5.84 o                         
   2  -7   2         72.46         56.82        10.67 o                         
   3  -7   2        111.40         93.78        17.06 o                         
   4  -7   2         21.82         14.93        15.56 o                         
   5  -7   2         54.79         36.02        12.70 o                         
   6  -7   2         52.47         57.19        16.17 o                         
   7  -7   2         29.99         45.87        20.05 o                         
  -7  -6   2         40.61         29.91        21.32 o                         
  -6  -6   2        518.06        545.79        56.09 o                         
  -5  -6   2       1558.29       1602.57        63.52 o                         
  -4  -6   2        694.44        655.79        26.69 o                         
  -3  -6   2          4.77         -8.07         7.33 o                         
  -2  -6   2       7962.16       7577.38       130.07 o                         
  -1  -6   2       4274.83       4469.84        58.36 o                         
   0  -6   2         55.50         44.28         8.15 o                         
   1  -6   2       4352.64       4000.77       174.54 o                         
   2  -6   2       4181.81       3841.83        61.23 o                         
   3  -6   2       1218.91       1247.08        49.92 o                         
   4  -6   2       3424.74       3329.51        61.47 o                         
   5  -6   2       3879.73       3704.68        91.01 o                         
   6  -6   2        403.86        418.84        31.61 o                         
   7  -6   2         15.36         13.15        18.48 o                         
  -7  -5   2         14.84         -6.87        21.43 o                         
  -6  -5   2        113.98         81.07        25.65 o                         
  -5  -5   2         52.41         64.11        15.14 o                         
  -4  -5   2          0.79          1.24         5.80 o                         
  -3  -5   2         11.42         12.63         8.53 o                         
  -2  -5   2         25.74         20.03         7.13 o                         
  -1  -5   2        201.58        187.02         9.13 o                         
   0  -5   2        262.27        267.27        12.78 o                         
   1  -5   2          0.04        -11.20         8.44 o                         
   2  -5   2         43.42         46.70        12.13 o                         
   3  -5   2          1.71          8.08         7.30 o                         
   4  -5   2          3.60          5.07         5.52 o                         
   5  -5   2         76.46         91.69        12.66 o                         
   6  -5   2        190.10        170.86        20.74 o                         
   7  -5   2         29.10         32.56        23.72 o                         
  -7  -4   2       1181.72       1115.13        82.38 o                         
  -6  -4   2       1389.77       1311.36        80.90 o                         
  -5  -4   2        382.80        379.47        30.55 o                         
  -4  -4   2        107.60        114.79        16.51 o                         
  -3  -4   2       7621.15       7492.62        74.35 o                         
  -2  -4   2       1770.10       1567.18        27.95 o                         
  -1  -4   2         99.78         76.39         6.03 o                         
   0  -4   2       5187.79       4876.80        71.56 o                         
   1  -4   2       4055.00       3923.22        89.31 o                         
   2  -4   2       5981.85       5957.66       106.07 o                         
   3  -4   2        535.55        551.23        17.70 o                         
   4  -4   2       5581.89       5414.94        65.13 o                         
   5  -4   2       1817.75       1760.69        47.66 o                         
   6  -4   2         22.78         10.59         9.87 o                         
   7  -4   2        469.52        432.50        49.68 o                         
  -7  -3   2          7.58          4.61        24.89 o                         
  -6  -3   2          0.75          1.24        17.84 o                         
  -5  -3   2         14.36         21.97        12.30 o                         
  -4  -3   2         77.56         65.84        12.57 o                         
  -3  -3   2          0.00          9.83         3.78 o                         
  -2  -3   2         16.02         18.22         5.31 o                         
  -1  -3   2        647.67        705.08        13.97 o                         
   0  -3   2          0.20          9.73         5.52 o                         
   1  -3   2         10.83         11.33         4.49 o                         
   2  -3   2        228.30        230.48         9.45 o                         
   3  -3   2        100.30         89.31         8.63 o                         
   4  -3   2          0.30          2.21         6.29 o                         
   5  -3   2        111.61        112.25        14.77 o                         
   6  -3   2         44.07         46.40        12.44 o                         
   7  -3   2         32.32         35.77        29.56 o                         
  -7  -2   2       1249.43       1298.36       135.87 o                         
  -6  -2   2       2168.30       2251.70       175.28 o                         
  -5  -2   2        109.71        126.93        17.40 o                         
  -4  -2   2       2224.06       2189.54        92.21 o                         
  -3  -2   2       8633.74       8610.14       185.46 o                         
  -2  -2   2        777.48        769.69        14.74 o                         
  -1  -2   2       2883.72       3006.92        25.30 o                         
   0  -2   2      15812.55      15573.61       128.86 o                         
   1  -2   2       8058.25       7977.65       120.46 o                         
   2  -2   2        312.65        344.48         8.70 o                         
   3  -2   2       1936.01       1829.18        25.39 o                         
   4  -2   2       6711.62       6604.22        99.33 o                         
   5  -2   2        127.49        106.05        11.35 o                         
   6  -2   2       1188.50       1143.10        70.63 o                         
   7  -2   2       1729.91       1808.38        98.38 o                         
   8  -2   2        140.05        123.86        46.65 o                         
  -8  -1   2         11.26         50.79        39.11 o                         
  -7  -1   2         13.36        -15.60        18.00 o                         
  -6  -1   2         93.64         86.67        20.17 o                         
  -5  -1   2          0.72         14.81         9.82 o                         
  -4  -1   2         20.71         20.72         9.27 o                         
  -3  -1   2         83.23         97.39         9.22 o                         
  -2  -1   2       3032.84       3138.03        31.96 o                         
  -1  -1   2         99.87         98.75         4.24 o                         
   0  -1   2         21.04         17.17         4.57 o                         
   1  -1   2         74.55         78.71         3.90 o                         
   2  -1   2         14.67         26.30         4.09 o                         
   3  -1   2        103.86        115.72         7.71 o                         
   4  -1   2         56.01         55.70         8.13 o                         
   5  -1   2          1.23        -14.26        15.52 o                         
   6  -1   2        158.48        172.65        30.22 o                         
   7  -1   2         32.93         40.26        18.18 o                         
   8  -1   2         48.57         47.18        24.19 o                         
  -8   0   2        565.85        502.86        94.23 o                         
  -7   0   2        657.51        658.11        58.50 o                         
  -6   0   2          5.17          0.70        15.52 o                         
  -5   0   2       1353.82       1352.25        48.76 o                         
  -4   0   2       4088.55       4006.75        73.32 o                         
  -3   0   2       2188.21       2216.19        41.54 o                         
  -2   0   2        460.08        437.93        10.96 o                         
  -1   0   2      49449.58      49391.89       223.38 o                         
   0   0   2       3948.48       4179.52        38.43 o                         
   1   0   2        906.52       1035.17        15.91 o                         
   2   0   2       4473.89       4699.60        47.10 o                         
   3   0   2      12737.95      13408.96       151.71 o                         
   4   0   2        507.39        472.66        27.19 o                         
   5   0   2       1067.67       1046.87        63.42 o                         
   6   0   2       1882.33       1847.93       112.18 o                         
   7   0   2        344.43        323.44        45.26 o                         
  -8   1   2          0.03         -6.61        28.70 o                         
  -7   1   2         49.24         91.69        27.51 o                         
  -6   1   2          8.06         21.57        16.59 o                         
  -5   1   2         70.18         52.92         7.98 o                         
  -4   1   2         69.46         76.40         7.72 o                         
  -3   1   2        154.50        143.28         8.04 o                         
  -2   1   2          5.11         17.01         3.74 o                         
  -1   1   2         10.11         13.75         3.05 o                         
   0   1   2          0.25         -1.59         2.66 o                         
   1   1   2        829.24        850.43        17.24 o                         
   2   1   2         44.45         52.13         7.04 o                         
   3   1   2          0.33         -2.35         5.43 o                         
   4   1   2          8.99         21.52        12.87 o                         
   5   1   2        345.60        368.96        39.64 o                         
   6   1   2          0.13          9.01        19.60 o                         
   7   1   2         56.72         68.80        27.53 o                         
  -8   2   2        889.68        818.12       107.18 o                         
  -7   2   2         33.40          4.33        18.78 o                         
  -6   2   2        455.63        466.30        36.80 o                         
  -5   2   2       2092.15       2111.03        49.60 o                         
  -4   2   2       1890.01       1850.45        37.41 o                         
  -3   2   2        106.79        163.58        11.02 o                         
  -2   2   2       7141.66       7326.84        66.75 o                         
  -1   2   2       5581.40       5822.11        40.10 o                         
   0   2   2       1303.01       1436.27        18.53 o                         
   1   2   2         21.89         27.17         6.75 o                         
   2   2   2      11597.35      12342.68       168.97 o                         
   3   2   2       3448.92       3372.19        65.73 o                         
   4   2   2        985.45       1024.58        39.52 o                         
   5   2   2       1864.25       1684.37        83.67 o                         
   6   2   2        634.17        607.17        57.17 o                         
   7   2   2         24.68         72.57        41.01 o                         
  -7   3   2          5.85         -4.45        15.39 o                         
  -6   3   2         21.05         17.38        10.07 o                         
  -5   3   2         85.80         75.29         9.15 o                         
  -4   3   2         79.30         81.34         8.02 o                         
  -3   3   2        241.40        273.42        12.43 o                         
  -2   3   2        145.05        150.08         8.56 o                         
  -1   3   2        112.12        133.66         7.32 o                         
   0   3   2         37.56         35.71         4.70 o                         
   1   3   2        227.04        284.74        22.29 o                         
   2   3   2        388.15        368.42        15.79 o                         
   3   3   2        135.97        115.43        14.57 o                         
   4   3   2         76.36         87.61        11.78 o                         
   5   3   2          1.14          4.55        15.31 o                         
   6   3   2        155.72        179.95        32.67 o                         
   7   3   2         37.75         42.06        34.10 o                         
  -7   4   2         36.65         62.73        35.10 o                         
  -6   4   2       2387.65       2347.60        62.31 o                         
  -5   4   2       1257.96       1247.75        31.66 o                         
  -4   4   2        122.47        117.45        10.35 o                         
  -3   4   2       6511.08       6617.68       130.48 o                         
  -2   4   2       6599.44       6634.66       107.40 o                         
  -1   4   2        393.04        434.54        13.81 o                         
   0   4   2        673.09        679.71        19.13 o                         
   1   4   2       9052.74       9102.05       129.70 o                         
   2   4   2       3289.60       3211.29        86.96 o                         
   3   4   2        664.86        590.57        24.60 o                         
   4   4   2       3194.45       2983.66        95.27 o                         
   5   4   2       3187.86       2956.06       115.44 o                         
   6   4   2         11.13         11.27        20.54 o                         
   7   4   2        524.72        610.13        66.21 o                         
  -7   5   2          0.48        -15.35        27.50 o                         
  -6   5   2          1.12          9.60         9.77 o                         
  -5   5   2        114.74        135.91        12.03 o                         
  -4   5   2          0.29         -5.81         6.46 o                         
  -3   5   2        557.76        588.78        21.18 o                         
  -2   5   2        180.14        196.07         9.88 o                         
  -1   5   2        234.56        235.66        11.53 o                         
   0   5   2       1039.57       1139.96        25.97 o                         
   1   5   2        375.59        423.44        31.50 o                         
   2   5   2        338.26        365.67        33.22 o                         
   3   5   2         45.86         57.99        18.01 o                         
   4   5   2        108.89        116.90        26.14 o                         
   5   5   2         99.12         79.42        21.75 o                         
   6   5   2        131.05        139.95        30.39 o                         
   7   5   2         85.78         72.43        50.82 o                         
  -7   6   2        839.30        839.28        57.79 o                         
  -6   6   2       1784.26       1779.23        62.98 o                         
  -5   6   2          5.92          6.93         8.19 o                         
  -4   6   2       1990.52       1950.67        38.59 o                         
  -3   6   2       6498.14       6694.55       153.98 o                         
  -2   6   2       2941.89       3066.05        43.11 o                         
  -1   6   2       1533.85       1588.81        30.06 o                         
   0   6   2       6321.26       6390.46       126.94 o                         
   1   6   2       3043.97       2716.44        44.93 o                         
   2   6   2        288.23        256.86        29.28 o                         
   3   6   2       2562.40       2288.75        90.83 o                         
   4   6   2       2602.38       2620.72       106.15 o                         
   5   6   2        367.86        364.18        46.10 o                         
   6   6   2        259.70        296.05        44.48 o                         
   7   6   2        514.24        563.49        70.57 o                         
  -7   7   2         60.46         16.12        29.10 o                         
  -6   7   2         29.90         40.54        15.20 o                         
  -5   7   2         21.57          3.29        11.42 o                         
  -4   7   2          1.29          5.99         6.34 o                         
  -3   7   2         15.40         26.80         9.82 o                         
  -2   7   2          1.40         -0.86         7.17 o                         
  -1   7   2          4.47          8.89         8.82 o                         
   0   7   2       1541.97       1643.76        44.04 o                         
   1   7   2        600.60        573.66        23.51 o                         
   2   7   2         14.13         24.59        26.26 o                         
   3   7   2         20.95         26.11        19.25 o                         
   4   7   2         71.11         43.27        21.52 o                         
   5   7   2         42.51         46.45        20.88 o                         
   6   7   2         29.46         21.53        23.03 o                         
  -7   8   2        977.88        984.42       101.11 o                         
  -6   8   2         18.49         20.24        11.11 o                         
  -5   8   2        136.03        159.89        22.42 o                         
  -4   8   2       1566.05       1592.24        44.58 o                         
  -3   8   2       2518.58       2549.83        44.86 o                         
  -2   8   2        241.20        229.34        15.45 o                         
  -1   8   2       3151.59       3012.01        62.28 o                         
   0   8   2       5632.43       5344.76        77.21 o                         
   1   8   2        255.48        258.10        19.54 o                         
   2   8   2       3425.20       3292.38        88.56 o                         
   3   8   2       1966.39       1892.91        89.94 o                         
   4   8   2        517.47        604.29        57.05 o                         
   5   8   2        173.28        153.88        35.48 o                         
   6   8   2        495.58        519.17        60.35 o                         
  -6   9   2         38.10         49.08        14.38 o                         
  -5   9   2          9.86          8.47        16.53 o                         
  -4   9   2        189.07        183.03        19.98 o                         
  -3   9   2        448.96        432.49        45.69 o                         
  -2   9   2        232.35        238.92        26.40 o                         
  -1   9   2          4.19         13.98        11.65 o                         
   0   9   2        147.44        179.36        20.99 o                         
   1   9   2         10.90         12.30         4.99 o                         
   2   9   2         23.65         46.09        17.51 o                         
   3   9   2        105.16        105.95        22.08 o                         
   4   9   2          1.17          5.64        19.34 o                         
   5   9   2         67.45         78.50        43.55 o                         
   6   9   2          0.04         24.02        31.43 o                         
  -6  10   2        190.83        215.58        31.64 o                         
  -5  10   2        820.42        879.13        57.88 o                         
  -4  10   2        884.22        844.49        54.15 o                         
  -3  10   2        210.03        221.43        28.24 o                         
  -2  10   2        576.20        586.15        31.33 o                         
  -1  10   2       2929.91       2892.19       107.08 o                         
   0  10   2        855.70        860.13        45.02 o                         
   1  10   2       1481.37       1461.34        60.86 o                         
   2  10   2       1477.47       1470.24        64.07 o                         
   3  10   2        995.31        997.64        56.16 o                         
   4  10   2         27.10         31.31        14.17 o                         
   5  10   2        866.60        869.87        62.72 o                         
  -6  11   2         12.95         20.28        20.29 o                         
  -5  11   2          8.83         -9.96        14.86 o                         
  -4  11   2          1.40         18.81        16.37 o                         
  -3  11   2         17.56         26.29        20.73 o                         
  -2  11   2         96.28        112.69        23.28 o                         
  -1  11   2         54.33         64.21        13.85 o                         
   0  11   2        351.77        373.51        31.76 o                         
   1  11   2         30.04         50.38        17.40 o                         
   2  11   2          0.07         -9.07        15.56 o                         
   3  11   2         27.18         38.02        16.58 o                         
   4  11   2        126.62        155.46        35.45 o                         
   5  11   2          0.44          1.51        29.08 o                         
  -5  12   2        828.20        862.94        62.01 o                         
  -4  12   2          2.07        -10.88        15.67 o                         
  -3  12   2        966.31        909.66        60.37 o                         
  -2  12   2       1558.31       1512.91        74.22 o                         
  -1  12   2        493.54        462.30        40.04 o                         
   0  12   2        935.30        961.92        47.03 o                         
   1  12   2       1927.07       1966.33        78.02 o                         
   2  12   2        712.86        747.68        51.38 o                         
   3  12   2         16.35         17.48        15.87 o                         
   4  12   2        686.26        797.21        74.05 o                         
  -4  13   2          2.75         18.04        17.28 o                         
  -3  13   2          1.56         20.74        20.19 o                         
  -2  13   2         10.81          6.50        23.66 o                         
  -1  13   2          4.94         13.09        22.89 o                         
   0  13   2         13.80         -2.62        17.45 o                         
   1  13   2          0.03         -8.18        13.52 o                         
   2  13   2        117.88        121.24        26.51 o                         
   3  13   2         73.36         97.70        31.62 o                         
  -3  14   2        892.84       1029.59        69.79 o                         
  -2  14   2        631.84        689.25        63.41 o                         
  -1  14   2         30.92         47.99        31.11 o                         
   0  14   2       1199.75       1291.26        73.86 o                         
   1  14   2        642.49        681.56        67.01 o                         
   2  14   2         34.00         26.85        18.05 o                         
  -2  15   2          1.21         46.45        37.77 o                         
  -1  15   2          0.48        -19.61        20.23 o                         
   0  15   2         30.77         42.16        37.97 o                         
   1  15   2          0.27          8.20        20.85 o                         
  -2 -15   3          4.53         27.23        27.12 o                         
  -1 -15   3        666.68        763.35        74.68 o                         
   0 -15   3        900.08       1033.53       119.82 o                         
   1 -15   3        142.40        204.22        31.20 o                         
   2 -15   3         99.27         86.13        22.96 o                         
  -3 -14   3          7.64         32.96        27.35 o                         
  -2 -14   3          6.74         11.11        20.56 o                         
  -1 -14   3          0.42         -5.75        22.69 o                         
   0 -14   3         48.95         76.09        27.56 o                         
   1 -14   3         35.89         19.79        17.48 o                         
   2 -14   3          5.57         17.50        19.69 o                         
   3 -14   3          6.23         36.55        21.32 o                         
   4 -14   3         20.11         34.05        58.13 o                         
  -4 -13   3       1042.21       1025.80       119.32 o                         
  -3 -13   3         86.59        115.30        37.91 o                         
  -2 -13   3        377.84        419.67        39.94 o                         
  -1 -13   3       1312.57       1302.50        88.25 o                         
   0 -13   3       1135.14       1217.89        84.35 o                         
   1 -13   3         83.91         50.32        17.40 o                         
   2 -13   3       1814.37       1792.54        84.38 o                         
   3 -13   3       1025.91       1016.40        65.57 o                         
   4 -13   3          5.22          8.15        32.58 o                         
  -4 -12   3         82.59        109.06        34.49 o                         
  -3 -12   3        507.76        478.70        42.81 o                         
  -2 -12   3          1.64         14.55        19.65 o                         
  -1 -12   3         12.97          3.59        13.02 o                         
   0 -12   3          3.10         -8.90        16.82 o                         
   1 -12   3        118.15         90.18        18.84 o                         
   2 -12   3          0.01         25.59        16.58 o                         
   3 -12   3         34.69         15.02        18.01 o                         
   4 -12   3         30.42         -8.61        26.03 o                         
   5 -12   3          4.91          0.59        16.62 o                         
  -5 -11   3        982.51       1057.46        88.85 o                         
  -4 -11   3        202.98        247.90        41.96 o                         
  -3 -11   3        293.71        265.75        29.74 o                         
  -2 -11   3        275.44        282.53        29.53 o                         
  -1 -11   3       2623.15       2664.47        84.71 o                         
   0 -11   3          1.53          4.44        11.49 o                         
   1 -11   3       1429.55       1349.96        79.69 o                         
   2 -11   3       1066.55       1180.24        64.67 o                         
   3 -11   3        773.44        712.00        50.31 o                         
   4 -11   3        450.73        412.83        40.52 o                         
   5 -11   3       1088.56       1079.43        65.99 o                         
   6 -11   3        608.06        675.98        68.49 o                         
  -5 -10   3          1.01         21.91        35.44 o                         
  -4 -10   3         30.09         25.17        31.53 o                         
  -3 -10   3          3.54          0.11        11.31 o                         
  -2 -10   3          5.26          4.47        13.12 o                         
  -1 -10   3        237.83        263.55        26.32 o                         
   0 -10   3        392.44        359.43        27.88 o                         
   1 -10   3         59.90         48.56        10.07 o                         
   2 -10   3          0.04         34.67        19.62 o                         
   3 -10   3         18.50         -7.72        15.12 o                         
   4 -10   3          0.24         30.44        27.02 o                         
   5 -10   3          0.42        -12.53        17.57 o                         
   6 -10   3         11.60         20.36        14.45 o                         
  -6  -9   3       1094.88       1119.04        90.45 o                         
  -5  -9   3        419.18        367.31       106.01 o                         
  -4  -9   3        443.52        423.94        50.11 o                         
  -3  -9   3       1931.92       1981.47        57.63 o                         
  -2  -9   3       3692.76       3622.48        93.37 o                         
  -1  -9   3        114.31        109.74        16.79 o                         
   0  -9   3       2532.89       2436.44        55.24 o                         
   1  -9   3       4571.83       4477.85        72.93 o                         
   2  -9   3        369.87        426.75        35.42 o                         
   3  -9   3        302.64        259.11        29.79 o                         
   4  -9   3       2861.59       2712.76        90.97 o                         
   5  -9   3       1799.13       1808.48        78.65 o                         
   6  -9   3          8.53         42.65        16.50 o                         
  -6  -8   3          2.00         -4.43        16.79 o                         
  -5  -8   3          2.42         15.28        19.09 o                         
  -4  -8   3        147.10        141.56        20.56 o                         
  -3  -8   3         58.35         47.63        11.13 o                         
  -2  -8   3          3.75         12.12         9.14 o                         
  -1  -8   3          4.78         -0.36        10.02 o                         
   0  -8   3        126.46        115.72        13.00 o                         
   1  -8   3          0.69          5.20         7.27 o                         
   2  -8   3         67.24         61.31         9.43 o                         
   3  -8   3         89.02         90.11        17.23 o                         
   4  -8   3          0.43         11.09        12.01 o                         
   5  -8   3         81.39        107.37        27.06 o                         
   6  -8   3        157.00        150.74        28.30 o                         
   7  -8   3          5.46         32.04        23.66 o                         
  -7  -7   3        439.16        462.61        55.44 o                         
  -6  -7   3        994.88       1022.85        63.87 o                         
  -5  -7   3          4.57         11.34        17.04 o                         
  -4  -7   3       1870.45       1894.40        47.94 o                         
  -3  -7   3       2533.37       2419.43        57.73 o                         
  -2  -7   3       1411.50       1343.24        35.52 o                         
  -1  -7   3       3140.63       3097.00        73.27 o                         
   0  -7   3       4294.90       3774.86       145.99 o                         
   1  -7   3       3244.66       3050.14        80.25 o                         
   2  -7   3        126.76        103.89        11.37 o                         
   3  -7   3       5186.33       4985.42       104.76 o                         
   4  -7   3        100.15         97.91        18.16 o                         
   5  -7   3        748.44        756.60        40.98 o                         
   6  -7   3        795.23        831.92        45.84 o                         
   7  -7   3        533.25        593.93        63.82 o                         
  -7  -6   3          0.21         12.49        17.21 o                         
  -6  -6   3         64.44         86.39        21.98 o                         
  -5  -6   3          6.55         24.65        12.00 o                         
  -4  -6   3          8.49         12.37         7.70 o                         
  -3  -6   3        233.02        212.36        17.54 o                         
  -2  -6   3         29.02         38.56         6.86 o                         
  -1  -6   3         57.75         73.30        11.14 o                         
   0  -6   3         41.52         39.61         6.28 o                         
   1  -6   3          3.95          3.50         7.00 o                         
   2  -6   3         57.07         40.61         8.17 o                         
   3  -6   3         57.02        115.95        86.26 o                         
   4  -6   3         16.79         14.94        11.88 o                         
   5  -6   3        160.24        158.61        19.97 o                         
   6  -6   3          0.92          1.48        10.99 o                         
   7  -6   3          0.45        -11.12        17.33 o                         
  -7  -5   3        660.23        760.12        56.70 o                         
  -6  -5   3        150.41        149.78        23.11 o                         
  -5  -5   3       1036.33       1105.88        52.71 o                         
  -4  -5   3       2352.58       2257.17        40.48 o                         
  -3  -5   3        110.91         93.27         9.50 o                         
  -2  -5   3         48.68         30.15         9.30 o                         
  -1  -5   3       7430.91       7639.26       115.36 o                         
   0  -5   3      17668.16      17879.19       238.66 o                         
   1  -5   3         32.49         25.75         8.54 o                         
   2  -5   3       6347.87       6140.12        72.02 o                         
   3  -5   3       5011.26       5086.00        64.09 o                         
   4  -5   3       1231.87       1238.46        35.92 o                         
   5  -5   3       1566.10       1555.03        45.53 o                         
   6  -5   3       2352.35       2377.92        84.33 o                         
   7  -5   3        760.28        753.77        68.50 o                         
  -7  -4   3          6.02         20.37        21.32 o                         
  -6  -4   3        144.14        140.43        24.14 o                         
  -5  -4   3          0.89         32.04        11.66 o                         
  -4  -4   3         89.26         71.22        13.32 o                         
  -3  -4   3          2.47          3.71         5.15 o                         
  -2  -4   3        721.94        760.74        20.42 o                         
  -1  -4   3        359.29        352.49        11.56 o                         
   0  -4   3         11.32          8.05         5.96 o                         
   1  -4   3          4.47         11.87         4.84 o                         
   2  -4   3        215.02        241.27        11.62 o                         
   3  -4   3          0.32         11.04         6.18 o                         
   4  -4   3          0.87          5.90         6.88 o                         
   5  -4   3          0.23          3.87         8.55 o                         
   6  -4   3          4.61         -9.98        11.01 o                         
   7  -4   3         32.18          9.80        26.63 o                         
  -7  -3   3        568.11        565.27        61.46 o                         
  -6  -3   3       3547.16       3467.85        98.74 o                         
  -5  -3   3       2398.28       2307.69        66.32 o                         
  -4  -3   3        695.90        671.20        32.22 o                         
  -3  -3   3        261.89        197.30        20.00 o                         
  -2  -3   3      12569.00      12846.75       116.76 o                         
  -1  -3   3       2219.44       2218.12        29.68 o                         
   0  -3   3       5763.79       5859.24        76.69 o                         
   1  -3   3       6977.03       6615.14       124.25 o                         
   2  -3   3       4325.10       4057.16        61.68 o                         
   3  -3   3       1080.97       1039.66        20.80 o                         
   4  -3   3          7.11         10.43         4.76 o                         
   5  -3   3       3819.52       3855.57        79.25 o                         
   6  -3   3        867.98        858.07        51.05 o                         
   7  -3   3          1.99        -12.01        33.70 o                         
  -7  -2   3         70.04         66.87        45.45 o                         
  -6  -2   3          1.65         15.47        12.73 o                         
  -5  -2   3         14.39         13.00         9.68 o                         
  -4  -2   3        113.15        105.93        14.43 o                         
  -3  -2   3         11.02          1.40         6.15 o                         
  -2  -2   3        147.25        139.29         6.20 o                         
  -1  -2   3        147.89        158.59         8.23 o                         
   0  -2   3        435.12        430.85        15.38 o                         
   1  -2   3        437.55        423.54        12.80 o                         
   2  -2   3        141.96        143.76         6.25 o                         
   3  -2   3        564.76        594.12        15.87 o                         
   4  -2   3          3.73         11.71         6.34 o                         
   5  -2   3        102.98         95.41        13.39 o                         
   6  -2   3          3.40         11.14        14.39 o                         
   7  -2   3         79.04         82.46        26.21 o                         
  -8  -1   3        270.00        288.57        76.35 o                         
  -7  -1   3        299.91        286.83        65.40 o                         
  -6  -1   3       1282.43       1330.71        54.49 o                         
  -5  -1   3       2229.57       2349.12        64.23 o                         
  -4  -1   3        237.61        236.17        21.13 o                         
  -3  -1   3       2027.66       2035.14        54.48 o                         
  -2  -1   3       6911.01       7017.32        41.33 o                         
  -1  -1   3         43.52         40.73         4.11 o                         
   0  -1   3       3289.71       3442.10        61.26 o                         
   1  -1   3       7358.40       7547.92        54.30 o                         
   2  -1   3        544.60        508.35        12.25 o                         
   3  -1   3        534.43        609.60        17.83 o                         
   4  -1   3       1677.83       1669.60        62.29 o                         
   5  -1   3       2733.99       2664.14        81.68 o                         
   6  -1   3         79.90         79.97        23.46 o                         
   7  -1   3        701.08        656.69        61.57 o                         
  -8   0   3         41.84         41.58        38.17 o                         
  -7   0   3          9.90         36.67        34.84 o                         
  -6   0   3          9.95         12.97        14.83 o                         
  -5   0   3          9.58         13.91        10.34 o                         
  -4   0   3         61.18         79.81        12.99 o                         
  -3   0   3          6.87         12.33         3.45 o                         
  -2   0   3       1934.46       2005.53        21.82 o                         
  -1   0   3        447.57        483.12        14.10 o                         
   0   0   3         46.06         50.80         4.07 o                         
   1   0   3        521.41        552.10        24.39 o                         
   2   0   3        201.32        191.10         9.40 o                         
   3   0   3         14.41          7.29         5.80 o                         
   4   0   3         32.62         22.60         8.59 o                         
   5   0   3        434.30        426.15        42.35 o                         
   6   0   3         48.16         66.74        35.64 o                         
   7   0   3         28.35         13.42        20.15 o                         
  -8   1   3         66.29         27.83        38.84 o                         
  -7   1   3       1416.50       1399.04       146.92 o                         
  -6   1   3        934.55        875.11        50.66 o                         
  -5   1   3        160.99        119.88        20.13 o                         
  -4   1   3       4883.43       4686.01        88.76 o                         
  -3   1   3       9410.00       9556.64       160.96 o                         
  -2   1   3       2274.24       2455.96        29.42 o                         
  -1   1   3       1164.88       1260.13        20.55 o                         
   0   1   3      50853.77      52107.96       450.00 o                         
   1   1   3       1877.05       1922.78        55.30 o                         
   2   1   3        124.60        151.95        12.93 o                         
   3   1   3       5128.43       5262.18        84.06 o                         
   4   1   3       7781.77       7538.98       267.28 o                         
   5   1   3        111.14        100.85        25.69 o                         
   6   1   3        556.18        535.07        53.27 o                         
   7   1   3        821.47        877.05        74.84 o                         
  -8   2   3         33.81          7.94        28.30 o                         
  -7   2   3          0.43         19.38        17.70 o                         
  -6   2   3        153.96        155.53        21.98 o                         
  -5   2   3          0.52         -4.15         6.42 o                         
  -4   2   3          0.86         -0.75         5.38 o                         
  -3   2   3        128.48        141.98         8.25 o                         
  -2   2   3        348.66        357.98        12.31 o                         
  -1   2   3       1134.56       1255.91        24.54 o                         
   0   2   3          0.18          3.99         4.74 o                         
   1   2   3      17000.53      18379.76       271.92 o                         
   2   2   3       2278.66       2444.53        95.53 o                         
   3   2   3         36.55         46.86        11.01 o                         
   4   2   3          2.46          4.33         8.40 o                         
   5   2   3         56.80         76.87        21.40 o                         
   6   2   3        177.80        194.99        35.52 o                         
   7   2   3          4.27        -12.70        53.52 o                         
  -7   3   3       1474.97       1470.62        92.28 o                         
  -6   3   3         56.75         48.94        11.21 o                         
  -5   3   3       1497.93       1471.35        34.26 o                         
  -4   3   3       2866.37       2771.35        40.66 o                         
  -3   3   3       1598.39       1606.52        31.58 o                         
  -2   3   3         54.40         80.51         6.31 o                         
  -1   3   3       4717.02       4697.36        36.07 o                         
   0   3   3       3611.48       3703.63        34.46 o                         
   1   3   3        516.48        591.71        41.35 o                         
   2   3   3       2401.78       2232.86        37.47 o                         
   3   3   3      11480.39      11723.78       236.43 o                         
   4   3   3        718.13        645.25        34.42 o                         
   5   3   3        504.02        508.71        55.92 o                         
   6   3   3        959.58        984.54        75.38 o                         
   7   3   3        658.35        736.34        69.06 o                         
  -7   4   3          3.88          2.27        22.12 o                         
  -6   4   3         95.59        105.12        16.46 o                         
  -5   4   3         78.13         72.12         9.00 o                         
  -4   4   3         10.51         12.56         5.41 o                         
  -3   4   3        368.45        374.87        17.55 o                         
  -2   4   3       1209.17       1187.21        35.37 o                         
  -1   4   3        504.27        573.19        13.73 o                         
   0   4   3         28.83         33.17         4.76 o                         
   1   4   3         51.16         68.86        11.83 o                         
   2   4   3         16.35         26.86        11.86 o                         
   3   4   3        340.88        300.40        36.30 o                         
   4   4   3       1403.92       1318.02        44.31 o                         
   5   4   3        101.33         91.98        26.99 o                         
   6   4   3          3.32         11.57        20.56 o                         
   7   4   3        107.65         92.85        27.41 o                         
  -7   5   3        205.91        209.08        52.19 o                         
  -6   5   3         85.52         77.98        14.53 o                         
  -5   5   3       3202.66       3105.43        55.10 o                         
  -4   5   3        893.85        882.72        30.34 o                         
  -3   5   3        478.14        481.85        18.41 o                         
  -2   5   3       4981.03       4933.15        89.22 o                         
  -1   5   3       5246.87       5374.56        50.89 o                         
   0   5   3        512.20        525.75        31.33 o                         
   1   5   3        866.20        711.86        41.48 o                         
   2   5   3       7382.39       7133.61       141.99 o                         
   3   5   3       1365.24       1352.19        68.59 o                         
   4   5   3         81.69         89.34        23.81 o                         
   5   5   3        836.33        805.99        64.45 o                         
   6   5   3       1167.65       1211.04        85.13 o                         
   7   5   3         34.91         38.92        29.55 o                         
  -7   6   3          0.31        -26.23        24.45 o                         
  -6   6   3          5.74         -2.71         9.77 o                         
  -5   6   3          3.21         12.71         8.26 o                         
  -4   6   3         21.20         18.74         6.25 o                         
  -3   6   3        190.03        211.06        11.85 o                         
  -2   6   3       2169.97       2308.06        45.47 o                         
  -1   6   3         18.32         15.89         8.75 o                         
   0   6   3         46.62         53.25         7.06 o                         
   1   6   3       1345.90       1260.04        46.84 o                         
   2   6   3         92.13         76.41        20.62 o                         
   3   6   3         41.44         51.96        18.57 o                         
   4   6   3         54.50         44.88        21.37 o                         
   5   6   3         12.49         -2.33        17.95 o                         
   6   6   3         53.19         70.59        29.02 o                         
   7   6   3          4.07        -10.61        35.90 o                         
  -7   7   3         32.09         53.72        28.39 o                         
  -6   7   3       1192.95       1261.00        53.97 o                         
  -5   7   3       1660.89       1711.04        59.23 o                         
  -4   7   3         52.73         46.49         9.00 o                         
  -3   7   3       1794.79       1725.54        38.35 o                         
  -2   7   3       6650.23       6561.53       118.95 o                         
  -1   7   3        841.76        858.18        36.02 o                         
   0   7   3       1163.44       1179.07        36.16 o                         
   1   7   3       5876.37       5466.96        66.58 o                         
   2   7   3       2120.73       2015.09        83.64 o                         
   3   7   3        365.70        333.28        37.53 o                         
   4   7   3        891.59        882.68        65.61 o                         
   5   7   3       1536.67       1561.36        95.57 o                         
   6   7   3         87.03        114.75        33.03 o                         
  -7   8   3         18.53         64.73        39.17 o                         
  -6   8   3        469.65        427.52        33.63 o                         
  -5   8   3          9.78          1.16        12.16 o                         
  -4   8   3          1.15         22.64         8.84 o                         
  -3   8   3         35.88         35.30        12.12 o                         
  -2   8   3         78.21         78.84        13.24 o                         
  -1   8   3          7.47          8.81        12.56 o                         
   0   8   3          4.82          3.60         8.40 o                         
   1   8   3        341.92        352.31        18.48 o                         
   2   8   3        153.48        126.81        25.64 o                         
   3   8   3        178.09        179.93        29.71 o                         
   4   8   3          3.74          1.69        16.46 o                         
   5   8   3         50.32         54.27        27.19 o                         
   6   8   3        109.44        135.56        33.60 o                         
  -6   9   3        928.46        965.76        60.06 o                         
  -5   9   3         33.82         12.40        16.93 o                         
  -4   9   3        482.55        510.22        33.23 o                         
  -3   9   3       2599.69       2526.24        65.80 o                         
  -2   9   3       2228.54       2242.59        76.69 o                         
  -1   9   3        480.51        450.20        27.14 o                         
   0   9   3       2904.42       2747.94        87.18 o                         
   1   9   3       3456.68       3539.96       117.32 o                         
   2   9   3        398.11        421.71        34.59 o                         
   3   9   3       2187.86       1957.94        97.78 o                         
   4   9   3       1514.38       1491.86        90.98 o                         
   5   9   3         58.35         39.28        21.80 o                         
  -6  10   3          0.21         -0.69        26.33 o                         
  -5  10   3         54.97         36.66        16.75 o                         
  -4  10   3         32.90         25.71        15.90 o                         
  -3  10   3        462.53        474.58        40.21 o                         
  -2  10   3         62.83         65.90        16.47 o                         
  -1  10   3         17.78          4.98         9.76 o                         
   0  10   3         63.47         40.04        12.19 o                         
   1  10   3         80.64         71.27        22.45 o                         
   2  10   3         29.10         42.01        20.84 o                         
   3  10   3        111.67         80.15        19.06 o                         
   4  10   3         35.13         36.18        18.66 o                         
   5  10   3         22.74         63.04        29.53 o                         
  -5  11   3        147.60        175.10        36.30 o                         
  -4  11   3       1215.21       1183.14        65.88 o                         
  -3  11   3       1173.40       1184.35        64.59 o                         
  -2  11   3        778.79        781.61        44.16 o                         
  -1  11   3         74.59         72.81        14.91 o                         
   0  11   3       1944.18       1915.89        70.73 o                         
   1  11   3        454.03        456.17        37.56 o                         
   2  11   3        714.24        694.70        59.20 o                         
   3  11   3        992.64       1045.70        61.54 o                         
   4  11   3        481.16        466.10        45.81 o                         
  -5  12   3          0.90         26.94        61.50 o                         
  -4  12   3          0.20          9.30        16.73 o                         
  -3  12   3          0.35         -8.41        14.54 o                         
  -2  12   3         39.12         22.69        20.97 o                         
  -1  12   3          6.15         17.30        10.65 o                         
   0  12   3         92.99        121.09        18.78 o                         
   1  12   3          1.45         18.75        13.29 o                         
   2  12   3         11.56         15.29        16.31 o                         
   3  12   3          1.10         19.30        19.11 o                         
   4  12   3         45.04         77.49        38.44 o                         
  -4  13   3        858.98        878.78        81.95 o                         
  -3  13   3          1.02         23.66        19.67 o                         
  -2  13   3        622.36        696.52        69.64 o                         
  -1  13   3       1097.12       1089.69        86.11 o                         
   0  13   3        269.85        307.83        31.01 o                         
   1  13   3        165.04        162.72        42.68 o                         
   2  13   3       1606.59       1748.08        82.00 o                         
   3  13   3        292.63        317.25        39.16 o                         
  -3  14   3         12.21         -4.53        41.01 o                         
  -2  14   3          2.35         24.46        17.72 o                         
  -1  14   3          7.39          8.74        33.47 o                         
   0  14   3          0.88         43.56        27.62 o                         
   1  14   3         16.30         42.19        22.86 o                         
   2  14   3          0.27          5.66        17.05 o                         
  -1  15   3        399.61        386.67        74.34 o                         
  -2 -15   4         18.31         26.56        40.84 o                         
  -1 -15   4          7.72         -0.38        55.82 o                         
   0 -15   4         90.89         91.01        28.44 o                         
   1 -15   4         37.35         78.60        25.19 o                         
   2 -15   4         10.18         29.40        19.87 o                         
  -3 -14   4        561.90        586.07        67.42 o                         
  -2 -14   4        696.47        711.79        70.09 o                         
  -1 -14   4          0.37         53.95        29.28 o                         
   0 -14   4        673.29        662.12        68.78 o                         
   1 -14   4       1401.13       1458.40        68.01 o                         
   2 -14   4        151.22        158.98        33.12 o                         
   3 -14   4        230.71        236.69        33.60 o                         
  -4 -13   4          1.11         31.03        47.12 o                         
  -3 -13   4         13.06         10.55        30.50 o                         
  -2 -13   4         16.57         17.17        18.67 o                         
  -1 -13   4         11.44         22.04        20.56 o                         
   0 -13   4          0.10         -1.71        17.64 o                         
   1 -13   4         10.90         23.62        15.40 o                         
   2 -13   4          6.36         36.74        29.78 o                         
   3 -13   4         25.81         49.86        19.90 o                         
   4 -13   4        110.77        141.02        30.23 o                         
  -4 -12   4        651.08        678.32        68.79 o                         
  -3 -12   4       1598.16       1715.40        78.31 o                         
  -2 -12   4        126.63        115.63        22.32 o                         
  -1 -12   4        684.73        685.15        53.52 o                         
   0 -12   4       2349.08       2361.19       112.66 o                         
   1 -12   4       1178.42       1091.15        62.74 o                         
   2 -12   4        113.25         99.35        21.96 o                         
   3 -12   4       1665.19       1747.91        81.75 o                         
   4 -12   4       1337.33       1354.16       115.45 o                         
   5 -12   4         32.57         63.58        30.60 o                         
  -5 -11   4         14.93         19.06        22.11 o                         
  -4 -11   4          2.68         54.26        27.09 o                         
  -3 -11   4         57.44         59.03        16.71 o                         
  -2 -11   4        173.71        195.57        26.25 o                         
  -1 -11   4         13.39         15.69        13.97 o                         
   0 -11   4         12.25          5.38        12.23 o                         
   1 -11   4         16.10         -0.65        15.75 o                         
   2 -11   4          2.20         -3.78        16.06 o                         
   3 -11   4          0.05         -8.18        16.01 o                         
   4 -11   4         28.38         63.53        20.41 o                         
   5 -11   4          4.87         23.56        31.47 o                         
  -5 -10   4        249.33        281.40        47.62 o                         
  -4 -10   4       1638.81       1566.12        95.72 o                         
  -3 -10   4        140.43        134.44        17.96 o                         
  -2 -10   4       1569.99       1559.62        65.94 o                         
  -1 -10   4        518.11        509.61        46.08 o                         
   0 -10   4       2337.02       2444.84        72.38 o                         
   1 -10   4         30.55         24.76        13.78 o                         
   2 -10   4       1251.63       1253.81        61.95 o                         
   3 -10   4       1763.58       1819.50        75.42 o                         
   4 -10   4        366.59        388.77        38.23 o                         
   5 -10   4        699.15        713.09        52.72 o                         
   6 -10   4        905.74        944.72        63.77 o                         
  -6  -9   4          4.34        -39.89        27.99 o                         
  -5  -9   4          8.33         22.34        32.47 o                         
  -4  -9   4        120.15         84.86        22.88 o                         
  -3  -9   4        120.95        118.47        15.78 o                         
  -2  -9   4          3.78          5.26        10.97 o                         
  -1  -9   4        138.16        154.59        20.88 o                         
   0  -9   4         81.00         95.80        13.16 o                         
   1  -9   4         20.04         14.48        25.12 o                         
   2  -9   4         14.65         27.37        21.01 o                         
   3  -9   4          6.50        -14.46        18.14 o                         
   4  -9   4         17.09          0.98        14.38 o                         
   5  -9   4          2.54          0.75        16.65 o                         
   6  -9   4          2.45         66.26        29.35 o                         
  -6  -8   4         64.50         44.84        26.34 o                         
  -5  -8   4       2458.52       2394.49       118.32 o                         
  -4  -8   4        916.59       1005.57        52.14 o                         
  -3  -8   4        646.41        627.25        39.69 o                         
  -2  -8   4       4263.82       4205.43        96.99 o                         
  -1  -8   4       5676.23       5719.37       107.93 o                         
   0  -8   4          2.55          3.01         5.01 o                         
   1  -8   4        315.93        261.79        22.00 o                         
   2  -8   4       5724.43       5578.75       113.49 o                         
   3  -8   4        897.82        997.14        50.70 o                         
   4  -8   4        289.28        256.10        28.26 o                         
   5  -8   4       1663.78       1630.67        62.62 o                         
   6  -8   4        971.57       1046.07        64.61 o                         
   7  -8   4         74.07        103.92        41.34 o                         
  -6  -7   4         19.84         55.14        19.71 o                         
  -5  -7   4         36.45         50.27        16.85 o                         
  -4  -7   4         30.15         22.14        12.98 o                         
  -3  -7   4          7.49         -2.19         8.78 o                         
  -2  -7   4         23.20         10.35         6.15 o                         
  -1  -7   4        129.25        111.93        15.68 o                         
   0  -7   4          3.94          2.65         8.02 o                         
   1  -7   4          5.22          1.90         7.28 o                         
   2  -7   4          0.31        -16.64        11.09 o                         
   3  -7   4         26.16         25.46        12.61 o                         
   4  -7   4         10.30         -5.89        13.15 o                         
   5  -7   4         57.59         58.42        13.25 o                         
   6  -7   4         36.44         27.39        13.00 o                         
   7  -7   4         18.28         53.27        26.78 o                         
  -7  -6   4        197.07        197.99        43.18 o                         
  -6  -6   4        992.38       1076.59        51.67 o                         
  -5  -6   4       1676.95       1638.14        58.57 o                         
  -4  -6   4          8.27         11.97         7.00 o                         
  -3  -6   4       4439.47       4223.59        68.12 o                         
  -2  -6   4       2772.96       2606.89        51.03 o                         
  -1  -6   4        612.88        596.77        25.95 o                         
   0  -6   4       3289.42       3280.23        39.57 o                         
   1  -6   4       2830.70       2328.75        74.51 o                         
   2  -6   4       2323.33       2171.39        44.89 o                         
   3  -6   4       1411.26       1361.31        41.09 o                         
   4  -6   4       5128.33       5268.71       139.08 o                         
   5  -6   4         44.43         36.41        11.95 o                         
   6  -6   4        194.15        182.19        22.18 o                         
   7  -6   4        660.40        717.40        69.58 o                         
  -7  -5   4         37.28         63.81        29.87 o                         
  -6  -5   4          3.65        -15.23        15.74 o                         
  -5  -5   4         52.01         44.38        14.21 o                         
  -4  -5   4          9.37         -1.05         5.30 o                         
  -3  -5   4         46.96         38.72         9.23 o                         
  -2  -5   4          7.28         17.78         6.04 o                         
  -1  -5   4          2.80          9.65         6.42 o                         
   0  -5   4         25.97         25.02         7.11 o                         
   1  -5   4         24.06          8.24         5.88 o                         
   2  -5   4        265.58        268.95        10.17 o                         
   3  -5   4         11.60          6.60         9.13 o                         
   4  -5   4          1.89          1.12         6.93 o                         
   5  -5   4         42.89         56.27        13.91 o                         
   6  -5   4        345.27        358.03        34.08 o                         
   7  -5   4         11.70          2.47        17.07 o                         
  -7  -4   4        783.73        817.07        56.44 o                         
  -6  -4   4        732.42        766.52        38.62 o                         
  -5  -4   4         15.41         23.95         9.45 o                         
  -4  -4   4       2769.76       2798.00        59.63 o                         
  -3  -4   4       3741.45       3423.17        47.54 o                         
  -2  -4   4         37.79         39.60         5.89 o                         
  -1  -4   4       1765.27       1650.63        35.79 o                         
   0  -4   4       2929.66       2928.43        70.87 o                         
   1  -4   4      18189.57      18772.57       269.55 o                         
   2  -4   4        444.59        445.51        14.80 o                         
   3  -4   4       4942.62       4924.24        60.81 o                         
   4  -4   4       3427.44       2927.15       164.20 o                         
   5  -4   4        842.42        857.52        39.45 o                         
   6  -4   4        848.78        884.03        51.76 o                         
   7  -4   4       1156.06       1247.96        87.20 o                         
  -7  -3   4          1.89         20.45        21.38 o                         
  -6  -3   4         16.82         36.04        15.90 o                         
  -5  -3   4         22.85         27.14        11.75 o                         
  -4  -3   4          5.93          0.97         7.79 o                         
  -3  -3   4          1.31          3.74         3.42 o                         
  -2  -3   4         14.69          8.13         4.65 o                         
  -1  -3   4        269.70        300.03        11.52 o                         
   0  -3   4          1.76         -5.04         6.82 o                         
   1  -3   4        223.15        209.49        12.51 o                         
   2  -3   4        881.19        908.56        21.07 o                         
   3  -3   4        296.53        287.85        11.82 o                         
   4  -3   4         67.62         76.96         9.71 o                         
   5  -3   4          6.79         23.27        10.51 o                         
   6  -3   4         35.32         63.78        17.17 o                         
   7  -3   4          6.17        -10.01        30.63 o                         
  -7  -2   4       1191.70       1168.63        93.04 o                         
  -6  -2   4       1044.10       1020.63        48.42 o                         
  -5  -2   4       3408.33       3421.90       101.59 o                         
  -4  -2   4       5225.91       4989.69        80.77 o                         
  -3  -2   4       3285.27       3062.97        95.31 o                         
  -2  -2   4        476.30        552.41        31.42 o                         
  -1  -2   4       9866.02       9931.05       123.05 o                         
   0  -2   4       3269.17       3242.46       145.85 o                         
   1  -2   4        747.08        788.69        18.60 o                         
   2  -2   4       4130.15       4095.18        47.64 o                         
   3  -2   4       6869.22       7071.37        96.62 o                         
   4  -2   4       1572.83       1768.79        94.93 o                         
   5  -2   4        179.15        179.60        23.83 o                         
   6  -2   4       2618.30       2602.79        90.20 o                         
   7  -2   4        378.76        397.93        47.92 o                         
  -7  -1   4         64.38        120.54        37.31 o                         
  -6  -1   4         62.86         49.90        15.07 o                         
  -5  -1   4         33.52         43.02        11.56 o                         
  -4  -1   4        279.47        282.57        16.97 o                         
  -3  -1   4         65.08         79.92         8.68 o                         
  -2  -1   4         24.05         25.22         4.29 o                         
  -1  -1   4       1084.03       1130.30        19.49 o                         
   0  -1   4          1.35         10.02         4.58 o                         
   1  -1   4       1449.48       1665.18        30.15 o                         
   2  -1   4       1402.70       1540.40        24.36 o                         
   3  -1   4        213.85        259.46        14.46 o                         
   4  -1   4        135.58        135.00        18.49 o                         
   5  -1   4        246.53        229.21        43.03 o                         
   6  -1   4         65.46         72.46        22.14 o                         
   7  -1   4          4.19         -0.30        18.48 o                         
  -7   0   4        131.96        153.52        38.30 o                         
  -6   0   4        271.91        325.63        27.91 o                         
  -5   0   4       1666.61       1628.79        52.59 o                         
  -4   0   4       3474.88       3337.05        65.25 o                         
  -3   0   4        915.18        908.88        26.72 o                         
  -2   0   4       7030.33       7378.96        73.92 o                         
  -1   0   4       3221.00       3353.34        33.64 o                         
   0   0   4        391.24        494.26         9.71 o                         
   1   0   4       3398.71       3595.32        66.66 o                         
   2   0   4       9339.40       9795.30       120.47 o                         
   3   0   4       2089.97       2017.50        40.33 o                         
   4   0   4        138.25        133.57        18.50 o                         
   5   0   4       1771.65       1700.97        84.30 o                         
   6   0   4        649.16        606.23        56.42 o                         
   7   0   4         52.86         59.84        22.75 o                         
  -7   1   4         20.67         31.73        21.06 o                         
  -6   1   4          1.25         11.00        10.62 o                         
  -5   1   4         29.53         31.76         5.79 o                         
  -4   1   4          6.80         11.05         4.78 o                         
  -3   1   4         92.73        100.84         8.67 o                         
  -2   1   4        851.09        865.19        20.45 o                         
  -1   1   4      17012.34      17515.00       192.09 o                         
   0   1   4         15.97         22.43         3.55 o                         
   1   1   4        189.44        196.90        11.38 o                         
   2   1   4        247.50        234.55        15.70 o                         
   3   1   4        565.62        542.27        39.43 o                         
   4   1   4        407.01        400.25        38.10 o                         
   5   1   4         42.67         38.90        15.61 o                         
   6   1   4        223.49        206.24        35.65 o                         
   7   1   4         50.89         15.72        25.95 o                         
  -7   2   4         77.55         71.32        29.84 o                         
  -6   2   4       1485.59       1476.43        62.37 o                         
  -5   2   4       1452.06       1379.95        35.46 o                         
  -4   2   4         27.85         48.75         7.78 o                         
  -3   2   4       7363.29       7538.98       117.50 o                         
  -2   2   4       7067.82       7229.42        77.97 o                         
  -1   2   4       2161.74       2243.87        25.64 o                         
   0   2   4         87.37        127.60         7.60 o                         
   1   2   4      16407.26      17379.17       192.68 o                         
   2   2   4       4501.60       4492.41        80.62 o                         
   3   2   4        149.39        174.42        16.64 o                         
   4   2   4       2829.30       2832.85       102.00 o                         
   5   2   4       1916.96       1900.58        93.96 o                         
   6   2   4          6.63         -0.83        19.22 o                         
   7   2   4        331.20        342.82        51.01 o                         
  -7   3   4          3.80          5.03        21.89 o                         
  -6   3   4          0.04          7.46         7.65 o                         
  -5   3   4        425.89        413.76        19.05 o                         
  -4   3   4          0.32         -6.11         5.41 o                         
  -3   3   4          3.57         15.32         6.39 o                         
  -2   3   4         20.37         32.93         8.93 o                         
  -1   3   4        447.46        497.60        11.94 o                         
   0   3   4          0.13          5.73         4.77 o                         
   1   3   4        142.41        131.77        10.17 o                         
   2   3   4       2999.69       3061.64        86.96 o                         
   3   3   4        556.02        628.27        28.29 o                         
   4   3   4         22.07         18.53         8.80 o                         
   5   3   4          0.87          3.11        16.72 o                         
   6   3   4         71.08         93.28        28.07 o                         
   7   3   4          0.72         11.87        24.43 o                         
  -7   4   4        896.97        889.99       107.51 o                         
  -6   4   4       2219.80       2206.65        76.81 o                         
  -5   4   4          7.36         14.75         6.09 o                         
  -4   4   4       3062.36       2956.07        48.28 o                         
  -3   4   4       4318.98       4152.24        49.48 o                         
  -2   4   4       1848.05       1741.47        34.85 o                         
  -1   4   4         12.69         10.00         3.77 o                         
   0   4   4       7240.21       7581.69       116.09 o                         
   1   4   4       3972.97       3881.76        68.67 o                         
   2   4   4         67.72         87.37        18.51 o                         
   3   4   4       1391.01       1139.79        72.15 o                         
   4   4   4       6868.38       6628.77       162.99 o                         
   5   4   4        207.62        184.87        33.74 o                         
   6   4   4        233.46        289.08        43.29 o                         
   7   4   4        970.23       1071.72        87.36 o                         
  -7   5   4         20.32         18.46        47.05 o                         
  -6   5   4         52.85         59.49        17.49 o                         
  -5   5   4        135.55        130.73        12.29 o                         
  -4   5   4          8.98          3.02         4.81 o                         
  -3   5   4        267.22        253.24        21.52 o                         
  -2   5   4        827.35        868.40        29.84 o                         
  -1   5   4        216.08        247.28        11.95 o                         
   0   5   4        119.66        142.27        11.95 o                         
   1   5   4        291.66        335.21        24.55 o                         
   2   5   4        105.32        110.77        22.03 o                         
   3   5   4         22.81         26.15        33.57 o                         
   4   5   4          4.42          9.62        18.88 o                         
   5   5   4        520.30        520.49        54.11 o                         
   6   5   4         25.83         30.81        23.02 o                         
   7   5   4          9.19         50.13        29.52 o                         
  -7   6   4       1267.05       1421.29        95.76 o                         
  -6   6   4        233.98        248.76        30.19 o                         
  -5   6   4        425.74        470.25        23.23 o                         
  -4   6   4       3045.97       3014.07        64.45 o                         
  -3   6   4       2853.52       2943.67       130.34 o                         
  -2   6   4        268.08        249.12        20.63 o                         
  -1   6   4       5909.90       5899.45        83.97 o                         
   0   6   4       2807.00       2703.05        49.04 o                         
   1   6   4        270.05        305.59        31.57 o                         
   2   6   4        899.17        807.17        52.83 o                         
   3   6   4       3032.26       2901.91       106.91 o                         
   4   6   4        812.35        739.06        59.89 o                         
   5   6   4         53.58         84.23        27.09 o                         
   6   6   4       1079.52       1107.83        85.90 o                         
  -7   7   4          0.27         47.83        26.60 o                         
  -6   7   4         43.76         60.84        18.65 o                         
  -5   7   4         30.70         23.31        10.31 o                         
  -4   7   4          0.44          1.47        10.13 o                         
  -3   7   4          5.58         19.41         8.59 o                         
  -2   7   4        165.31        169.90        18.59 o                         
  -1   7   4         33.60         42.94        13.52 o                         
   0   7   4        193.29        188.77        13.21 o                         
   1   7   4         36.28         37.91        10.05 o                         
   2   7   4         24.94         21.15        19.72 o                         
   3   7   4         15.42         20.03        18.09 o                         
   4   7   4          6.36         19.53        18.28 o                         
   5   7   4         32.07         46.35        23.46 o                         
   6   7   4         33.43         67.39        29.04 o                         
  -6   8   4         98.96        120.20        30.63 o                         
  -5   8   4       1007.56       1096.54        48.90 o                         
  -4   8   4       1783.13       1762.90        53.97 o                         
  -3   8   4          0.08          9.66         8.61 o                         
  -2   8   4       1794.98       1701.55        52.26 o                         
  -1   8   4       4545.70       4440.67        91.63 o                         
   0   8   4        209.30        202.54        14.44 o                         
   1   8   4       1171.22       1080.46        28.85 o                         
   2   8   4       2161.91       2030.80        90.86 o                         
   3   8   4       1580.87       1543.01       113.58 o                         
   4   8   4        123.75        115.03        28.67 o                         
   5   8   4        470.81        449.57        53.74 o                         
   6   8   4        797.45        780.52        77.89 o                         
  -6   9   4        110.79         85.49        42.84 o                         
  -5   9   4        122.56        107.70        18.11 o                         
  -4   9   4          1.27         -3.24        17.66 o                         
  -3   9   4         16.87         13.99         9.35 o                         
  -2   9   4         72.36         87.85        15.59 o                         
  -1   9   4          0.52          6.97        13.62 o                         
   0   9   4         30.88         49.19        10.20 o                         
   1   9   4        125.33        145.71        17.29 o                         
   2   9   4          0.34         -4.63        15.89 o                         
   3   9   4          4.33          3.40        21.09 o                         
   4   9   4        194.70        197.81        39.80 o                         
   5   9   4          6.90         -1.93        24.83 o                         
  -6  10   4        802.61        822.72       115.39 o                         
  -5  10   4        927.58        917.14        76.14 o                         
  -4  10   4        171.59        187.74        26.76 o                         
  -3  10   4        573.70        570.04        42.65 o                         
  -2  10   4       1618.96       1567.59        68.43 o                         
  -1  10   4       1394.01       1432.73        50.78 o                         
   0  10   4        546.94        535.79        37.28 o                         
   1  10   4       1608.63       1599.06        78.19 o                         
   2  10   4       1769.48       1871.59        92.23 o                         
   3  10   4        232.98        240.06        39.18 o                         
   4  10   4       1068.22        999.25        80.03 o                         
   5  10   4        919.12        920.28        82.27 o                         
  -5  11   4          1.33        134.81       116.35 o                         
  -4  11   4         16.57        -10.94        20.88 o                         
  -3  11   4        166.48        188.09        28.61 o                         
  -2  11   4         34.52         35.67        15.49 o                         
  -1  11   4         40.93         46.52        18.48 o                         
   0  11   4         21.57         16.41        18.17 o                         
   1  11   4         13.42         20.51        17.12 o                         
   2  11   4         16.59         30.79        26.63 o                         
   3  11   4        194.85        191.52        34.25 o                         
   4  11   4         49.45         35.98        15.60 o                         
  -5  12   4         13.65         40.99        28.20 o                         
  -4  12   4        363.82        297.61        44.38 o                         
  -3  12   4       1155.82       1169.44        67.49 o                         
  -2  12   4        822.50        753.29        53.48 o                         
  -1  12   4       1008.90       1087.33        60.08 o                         
   0  12   4        470.82        480.37        35.48 o                         
   1  12   4       1455.82       1621.69        72.83 o                         
   2  12   4        103.29         98.74        23.18 o                         
   3  12   4        432.64        454.15        42.74 o                         
   4  12   4        779.13        861.65        77.91 o                         
  -4  13   4          3.21        -11.16        25.84 o                         
  -3  13   4          1.23          1.86        34.94 o                         
  -2  13   4          0.07         81.27        37.73 o                         
  -1  13   4          2.87          5.87        61.53 o                         
   0  13   4          0.19         35.11        17.61 o                         
   1  13   4          3.44         10.45        21.84 o                         
   2  13   4         16.30         30.58        16.21 o                         
   3  13   4          8.37         -1.97        18.98 o                         
  -3  14   4        557.64        652.28       101.17 o                         
  -2  14   4         48.37         35.81        31.47 o                         
  -1  14   4        585.94        606.66        68.44 o                         
   0  14   4        789.19        929.17        82.97 o                         
   1  14   4        133.32        113.89        37.34 o                         
   2  14   4         50.97         66.27        23.86 o                         
  -1 -15   5       1077.23       1147.08        91.90 o                         
   0 -15   5        210.08        205.70        42.50 o                         
   1 -15   5         11.52          1.43        17.57 o                         
   2 -15   5        651.26        662.31        70.35 o                         
  -2 -14   5          7.59         -2.86        21.72 o                         
  -1 -14   5         22.04          0.18        20.72 o                         
   0 -14   5         20.53         25.82        19.76 o                         
   1 -14   5         29.83         81.75        24.16 o                         
   2 -14   5          5.82         56.51        31.98 o                         
   3 -14   5          1.83          9.10        18.35 o                         
  -4 -13   5        168.51        166.31        49.99 o                         
  -3 -13   5         45.08         72.19        28.36 o                         
  -2 -13   5       1220.44       1204.48        87.04 o                         
  -1 -13   5       1201.84       1190.16       123.73 o                         
   0 -13   5         11.68         38.39        22.42 o                         
   1 -13   5       1338.28       1372.81        73.35 o                         
   2 -13   5        885.41        897.33        60.11 o                         
   3 -13   5        178.12        180.48        32.08 o                         
   4 -13   5        105.98         75.46        24.80 o                         
  -4 -12   5        103.77        103.79        48.92 o                         
  -3 -12   5         65.55         91.43        23.53 o                         
  -2 -12   5         36.69          7.46        13.51 o                         
  -1 -12   5          3.20          2.62        12.69 o                         
   0 -12   5          0.10         -0.17        17.86 o                         
   1 -12   5          1.58         -4.27        15.11 o                         
   2 -12   5          0.01        -13.16        16.71 o                         
   3 -12   5         12.33          5.26        19.14 o                         
   4 -12   5          0.06          7.93        16.21 o                         
   5 -12   5         28.70         90.82        45.68 o                         
  -5 -11   5        347.12        358.23        56.84 o                         
  -4 -11   5          2.46         -4.04        19.82 o                         
  -3 -11   5        548.44        607.98        37.69 o                         
  -2 -11   5       2879.08       3011.07        95.95 o                         
  -1 -11   5        402.02        426.38        35.74 o                         
   0 -11   5        985.54       1013.10        85.77 o                         
   1 -11   5       1040.66       1153.29        62.39 o                         
   2 -11   5        906.84        834.26        53.63 o                         
   3 -11   5         87.37         70.93        22.18 o                         
   4 -11   5       1317.21       1394.89        71.77 o                         
   5 -11   5       1428.18       1434.60        99.43 o                         
  -5 -10   5         15.27         -3.87        18.97 o                         
  -4 -10   5         12.41          1.73        21.28 o                         
  -3 -10   5          9.82         10.34        21.88 o                         
  -2 -10   5          9.18          4.57        11.52 o                         
  -1 -10   5        105.49         98.76        19.06 o                         
   0 -10   5          0.84          7.28        10.34 o                         
   1 -10   5          0.70          3.33        14.82 o                         
   2 -10   5          1.62         28.72        22.44 o                         
   3 -10   5          0.18        -27.14        18.09 o                         
   4 -10   5         24.10          8.50        19.20 o                         
   5 -10   5         42.76         29.55        21.08 o                         
   6 -10   5         46.15         66.92        23.65 o                         
  -6  -9   5        428.55        496.92        80.25 o                         
  -5  -9   5         14.62         17.72        60.20 o                         
  -4  -9   5        744.80        779.13        54.71 o                         
  -3  -9   5       3047.46       2983.46        75.09 o                         
  -2  -9   5         46.16         41.73        14.13 o                         
  -1  -9   5       3391.60       3254.72        87.06 o                         
   0  -9   5       2531.25       2494.20        53.10 o                         
   1  -9   5        744.95        818.36        60.17 o                         
   2  -9   5         59.04         57.19        18.15 o                         
   3  -9   5       2276.37       2127.11       117.87 o                         
   4  -9   5       2478.33       2447.94        86.63 o                         
   5  -9   5         70.04         95.87        20.23 o                         
   6  -9   5        349.63        383.86        41.43 o                         
  -6  -8   5         16.46         60.48        26.96 o                         
  -5  -8   5         23.55          8.41        14.58 o                         
  -4  -8   5         11.05         24.65        16.06 o                         
  -3  -8   5        176.91        155.92        17.42 o                         
  -2  -8   5          1.28         10.21        10.29 o                         
  -1  -8   5          0.23         -4.82        10.62 o                         
   0  -8   5         18.49         14.07         5.88 o                         
   1  -8   5          5.41          4.17         5.66 o                         
   2  -8   5         85.96         92.89        22.26 o                         
   3  -8   5          0.50          4.98        11.89 o                         
   4  -8   5         29.22         59.81        16.09 o                         
   5  -8   5         30.74         26.41        11.54 o                         
   6  -8   5         61.65         45.05        17.64 o                         
  -6  -7   5        125.22        130.55        35.89 o                         
  -5  -7   5        256.39        285.40        32.17 o                         
  -4  -7   5       3056.94       3077.26        79.91 o                         
  -3  -7   5       1843.19       1854.60        49.02 o                         
  -2  -7   5        692.31        721.93        28.40 o                         
  -1  -7   5       6119.34       5823.30        94.29 o                         
   0  -7   5       4749.50       4754.87        83.12 o                         
   1  -7   5         47.61         52.09         9.15 o                         
   2  -7   5       1309.64       1103.92        42.05 o                         
   3  -7   5       2245.92       2183.65        99.20 o                         
   4  -7   5       1187.52       1153.14        54.57 o                         
   5  -7   5        150.97        165.13        20.25 o                         
   6  -7   5        878.66        921.56        65.52 o                         
   7  -7   5        423.39        532.07        62.20 o                         
  -7  -6   5         26.43         62.40        41.64 o                         
  -6  -6   5         64.42         40.74        14.58 o                         
  -5  -6   5          3.99         -6.97        13.75 o                         
  -4  -6   5        117.13        114.80        16.79 o                         
  -3  -6   5         45.43         23.87        14.67 o                         
  -2  -6   5         30.75         32.10         9.08 o                         
  -1  -6   5         11.31          5.48         7.56 o                         
   0  -6   5        131.64        150.38        13.89 o                         
   1  -6   5         46.45         30.59         8.15 o                         
   2  -6   5         87.31         65.23         6.73 o                         
   3  -6   5         69.34         55.95         8.89 o                         
   4  -6   5         31.17         30.24         7.67 o                         
   5  -6   5          0.23         -5.95        10.09 o                         
   6  -6   5          9.02         27.09        16.22 o                         
   7  -6   5          2.55         17.33        25.59 o                         
  -7  -5   5        173.19        192.54        31.31 o                         
  -6  -5   5        212.84        273.00        25.69 o                         
  -5  -5   5       1761.71       1785.95        54.77 o                         
  -4  -5   5       1040.30       1028.26        44.42 o                         
  -3  -5   5        350.63        367.05        20.33 o                         
  -2  -5   5       6493.81       6295.59        80.52 o                         
  -1  -5   5       5529.32       5458.11        76.34 o                         
   0  -5   5        105.66        106.64        14.36 o                         
   1  -5   5       5170.68       5177.28       246.60 o                         
   2  -5   5       4506.86       4217.49        59.47 o                         
   3  -5   5       2493.45       2516.04        50.09 o                         
   4  -5   5        526.52        573.01        25.37 o                         
   5  -5   5       2827.94       2864.15        72.16 o                         
   6  -5   5        597.31        602.76        45.88 o                         
   7  -5   5          4.51         16.72        25.16 o                         
  -7  -4   5         58.82         22.90        20.55 o                         
  -6  -4   5         32.05         25.41        12.71 o                         
  -5  -4   5          5.74          8.10        13.90 o                         
  -4  -4   5         45.63         65.67        11.46 o                         
  -3  -4   5         19.59         38.85         6.07 o                         
  -2  -4   5        266.85        294.71        13.78 o                         
  -1  -4   5        637.13        669.73        21.78 o                         
   0  -4   5        968.95       1082.45        38.59 o                         
   1  -4   5          0.64          1.88         8.94 o                         
   2  -4   5        470.91        489.28        29.78 o                         
   3  -4   5        249.19        264.69        14.69 o                         
   4  -4   5         18.80         15.92         5.06 o                         
   5  -4   5         52.61         52.46        12.46 o                         
   6  -4   5          5.93          6.67        18.57 o                         
   7  -4   5        120.03        120.08        37.34 o                         
  -7  -3   5        612.50        571.80        43.17 o                         
  -6  -3   5       1525.20       1562.08        55.96 o                         
  -5  -3   5        456.84        477.51        27.40 o                         
  -4  -3   5         19.62         19.28        11.43 o                         
  -3  -3   5       5992.04       6402.81       102.78 o                         
  -2  -3   5       4743.31       4837.91        96.46 o                         
  -1  -3   5        363.12        327.53        13.98 o                         
   0  -3   5       4009.11       4281.76       134.62 o                         
   1  -3   5       2734.92       2777.64        53.61 o                         
   2  -3   5       5561.80       5810.36        90.07 o                         
   3  -3   5         17.89         21.49         4.23 o                         
   4  -3   5       2523.27       2593.40        53.91 o                         
   5  -3   5       1725.23       1759.67        67.88 o                         
   6  -3   5         96.72        112.95        22.09 o                         
   7  -3   5        621.45        524.95        81.95 o                         
  -7  -2   5          2.34          1.42        15.78 o                         
  -6  -2   5         38.96         34.65        18.20 o                         
  -5  -2   5         20.21         24.09         9.51 o                         
  -4  -2   5          6.58          9.98         6.61 o                         
  -3  -2   5         46.30         58.17         6.80 o                         
  -2  -2   5        111.97        127.69         9.90 o                         
  -1  -2   5       1282.84       1458.38        24.59 o                         
   0  -2   5       1477.50       1556.79        47.08 o                         
   1  -2   5         64.31         87.37         8.82 o                         
   2  -2   5       1424.93       1434.30        51.78 o                         
   3  -2   5        166.77        186.48        10.39 o                         
   4  -2   5         52.82         54.91         8.84 o                         
   5  -2   5         25.47         15.20        15.04 o                         
   6  -2   5         13.04         28.02        15.41 o                         
   7  -2   5          6.53         24.19        20.16 o                         
  -7  -1   5        693.28        772.24        47.61 o                         
  -6  -1   5       1417.63       1372.45        72.00 o                         
  -5  -1   5        650.09        636.13        29.37 o                         
  -4  -1   5       3096.37       3022.13        57.81 o                         
  -3  -1   5      10665.95      10457.47       146.36 o                         
  -2  -1   5       2621.44       2434.28       115.08 o                         
  -1  -1   5       1115.78       1167.68        23.59 o                         
   0  -1   5       7260.73       7644.99        95.08 o                         
   1  -1   5       1867.92       1895.34        33.19 o                         
   2  -1   5         16.22         24.37         4.40 o                         
   3  -1   5       1777.00       1763.88        48.23 o                         
   4  -1   5       4180.40       4095.70        74.72 o                         
   5  -1   5        767.67        688.25        43.94 o                         
   6  -1   5        514.80        541.91        85.59 o                         
   7  -1   5       1214.12       1244.99        86.48 o                         
  -7   0   5         17.50         58.31        30.25 o                         
  -6   0   5        201.37        205.91        30.34 o                         
  -5   0   5        201.18        189.12        18.02 o                         
  -4   0   5        123.05        112.12         7.02 o                         
  -3   0   5         17.61         20.30         4.44 o                         
  -2   0   5        767.07        774.77        29.62 o                         
  -1   0   5        575.89        584.00        18.32 o                         
   0   0   5        117.79        126.93         6.01 o                         
   1   0   5         86.00         74.37         5.22 o                         
   2   0   5        636.19        757.29        38.56 o                         
   3   0   5          7.10          6.58         7.78 o                         
   4   0   5        106.13         95.67        17.12 o                         
   5   0   5          6.97         -6.53        15.70 o                         
   6   0   5        204.00        188.64        32.47 o                         
   7   0   5         15.73         27.44        27.66 o                         
  -7   1   5        709.95        689.33        70.92 o                         
  -6   1   5        337.09        356.87        37.96 o                         
  -5   1   5        622.53        604.93        23.42 o                         
  -4   1   5       5539.58       5342.25        58.55 o                         
  -3   1   5       3366.92       3252.77        60.40 o                         
  -2   1   5         26.94         38.02         7.31 o                         
  -1   1   5      12798.55      13338.97       132.39 o                         
   0   1   5       4679.71       4768.08        46.29 o                         
   1   1   5          2.33         10.78         4.38 o                         
   2   1   5       2872.84       2705.44        75.16 o                         
   3   1   5       7387.80       7369.42       182.89 o                         
   4   1   5       1199.12       1107.10        64.13 o                         
   5   1   5        197.11        203.52        33.50 o                         
   6   1   5        826.57        859.38        70.07 o                         
   7   1   5        635.29        719.81        93.63 o                         
  -7   2   5         11.77         16.41        24.35 o                         
  -6   2   5         12.64         -6.77        14.05 o                         
  -5   2   5         22.24         30.07         8.46 o                         
  -4   2   5         21.01         20.44         5.96 o                         
  -3   2   5          0.04          0.02         2.97 o                         
  -2   2   5        245.91        273.66        12.02 o                         
  -1   2   5        572.57        606.90        12.42 o                         
   0   2   5         75.05         67.01         5.66 o                         
   1   2   5        576.28        640.94        23.74 o                         
   2   2   5         48.06         47.12        10.41 o                         
   3   2   5         73.54         54.33        17.77 o                         
   4   2   5         31.90         38.04        16.80 o                         
   5   2   5        142.17        154.20        35.40 o                         
   6   2   5         12.32          9.42        21.13 o                         
   7   2   5         21.66         -5.38        21.74 o                         
  -7   3   5        155.43        182.81        36.79 o                         
  -6   3   5        122.86        149.63        25.54 o                         
  -5   3   5       2381.20       2348.71        47.30 o                         
  -4   3   5       1259.64       1277.68        33.88 o                         
  -3   3   5         13.05         13.69         5.79 o                         
  -2   3   5       3988.97       3956.17        77.05 o                         
  -1   3   5       5508.26       5545.99        67.41 o                         
   0   3   5       1095.52       1205.25        24.61 o                         
   1   3   5        646.53        647.05        26.76 o                         
   2   3   5       9896.39       9818.77       138.65 o                         
   3   3   5       1763.05       1672.49        46.88 o                         
   4   3   5        201.96        246.54        34.35 o                         
   5   3   5       1010.86       1001.11        71.63 o                         
   6   3   5       1463.18       1453.12        94.50 o                         
   7   3   5         11.90         28.36        31.47 o                         
  -7   4   5         30.46        -57.26        38.17 o                         
  -6   4   5        130.94        144.72        22.22 o                         
  -5   4   5         43.40         38.67        10.41 o                         
  -4   4   5         52.00         42.37         6.90 o                         
  -3   4   5         43.69         36.72         7.39 o                         
  -2   4   5        125.93        146.09        10.25 o                         
  -1   4   5         16.99          6.25         6.35 o                         
   0   4   5         37.21         38.21         7.06 o                         
   1   4   5          1.24         -1.31         5.93 o                         
   2   4   5        928.20        822.27        43.08 o                         
   3   4   5         87.83         68.06         8.95 o                         
   4   4   5         83.72         53.15        22.62 o                         
   5   4   5         12.49         -6.22        15.97 o                         
   6   4   5         74.63        120.64        33.09 o                         
   7   4   5        118.30         91.63        30.42 o                         
  -7   5   5          4.66         -6.17        22.92 o                         
  -6   5   5       1687.76       1626.36        95.72 o                         
  -5   5   5       2352.06       2260.08        47.85 o                         
  -4   5   5         77.31         69.75        10.50 o                         
  -3   5   5       1968.08       1922.15        47.53 o                         
  -2   5   5       4161.40       3864.25        54.20 o                         
  -1   5   5        835.04        801.47        22.95 o                         
   0   5   5        309.55        267.15        13.17 o                         
   1   5   5       5854.89       5734.70        70.59 o                         
   2   5   5       1823.76       1824.65        76.32 o                         
   3   5   5          1.00         -8.91        15.11 o                         
   4   5   5        362.97        355.24        40.45 o                         
   5   5   5       2493.46       2405.57       115.00 o                         
   6   5   5        214.04        188.60        37.89 o                         
  -7   6   5          0.08         33.52        51.12 o                         
  -6   6   5          2.18         37.71        24.76 o                         
  -5   6   5         22.55         28.17         8.60 o                         
  -4   6   5         10.33          7.64         8.68 o                         
  -3   6   5         75.63         83.35        17.92 o                         
  -2   6   5        341.51        351.41        21.71 o                         
  -1   6   5        104.75        112.54        11.55 o                         
   0   6   5        224.06        237.43        15.14 o                         
   1   6   5          2.15         -3.67        10.03 o                         
   2   6   5        362.67        432.83        41.33 o                         
   3   6   5         46.37         31.81        17.28 o                         
   4   6   5        170.11        177.37        31.57 o                         
   5   6   5          2.23         53.01        25.26 o                         
   6   6   5         65.10         79.20        26.39 o                         
  -7   7   5        416.19        370.16        52.12 o                         
  -6   7   5       1815.99       1834.07       115.72 o                         
  -5   7   5        114.43        114.66        18.18 o                         
  -4   7   5        313.88        283.86        21.74 o                         
  -3   7   5       3797.81       3733.20        73.52 o                         
  -2   7   5       1758.09       1815.27        57.41 o                         
  -1   7   5        232.81        246.48        20.15 o                         
   0   7   5       6207.71       6047.67        73.90 o                         
   1   7   5       2562.69       2438.82        90.43 o                         
   2   7   5         81.35         77.90        22.81 o                         
   3   7   5        745.41        818.00        61.31 o                         
   4   7   5       1555.83       1453.32        88.11 o                         
   5   7   5        560.05        529.94        59.17 o                         
   6   7   5        211.75        211.37        43.38 o                         
  -6   8   5          0.62         30.50        21.18 o                         
  -5   8   5         18.90         40.83        17.05 o                         
  -4   8   5         19.57          5.78         9.51 o                         
  -3   8   5        106.46         96.09        15.34 o                         
  -2   8   5          0.50         -1.39         9.75 o                         
  -1   8   5         27.50         28.50        12.25 o                         
   0   8   5          8.14         16.20         7.53 o                         
   1   8   5        215.69        243.92        32.13 o                         
   2   8   5         30.68         27.49        15.22 o                         
   3   8   5         32.67         23.24        18.00 o                         
   4   8   5          2.84          5.66        16.39 o                         
   5   8   5         44.20         81.48        28.17 o                         
  -6   9   5         65.05         53.26        35.30 o                         
  -5   9   5        234.18        256.39        31.08 o                         
  -4   9   5       1510.10       1543.01        66.64 o                         
  -3   9   5       2085.74       2033.78        66.48 o                         
  -2   9   5         37.00         28.34        13.53 o                         
  -1   9   5       1889.47       1886.63        61.69 o                         
   0   9   5       3358.82       3329.96        91.27 o                         
   1   9   5        972.11       1057.90        45.13 o                         
   2   9   5       1206.42       1076.63        72.07 o                         
   3   9   5       1130.53       1068.47        75.49 o                         
   4   9   5        527.62        503.49        97.83 o                         
   5   9   5         83.77        105.58        32.95 o                         
  -5  10   5         33.99         22.45        26.46 o                         
  -4  10   5          4.91        -24.48        22.22 o                         
  -3  10   5         10.22          0.89        10.66 o                         
  -2  10   5          2.03          7.02        15.27 o                         
  -1  10   5          4.14         18.79        15.20 o                         
   0  10   5         73.86         66.09        15.72 o                         
   1  10   5          4.55         18.29        16.66 o                         
   2  10   5          0.29          6.01        16.31 o                         
   3  10   5          2.23          9.71        18.00 o                         
   4  10   5         37.48         97.83        32.84 o                         
  -5  11   5        668.28        760.81        73.64 o                         
  -4  11   5       1035.96        956.24        78.62 o                         
  -3  11   5         19.80         86.20        33.34 o                         
  -2  11   5         48.70         81.63        20.65 o                         
  -1  11   5        755.39        706.01        49.09 o                         
   0  11   5       1148.79       1139.24        59.00 o                         
   1  11   5        399.91        433.00        43.60 o                         
   2  11   5        650.73        760.66        62.22 o                         
   3  11   5        686.90        691.86        52.50 o                         
   4  11   5          6.05        -25.86        24.56 o                         
  -4  12   5         16.22        -18.81        20.10 o                         
  -3  12   5         63.90         67.11        31.11 o                         
  -2  12   5         27.44         49.08        25.57 o                         
  -1  12   5          0.74          2.73        14.89 o                         
   0  12   5         13.92         50.26        18.50 o                         
   1  12   5         13.58         32.32        17.99 o                         
   2  12   5          5.82         36.84        20.34 o                         
   3  12   5         66.40         76.78        23.44 o                         
  -4  13   5          2.83        -10.68        30.57 o                         
  -3  13   5        420.57        384.10        55.89 o                         
  -2  13   5       1017.12        980.41       152.49 o                         
  -1  13   5        696.58        779.65        73.43 o                         
   0  13   5        318.15        363.18        48.52 o                         
   1  13   5       1003.08       1024.51        65.78 o                         
   2  13   5        542.29        545.31        48.77 o                         
  -2  14   5          0.86          3.36        22.78 o                         
  -1  14   5          7.36         22.83        31.92 o                         
   0  14   5         11.69         57.14        26.92 o                         
   1  14   5         29.03         56.38        28.69 o                         
  -1 -15   6         18.45         25.45        22.95 o                         
   0 -15   6         63.23        107.49        43.45 o                         
   1 -15   6          0.79          3.68        19.72 o                         
   2 -15   6          6.39          3.20        26.23 o                         
  -2 -14   6        123.65        147.72        35.97 o                         
  -1 -14   6        206.92        227.10        43.39 o                         
   0 -14   6       1588.84       1724.37       105.66 o                         
   1 -14   6        346.61        343.89        40.90 o                         
   2 -14   6        303.08        296.06        38.39 o                         
   3 -14   6        634.27        751.42        59.38 o                         
  -3 -13   6         37.20         25.86        28.30 o                         
  -2 -13   6         17.49         20.00        15.15 o                         
  -1 -13   6          6.47          0.94        20.13 o                         
   0 -13   6         69.98         40.99        19.53 o                         
   1 -13   6         48.33         74.22        32.53 o                         
   2 -13   6          0.29          1.51        17.11 o                         
   3 -13   6          5.77        -10.33        28.84 o                         
   4 -13   6         10.98         37.13        24.09 o                         
  -4 -12   6        786.92        857.18        79.26 o                         
  -3 -12   6        257.52        255.82        41.62 o                         
  -2 -12   6        167.65        182.83        27.03 o                         
  -1 -12   6       2450.67       2324.06       143.65 o                         
   0 -12   6       1861.93       1807.88       133.00 o                         
   1 -12   6          6.54         37.01        19.97 o                         
   2 -12   6       2016.42       1982.99        84.39 o                         
   3 -12   6       1074.69       1196.09        67.75 o                         
   4 -12   6        107.43         57.71        31.67 o                         
   5 -12   6         66.61         32.90        34.90 o                         
  -5 -11   6          0.34         18.27        22.79 o                         
  -4 -11   6          2.99         49.95        25.72 o                         
  -3 -11   6        331.79        319.73        28.41 o                         
  -2 -11   6          5.21         20.02        20.02 o                         
  -1 -11   6         19.81         29.98        15.55 o                         
   0 -11   6         32.16         27.56        12.22 o                         
   1 -11   6          0.28         -6.54        18.05 o                         
   2 -11   6          5.83         29.39        17.81 o                         
   3 -11   6          0.06         -7.15        16.37 o                         
   4 -11   6         10.51          7.40        23.64 o                         
   5 -11   6          0.64         19.86        27.23 o                         
  -5 -10   6        615.29        689.42        71.62 o                         
  -4 -10   6        712.05        849.67        54.63 o                         
  -3 -10   6        363.44        351.16        28.83 o                         
  -2 -10   6         56.38         45.54        15.09 o                         
  -1 -10   6       3991.40       4017.97       132.57 o                         
   0 -10   6        242.47        249.12        25.56 o                         
   1 -10   6       1028.08       1042.40        72.35 o                         
   2 -10   6        856.66       1071.59        56.63 o                         
   3 -10   6       1119.11        996.59        56.05 o                         
   4 -10   6        259.85        230.53        38.89 o                         
   5 -10   6        731.64        688.79        69.08 o                         
   6 -10   6        791.28        851.18        76.14 o                         
  -6  -9   6         13.25         19.67        37.94 o                         
  -5  -9   6          0.09         17.05        19.99 o                         
  -4  -9   6         95.92        110.76        22.67 o                         
  -3  -9   6         36.13          7.13        10.89 o                         
  -2  -9   6          3.27          3.50        12.14 o                         
  -1  -9   6         44.78         26.35        17.34 o                         
   0  -9   6         13.93         12.13         7.31 o                         
   1  -9   6          1.37        132.63       182.46 o                         
   2  -9   6          0.19         17.29        13.50 o                         
   3  -9   6         93.42         77.83        18.09 o                         
   4  -9   6         16.46          8.88        13.11 o                         
   5  -9   6         12.41         25.09        19.26 o                         
   6  -9   6         56.08         43.75        21.53 o                         
  -6  -8   6       1136.59       1135.47        91.08 o                         
  -5  -8   6        882.56        900.83        56.15 o                         
  -4  -8   6        160.56        154.53        23.72 o                         
  -3  -8   6       1562.34       1569.22        48.33 o                         
  -2  -8   6       5068.18       5054.05        92.43 o                         
  -1  -8   6        103.42         89.57        12.06 o                         
   0  -8   6       1741.48       1526.13        33.80 o                         
   1  -8   6       5689.68       5479.98        91.11 o                         
   2  -8   6        802.87        811.56        38.94 o                         
   3  -8   6         68.76         48.40        14.68 o                         
   4  -8   6       1515.46       1469.35        63.09 o                         
   5  -8   6       1254.39       1268.58        69.31 o                         
   6  -8   6        126.27        123.92        26.76 o                         
  -6  -7   6          2.60          5.05        16.61 o                         
  -5  -7   6         23.82         35.38        17.53 o                         
  -4  -7   6          0.89         11.98        12.99 o                         
  -3  -7   6         29.39         30.28        10.97 o                         
  -2  -7   6          9.05         11.01        10.06 o                         
  -1  -7   6          1.53         -2.55        10.25 o                         
   0  -7   6        119.75        137.46        14.57 o                         
   1  -7   6         26.97         23.55         9.29 o                         
   2  -7   6          8.11          7.91         3.50 o                         
   3  -7   6        595.96        589.99        37.13 o                         
   4  -7   6         20.00         14.86        12.35 o                         
   5  -7   6          4.35        -10.45        14.36 o                         
   6  -7   6          3.59         18.70        15.41 o                         
  -7  -6   6        271.42        309.99        66.27 o                         
  -6  -6   6       1306.28       1373.38        63.47 o                         
  -5  -6   6          7.01          9.69        14.57 o                         
  -4  -6   6       1219.21       1230.42        51.35 o                         
  -3  -6   6       2640.28       2528.12        55.46 o                         
  -2  -6   6       3132.15       3128.60        60.04 o                         
  -1  -6   6       1257.94       1217.95        39.97 o                         
   0  -6   6       4782.79       4445.24       148.75 o                         
   1  -6   6       2996.09       3243.11       120.26 o                         
   2  -6   6        144.09        118.29        10.09 o                         
   3  -6   6       3482.16       3259.72       100.80 o                         
   4  -6   6        215.90        216.04        20.52 o                         
   5  -6   6        542.19        578.95        45.48 o                         
   6  -6   6        347.36        397.92        39.93 o                         
   7  -6   6        822.53        819.88        76.86 o                         
  -7  -5   6         13.46         17.82        18.78 o                         
  -6  -5   6         29.10         50.96        14.88 o                         
  -5  -5   6         88.59         57.42        16.91 o                         
  -4  -5   6         77.35         83.46        17.05 o                         
  -3  -5   6          3.95          9.18         6.47 o                         
  -2  -5   6         12.05         28.73         8.66 o                         
  -1  -5   6        148.50        153.15        15.32 o                         
   0  -5   6        295.31        288.73        22.85 o                         
   1  -5   6         11.77         23.12         7.31 o                         
   2  -5   6         90.69        109.82        11.02 o                         
   3  -5   6        211.55        216.92        12.90 o                         
   4  -5   6         26.49         36.04        13.03 o                         
   5  -5   6        264.07        318.46        34.01 o                         
   6  -5   6         76.93         84.83        21.85 o                         
   7  -5   6          0.11        -18.36        20.82 o                         
  -7  -4   6        698.13        753.64        60.42 o                         
  -6  -4   6        139.97        168.96        24.14 o                         
  -5  -4   6        637.85        608.13        38.37 o                         
  -4  -4   6       2793.13       2689.19        71.89 o                         
  -3  -4   6       1497.40       1424.19        33.98 o                         
  -2  -4   6        344.02        373.79        16.84 o                         
  -1  -4   6       5287.15       5110.19        76.49 o                         
   0  -4   6       9464.29       9164.01       143.68 o                         
   1  -4   6          1.62          1.75         8.39 o                         
   2  -4   6       5411.08       5238.68        62.56 o                         
   3  -4   6       4275.05       4088.23        50.75 o                         
   4  -4   6       2155.25       2144.84        39.76 o                         
   5  -4   6        224.41        208.48        22.21 o                         
   6  -4   6       1964.06       2024.33       106.27 o                         
   7  -4   6        398.14        497.15        59.47 o                         
  -7  -3   6         20.85         52.56        24.15 o                         
  -6  -3   6        158.26        158.02        23.21 o                         
  -5  -3   6        107.83        114.97        14.37 o                         
  -4  -3   6         24.83         23.01         7.90 o                         
  -3  -3   6         54.62         66.17         9.04 o                         
  -2  -3   6         78.48         92.92         9.49 o                         
  -1  -3   6         77.78         92.36        11.41 o                         
   0  -3   6        728.98        722.81        28.01 o                         
   1  -3   6         18.97         16.14         8.86 o                         
   2  -3   6        133.23        120.09         9.20 o                         
   3  -3   6        194.62        208.15        10.97 o                         
   4  -3   6         69.48         65.09         8.72 o                         
   5  -3   6         25.02         37.06        15.83 o                         
   6  -3   6         77.05         74.74        20.97 o                         
   7  -3   6          3.25        -30.57        29.90 o                         
  -7  -2   6        767.24        710.41        46.74 o                         
  -6  -2   6       1273.67       1227.68        56.71 o                         
  -5  -2   6       1850.35       1863.93        50.13 o                         
  -4  -2   6       2030.92       1837.51        65.33 o                         
  -3  -2   6        219.65        213.17        12.31 o                         
  -2  -2   6       7759.91       8349.51       134.63 o                         
  -1  -2   6       3375.19       3178.72        86.27 o                         
   0  -2   6        543.78        498.81        17.73 o                         
   1  -2   6       2897.90       3028.61        42.40 o                         
   2  -2   6       4909.18       4839.56       133.32 o                         
   3  -2   6       3456.26       3518.91        58.70 o                         
   4  -2   6         26.09         22.08         8.73 o                         
   5  -2   6       1985.84       2011.97        75.76 o                         
   6  -2   6        724.00        747.43        50.56 o                         
   7  -2   6         71.45        125.60        46.05 o                         
  -7  -1   6         11.51         29.21        19.27 o                         
  -6  -1   6         42.61         25.40        13.33 o                         
  -5  -1   6        675.60        640.40        28.44 o                         
  -4  -1   6         78.93         76.39         8.12 o                         
  -3  -1   6         29.08         25.28         4.54 o                         
  -2  -1   6         52.96         60.43        14.70 o                         
  -1  -1   6        538.12        587.86        18.13 o                         
   0  -1   6        629.12        627.08        16.51 o                         
   1  -1   6        499.88        562.17        24.31 o                         
   2  -1   6        300.25        369.81        22.41 o                         
   3  -1   6       1135.84       1095.00        28.70 o                         
   4  -1   6         95.69         79.85        15.53 o                         
   5  -1   6        121.87        114.09        22.34 o                         
   6  -1   6         20.74          4.16        18.53 o                         
   7  -1   6         41.84         82.96        40.88 o                         
  -7   0   6         60.63         95.19        26.23 o                         
  -6   0   6        570.62        578.46        37.81 o                         
  -5   0   6       2135.15       2139.19        49.21 o                         
  -4   0   6        315.04        291.14        13.51 o                         
  -3   0   6       5489.73       5693.64       125.15 o                         
  -2   0   6       7533.91       7639.78       137.53 o                         
  -1   0   6        375.19        368.47        10.75 o                         
   0   0   6       1093.20       1153.12        19.77 o                         
   1   0   6       9715.12       9702.38       199.52 o                         
   2   0   6       1892.28       1815.13        63.57 o                         
   3   0   6          0.10         -2.42         8.28 o                         
   4   0   6       2031.18       1928.34        52.14 o                         
   5   0   6       1209.54       1274.28        78.08 o                         
   6   0   6        275.99        241.48        39.34 o                         
   7   0   6         82.83         81.04        27.09 o                         
  -7   1   6         47.22         59.66        23.11 o                         
  -6   1   6          6.55         20.98        18.68 o                         
  -5   1   6         54.51         54.82         8.49 o                         
  -4   1   6        137.89        137.70         9.70 o                         
  -3   1   6        108.57        115.08        10.38 o                         
  -2   1   6       3292.77       3292.19        61.24 o                         
  -1   1   6        405.73        402.86        11.36 o                         
   0   1   6         22.20         21.89         6.11 o                         
   1   1   6         53.65         62.59        11.91 o                         
   2   1   6        854.46        892.13        46.05 o                         
   3   1   6        234.68        227.06        21.65 o                         
   4   1   6          8.43         13.93        15.38 o                         
   5   1   6        368.27        371.39        44.22 o                         
   6   1   6         21.70         12.37        23.78 o                         
   7   1   6         37.04         54.89        26.61 o                         
  -7   2   6        532.75        542.35        65.71 o                         
  -6   2   6       1070.21       1084.36        51.49 o                         
  -5   2   6        598.86        590.92        20.56 o                         
  -4   2   6       1923.26       1799.79        35.11 o                         
  -3   2   6       5392.65       5223.89        83.11 o                         
  -2   2   6       2659.59       2285.49       164.69 o                         
  -1   2   6          2.29          3.03         3.68 o                         
   0   2   6       8966.50       9435.75        85.04 o                         
   1   2   6       7109.12       7237.60       137.66 o                         
   2   2   6         32.06          3.35        16.68 o                         
   3   2   6       2004.21       1806.95        78.55 o                         
   4   2   6       2955.51       2947.66       110.36 o                         
   5   2   6        286.72        302.82        41.42 o                         
   6   2   6        208.72        201.13        38.62 o                         
   7   2   6        447.29        486.65        83.55 o                         
  -7   3   6          0.01         39.77        46.11 o                         
  -6   3   6        193.19        171.73        25.90 o                         
  -5   3   6         11.74         13.71         6.52 o                         
  -4   3   6         63.68         45.10        12.34 o                         
  -3   3   6        187.93        200.67        12.68 o                         
  -2   3   6         17.36         14.95         6.57 o                         
  -1   3   6        131.74        155.23        10.34 o                         
   0   3   6          0.30          7.83         5.57 o                         
   1   3   6       1538.06       1595.95        33.19 o                         
   2   3   6       1474.27       1478.90        53.69 o                         
   3   3   6         26.90         25.74        20.02 o                         
   4   3   6          0.73         -0.32        17.16 o                         
   5   3   6         16.61         36.66        21.65 o                         
   6   3   6         41.92         24.19        22.95 o                         
   7   3   6          1.02        -12.77        43.88 o                         
  -7   4   6        990.46       1152.93       129.47 o                         
  -6   4   6        313.27        352.04        34.14 o                         
  -5   4   6        436.13        412.80        25.62 o                         
  -4   4   6       3364.65       3312.20        94.32 o                         
  -3   4   6       1457.26       1437.61        32.55 o                         
  -2   4   6         96.69        102.93        11.26 o                         
  -1   4   6       5812.28       5768.22        94.47 o                         
   0   4   6       6666.09       6633.43        69.51 o                         
   1   4   6        725.86        745.04        25.42 o                         
   2   4   6         22.19         14.43         7.06 o                         
   3   4   6       8040.97       7479.77       177.23 o                         
   4   4   6        592.20        583.71        52.56 o                         
   5   4   6         64.06         61.58        26.89 o                         
   6   4   6        830.12        753.57        70.16 o                         
  -7   5   6          3.84        -15.22        18.40 o                         
  -6   5   6        106.25        128.71        31.62 o                         
  -5   5   6         39.53         10.03        10.28 o                         
  -4   5   6          1.24          3.76         7.76 o                         
  -3   5   6         34.21         24.98         9.39 o                         
  -2   5   6         77.87         80.27        12.07 o                         
  -1   5   6         23.63         31.36         9.36 o                         
   0   5   6        157.77        162.44        11.49 o                         
   1   5   6        390.97        362.93        21.05 o                         
   2   5   6          0.35         -3.76        12.86 o                         
   3   5   6        102.46         88.63        21.86 o                         
   4   5   6        139.34        141.13        28.65 o                         
   5   5   6          3.12        -16.86        19.99 o                         
   6   5   6          0.09         -4.29        22.89 o                         
  -7   6   6        211.92        242.71        44.41 o                         
  -6   6   6         46.00         60.15        23.04 o                         
  -5   6   6       1633.81       1685.72        64.38 o                         
  -4   6   6       3268.33       3262.01        69.26 o                         
  -3   6   6          5.31          4.21         9.83 o                         
  -2   6   6       2911.59       2849.80        57.14 o                         
  -1   6   6       2241.83       2257.32        42.37 o                         
   0   6   6        331.80        307.38        15.51 o                         
   1   6   6         82.16         73.60        19.08 o                         
   2   6   6       2384.18       2248.61        93.04 o                         
   3   6   6        779.49        802.13        59.63 o                         
   4   6   6          1.38          6.60        17.50 o                         
   5   6   6        602.90        623.80        63.28 o                         
   6   6   6        639.20        775.41        84.29 o                         
  -6   7   6         37.94        112.02        31.63 o                         
  -5   7   6         74.37         88.62        26.72 o                         
  -4   7   6          1.19         -4.96         9.06 o                         
  -3   7   6        274.62        263.05        23.27 o                         
  -2   7   6          4.93         20.85        10.46 o                         
  -1   7   6          6.89         13.97         9.78 o                         
   0   7   6         30.33          9.53        11.75 o                         
   1   7   6         71.67         61.84        14.44 o                         
   2   7   6         50.65         45.96        22.45 o                         
   3   7   6          9.56         27.07        18.14 o                         
   4   7   6         39.28         60.51        25.75 o                         
   5   7   6          2.33          8.35        22.91 o                         
   6   7   6         69.13         56.53        33.97 o                         
  -6   8   6        480.75        572.28        60.69 o                         
  -5   8   6       1572.90       1615.12        91.88 o                         
  -4   8   6        123.54        127.83        21.09 o                         
  -3   8   6        377.76        375.13        28.53 o                         
  -2   8   6       3848.33       3786.43        88.35 o                         
  -1   8   6        120.85        124.15        15.73 o                         
   0   8   6        174.50        167.15        13.94 o                         
   1   8   6       2706.49       2642.86       102.50 o                         
   2   8   6       2489.61       2436.87       104.74 o                         
   3   8   6          9.24         -1.83        16.06 o                         
   4   8   6        385.82        379.64        49.28 o                         
   5   8   6        888.12        951.00        81.38 o                         
  -6   9   6         65.88          7.75        51.35 o                         
  -5   9   6         12.99          7.76        43.28 o                         
  -4   9   6         20.82         14.33        19.60 o                         
  -3   9   6        133.55        132.35        30.62 o                         
  -2   9   6         64.39         61.72        19.18 o                         
  -1   9   6         20.51          4.25         9.03 o                         
   0   9   6          8.05          9.10         8.56 o                         
   1   9   6          8.00         -0.61        14.68 o                         
   2   9   6          7.36         21.56        16.27 o                         
   3   9   6        123.37        100.18        24.91 o                         
   4   9   6         73.10         39.39        22.28 o                         
   5   9   6         46.87         92.01        36.70 o                         
  -5  10   6        466.28        457.15        91.93 o                         
  -4  10   6        463.43        401.64        51.05 o                         
  -3  10   6       1591.30       1679.44        72.89 o                         
  -2  10   6       1723.00       1720.44        68.17 o                         
  -1  10   6         36.50         18.99        30.16 o                         
   0  10   6       1276.60       1255.83        61.25 o                         
   1  10   6       2138.51       2251.53        81.81 o                         
   2  10   6        774.10        730.82        63.78 o                         
   3  10   6        963.08        815.08        70.93 o                         
   4  10   6        906.94        729.90        73.42 o                         
  -5  11   6         15.82         16.78        24.68 o                         
  -4  11   6          8.96         11.19        24.23 o                         
  -3  11   6          0.02         28.67        16.09 o                         
  -2  11   6         24.81         45.06        20.28 o                         
  -1  11   6         14.32         11.28        16.64 o                         
   0  11   6          0.78         29.88        21.05 o                         
   1  11   6          6.51         22.27        14.15 o                         
   2  11   6         40.20         28.42        18.05 o                         
   3  11   6         13.57          9.16        16.93 o                         
   4  11   6          1.55         25.36        36.10 o                         
  -4  12   6        525.98        547.99        83.35 o                         
  -3  12   6        903.13        927.40        80.70 o                         
  -2  12   6        421.58        362.32        50.84 o                         
  -1  12   6         22.27          2.78        14.22 o                         
   0  12   6        823.38        786.19        67.76 o                         
   1  12   6        343.50        307.47        54.76 o                         
   2  12   6        320.47        254.56        39.05 o                         
   3  12   6        397.97        400.03        53.15 o                         
  -3  13   6          0.03        -22.62        40.94 o                         
  -2  13   6          3.86        -12.37        26.59 o                         
  -1  13   6         20.64        -17.48        21.98 o                         
   0  13   6         82.52         86.51        23.83 o                         
   1  13   6          2.64         54.17        25.69 o                         
   2  13   6          6.55         -9.40        20.20 o                         
   0  14   6        318.64        248.66        76.15 o                         
   0 -15   7        122.00        132.29        46.28 o                         
   1 -15   7        254.12        310.52        65.40 o                         
  -2 -14   7         33.62          8.28        29.86 o                         
  -1 -14   7          8.58         56.05        29.00 o                         
   0 -14   7          3.90         55.09        29.62 o                         
   1 -14   7         29.32         81.99        23.47 o                         
   2 -14   7          0.23          4.57        17.14 o                         
  -3 -13   7        353.22        404.23        83.02 o                         
  -2 -13   7       1213.16       1235.90        88.33 o                         
  -1 -13   7         71.90         81.77        25.10 o                         
   0 -13   7        247.31        277.09        43.86 o                         
   1 -13   7       1287.23       1405.51        95.10 o                         
   2 -13   7        497.51        590.86        49.68 o                         
   3 -13   7        234.29        282.82       107.65 o                         
   4 -13   7        471.01        514.07        91.16 o                         
  -4 -12   7         16.54        -27.43        39.11 o                         
  -3 -12   7          8.23         -7.17        19.37 o                         
  -2 -12   7         16.80         16.33        14.69 o                         
  -1 -12   7          5.25         16.96        21.21 o                         
   0 -12   7         11.50        -16.25        20.03 o                         
   1 -12   7          0.00         29.68        27.83 o                         
   2 -12   7          0.14          6.51        18.30 o                         
   3 -12   7          5.17         19.79        24.39 o                         
   4 -12   7          0.00         77.71        29.74 o                         
  -5 -11   7         68.38         75.34        39.37 o                         
  -4 -11   7        681.89        673.82        70.34 o                         
  -3 -11   7       1808.15       1932.81        69.58 o                         
  -2 -11   7        520.06        527.90        43.21 o                         
  -1 -11   7        214.04        177.61        25.41 o                         
   0 -11   7       2114.72       2130.39       105.47 o                         
   1 -11   7       1693.07       1694.83        95.20 o                         
   2 -11   7         14.79          8.97        14.46 o                         
   3 -11   7       1714.05       1674.57        76.81 o                         
   4 -11   7       1545.32       1612.34       104.92 o                         
   5 -11   7         24.25         26.44        44.88 o                         
  -5 -10   7         12.20         -3.54        23.38 o                         
  -4 -10   7          0.98         17.51        16.78 o                         
  -3 -10   7         52.31         91.42        17.54 o                         
  -2 -10   7         30.29         40.51        16.16 o                         
  -1 -10   7         22.14         25.47        13.08 o                         
   0 -10   7          7.48         19.37        19.25 o                         
   1 -10   7         18.04          9.59        21.84 o                         
   2 -10   7         22.61         49.17        15.21 o                         
   3 -10   7         12.10         21.55        14.68 o                         
   4 -10   7          2.74         35.22        21.83 o                         
   5 -10   7         38.94         45.58        21.49 o                         
  -6  -9   7         23.35        118.66        54.19 o                         
  -5  -9   7        112.90        167.32        30.59 o                         
  -4  -9   7       1593.84       1677.10        65.73 o                         
  -3  -9   7        627.71        653.67        33.42 o                         
  -2  -9   7       1444.57       1505.04        53.62 o                         
  -1  -9   7        122.20        129.87        15.77 o                         
   0  -9   7       3206.08       3229.34        81.85 o                         
   1  -9   7         20.45         81.75        44.48 o                         
   2  -9   7       1658.09       1606.98        50.17 o                         
   3  -9   7       1869.71       1958.94        95.17 o                         
   4  -9   7        512.36        499.25        55.58 o                         
   5  -9   7        335.27        389.44        42.74 o                         
   6  -9   7        644.18        671.19        55.99 o                         
  -6  -8   7         18.05         65.04        26.98 o                         
  -5  -8   7         21.93         22.56        19.30 o                         
  -4  -8   7          0.52         28.43        15.13 o                         
  -3  -8   7         33.79         33.45         9.68 o                         
  -2  -8   7          1.54         12.49        10.87 o                         
  -1  -8   7          4.87         11.05         7.81 o                         
   0  -8   7        132.00        138.32        13.54 o                         
   1  -8   7         76.17         43.42        12.65 o                         
   2  -8   7         28.45         22.93         9.49 o                         
   3  -8   7        102.22         74.72        17.43 o                         
   4  -8   7        158.99        189.97        36.23 o                         
   5  -8   7          4.27        -10.88        29.13 o                         
   6  -8   7          0.68          2.10        18.02 o                         
  -6  -7   7          4.36         10.54        18.05 o                         
  -5  -7   7       2349.37       2302.47        78.25 o                         
  -4  -7   7       1366.36       1453.15        58.57 o                         
  -3  -7   7         20.89         17.36         9.07 o                         
  -2  -7   7       1676.95       1640.44        71.12 o                         
  -1  -7   7       6401.31       6278.39        84.87 o                         
   0  -7   7        104.86         96.16        17.40 o                         
   1  -7   7       1040.79        927.54        41.54 o                         
   2  -7   7       5169.35       4754.70        70.66 o                         
   3  -7   7       1526.57       1471.38        55.53 o                         
   4  -7   7          6.55          1.99        12.70 o                         
   5  -7   7        615.41        572.35        46.76 o                         
   6  -7   7        724.40        712.65        54.76 o                         
  -6  -6   7         15.39         20.69        15.70 o                         
  -5  -6   7         14.26         18.51        22.94 o                         
  -4  -6   7        111.84        112.37        18.68 o                         
  -3  -6   7          8.74         11.30        10.38 o                         
  -2  -6   7         19.66         19.45        10.65 o                         
  -1  -6   7        151.80        144.33        14.88 o                         
   0  -6   7         71.63         57.83        17.98 o                         
   1  -6   7         62.99         63.23        11.92 o                         
   2  -6   7        380.74        418.70        19.57 o                         
   3  -6   7        244.82        240.25        14.92 o                         
   4  -6   7        429.45        403.76        36.16 o                         
   5  -6   7         14.78         15.04        15.57 o                         
   6  -6   7          1.42         38.55        18.94 o                         
  -7  -5   7        112.66        124.19        31.44 o                         
  -6  -5   7        600.63        591.11        42.33 o                         
  -5  -5   7       1243.54       1199.72        55.00 o                         
  -4  -5   7         62.58         59.46        15.88 o                         
  -3  -5   7       1445.87       1451.96        42.39 o                         
  -2  -5   7       3454.04       3375.32        70.20 o                         
  -1  -5   7       1995.32       1947.08        59.79 o                         
   0  -5   7       2804.05       2813.15        88.85 o                         
   1  -5   7       4295.19       4200.82       130.17 o                         
   2  -5   7       3427.37       3355.82        56.40 o                         
   3  -5   7        116.85        129.47        10.64 o                         
   4  -5   7       2270.83       2336.24        63.98 o                         
   5  -5   7        417.37        503.95        41.75 o                         
   6  -5   7         84.19        153.18        32.79 o                         
   7  -5   7        266.54        323.00        72.94 o                         
  -7  -4   7         18.49         56.24        19.04 o                         
  -6  -4   7          5.37         12.16        14.71 o                         
  -5  -4   7         33.53         27.16        14.42 o                         
  -4  -4   7        229.03        232.05        23.64 o                         
  -3  -4   7         57.69         50.58        11.28 o                         
  -2  -4   7        168.35        174.66        14.35 o                         
  -1  -4   7        612.12        572.70        32.11 o                         
   0  -4   7         74.74         72.38        12.87 o                         
   1  -4   7         20.97         27.19         9.90 o                         
   2  -4   7        680.99        722.54        40.73 o                         
   3  -4   7        174.52        187.05        15.11 o                         
   4  -4   7          9.54          5.25        10.01 o                         
   5  -4   7          5.72          0.04        16.12 o                         
   6  -4   7        674.04        683.97        67.44 o                         
   7  -4   7         29.34        -11.89        20.61 o                         
  -7  -3   7        654.63        653.27        47.30 o                         
  -6  -3   7        534.24        578.57        41.45 o                         
  -5  -3   7         60.62         62.83        15.81 o                         
  -4  -3   7       1278.31       1274.91        36.20 o                         
  -3  -3   7       4609.49       4659.67        89.53 o                         
  -2  -3   7       1833.78       1769.64        61.80 o                         
  -1  -3   7        255.45        230.37        16.78 o                         
   0  -3   7       3890.01       3564.75        72.32 o                         
   1  -3   7       6482.48       6582.19        97.73 o                         
   2  -3   7        205.71        211.63        14.58 o                         
   3  -3   7       3348.21       3414.81        77.77 o                         
   4  -3   7       2318.25       2225.35        73.70 o                         
   5  -3   7        730.52        795.56        49.21 o                         
   6  -3   7        346.85        336.02        34.72 o                         
   7  -3   7       1043.66       1145.06       122.46 o                         
  -7  -2   7         80.72         80.61        33.76 o                         
  -6  -2   7          3.09          1.64        12.62 o                         
  -5  -2   7         66.12        100.73        17.59 o                         
  -4  -2   7         53.99         53.98        13.73 o                         
  -3  -2   7          7.37         16.69         5.33 o                         
  -2  -2   7          1.35         -3.48         4.61 o                         
  -1  -2   7       1629.19       1590.06        41.70 o                         
   0  -2   7         59.82         51.16         8.80 o                         
   1  -2   7        223.11        212.33        18.18 o                         
   2  -2   7        446.23        488.79        27.79 o                         
   3  -2   7        649.70        560.13        48.07 o                         
   4  -2   7         39.54         41.68        14.20 o                         
   5  -2   7         40.60         45.14        22.42 o                         
   6  -2   7          0.69          2.55        14.09 o                         
   7  -2   7          0.10         14.55        27.63 o                         
  -7  -1   7        632.69        708.26        59.95 o                         
  -6  -1   7        965.83        969.14        50.23 o                         
  -5  -1   7       1093.83       1114.28        48.98 o                         
  -4  -1   7       3800.53       3751.33        68.97 o                         
  -3  -1   7       3557.98       3524.29       111.67 o                         
  -2  -1   7          1.18         -2.42         6.72 o                         
  -1  -1   7       6825.69       6826.34        91.64 o                         
   0  -1   7       4651.39       4378.42        52.64 o                         
   1  -1   7        455.22        417.22        20.51 o                         
   2  -1   7       1219.64       1124.98        41.68 o                         
   3  -1   7       2980.70       2847.94        43.82 o                         
   4  -1   7       2186.93       2082.52        73.01 o                         
   5  -1   7        102.47        115.19        21.66 o                         
   6  -1   7       1240.32       1186.59        81.36 o                         
   7  -1   7        561.03        596.83        64.59 o                         
  -7   0   7         43.85         42.62        21.19 o                         
  -6   0   7         51.78         62.50        15.99 o                         
  -5   0   7        250.29        263.16        24.59 o                         
  -4   0   7       1119.58       1172.66        37.43 o                         
  -3   0   7         89.91         82.43        10.19 o                         
  -2   0   7         30.66         22.75         6.78 o                         
  -1   0   7        137.20        138.26         8.72 o                         
   0   0   7         50.47         56.47         5.98 o                         
   1   0   7          1.38          1.20         4.09 o                         
   2   0   7         82.04         74.12         7.30 o                         
   3   0   7        205.24        207.57        13.45 o                         
   4   0   7        173.21        150.18        21.64 o                         
   5   0   7         65.89         50.71        18.97 o                         
   6   0   7        106.06         84.99        46.92 o                         
   7   0   7          8.56         17.02        19.04 o                         
  -7   1   7        378.07        372.34        35.66 o                         
  -6   1   7         53.60         43.01        22.50 o                         
  -5   1   7       1321.16       1358.23        68.89 o                         
  -4   1   7       2559.06       2523.16        59.38 o                         
  -3   1   7        752.25        828.16        25.05 o                         
  -2   1   7       6477.12       6564.46        96.12 o                         
  -1   1   7       7098.23       7466.80       109.81 o                         
   0   1   7       1784.55       1878.96        70.10 o                         
   1   1   7        865.69        896.87        23.36 o                         
   2   1   7       5168.12       5157.62       115.92 o                         
   3   1   7        821.05        758.79        41.24 o                         
   4   1   7          7.28          6.38        13.55 o                         
   5   1   7       1214.79       1288.48        81.53 o                         
   6   1   7        777.41        852.84        72.20 o                         
   7   1   7        165.87        243.53        45.41 o                         
  -7   2   7         38.86         14.94        20.84 o                         
  -6   2   7          0.59        -22.31        14.87 o                         
  -5   2   7         65.21         67.06         9.98 o                         
  -4   2   7         35.38         36.55         7.60 o                         
  -3   2   7         43.08         46.70         7.28 o                         
  -2   2   7        967.93        787.06        79.29 o                         
  -1   2   7       2828.33       3013.06        46.25 o                         
   0   2   7         38.75         37.11         6.30 o                         
   1   2   7        357.56        373.47        16.66 o                         
   2   2   7          1.66         21.40        14.31 o                         
   3   2   7        438.42        431.24        32.40 o                         
   4   2   7         65.67         80.18        22.49 o                         
   5   2   7          3.84         27.63        19.65 o                         
   6   2   7        105.92         77.11        26.06 o                         
   7   2   7        117.91        145.96        66.54 o                         
  -7   3   7         73.89         65.87        32.57 o                         
  -6   3   7        857.24        865.27        54.18 o                         
  -5   3   7       1246.59       1308.21        48.02 o                         
  -4   3   7        265.22        248.48        29.41 o                         
  -3   3   7       1164.18       1028.22        83.49 o                         
  -2   3   7       3266.02       3288.62       119.55 o                         
  -1   3   7       2716.17       2687.76        62.08 o                         
   0   3   7       2304.92       2216.54        56.76 o                         
   1   3   7       4750.75       4779.61        66.06 o                         
   2   3   7       2659.60       2721.44        91.90 o                         
   3   3   7        116.01        113.20        19.16 o                         
   4   3   7       1288.61       1318.69        78.63 o                         
   5   3   7       1688.56       1787.55       100.06 o                         
   6   3   7        154.88        173.64        38.57 o                         
  -7   4   7          1.17         54.66        33.37 o                         
  -6   4   7         15.56         48.08        15.79 o                         
  -5   4   7         36.17         58.57        14.52 o                         
  -4   4   7         12.19          2.88         7.99 o                         
  -3   4   7         60.86         43.67         8.62 o                         
  -2   4   7        456.91        466.43        22.96 o                         
  -1   4   7         27.02         18.99         7.76 o                         
   0   4   7         75.14         72.63         7.97 o                         
   1   4   7        201.91        244.11        16.93 o                         
   2   4   7         31.50         31.75         8.99 o                         
   3   4   7         85.52         84.01        49.35 o                         
   4   4   7          8.28          4.57        17.07 o                         
   5   4   7          4.28         24.60        29.00 o                         
   6   4   7         85.17        175.00        39.80 o                         
  -7   5   7        663.16        710.16        87.52 o                         
  -6   5   7       1525.33       1613.38        98.91 o                         
  -5   5   7        141.06        135.74        17.59 o                         
  -4   5   7        221.88        222.60        25.38 o                         
  -3   5   7       3442.11       3424.38        52.03 o                         
  -2   5   7       1511.16       1498.29        49.25 o                         
  -1   5   7          2.01          4.90        11.11 o                         
   0   5   7       6030.86       5847.28        74.51 o                         
   1   5   7       3190.64       3113.22        57.16 o                         
   2   5   7        309.18        270.49        15.59 o                         
   3   5   7        113.64        114.12        30.87 o                         
   4   5   7       4786.13       4583.18       152.44 o                         
   5   5   7        340.29        279.25        43.31 o                         
   6   5   7         16.76         52.30        25.47 o                         
  -7   6   7         17.14         35.44        44.51 o                         
  -6   6   7          0.15         13.57        17.78 o                         
  -5   6   7        103.73        117.24        20.50 o                         
  -4   6   7         10.17         41.47        16.35 o                         
  -3   6   7        215.62        226.09        17.63 o                         
  -2   6   7         21.09         29.01        12.05 o                         
  -1   6   7          3.48          0.37         5.82 o                         
   0   6   7          0.58          4.77         7.81 o                         
   1   6   7        266.67        278.24        18.59 o                         
   2   6   7        240.84        218.97        25.69 o                         
   3   6   7         54.47         71.82        43.18 o                         
   4   6   7          2.32         -6.81        18.99 o                         
   5   6   7         37.81         79.04        28.31 o                         
   6   6   7         91.76        162.72        40.61 o                         
  -6   7   7        314.84        334.52        49.03 o                         
  -5   7   7         15.38         18.22        29.46 o                         
  -4   7   7       1332.43       1336.03        79.01 o                         
  -3   7   7       3739.02       3785.71        96.92 o                         
  -2   7   7          0.27         19.30        12.21 o                         
  -1   7   7       4456.42       4539.25        72.00 o                         
   0   7   7       1402.46       1427.92        48.07 o                         
   1   7   7        415.21        419.63        33.12 o                         
   2   7   7        219.67        230.58        35.02 o                         
   3   7   7       1606.85       1536.47        88.43 o                         
   4   7   7        548.76        557.99        58.08 o                         
   5   7   7          8.14         42.86        24.58 o                         
  -6   8   7          0.21         22.23        40.34 o                         
  -5   8   7         30.69         69.18        22.29 o                         
  -4   8   7          4.78         22.95        12.05 o                         
  -3   8   7          2.34         21.01        17.28 o                         
  -2   8   7         52.77         40.51        12.75 o                         
  -1   8   7          7.38         -1.04        11.16 o                         
   0   8   7         27.21         18.74         8.79 o                         
   1   8   7         83.49         84.71        16.23 o                         
   2   8   7          2.58          0.75        22.09 o                         
   3   8   7          3.27         42.01        24.20 o                         
   4   8   7         44.55         37.82        44.88 o                         
   5   8   7         37.79         26.40        24.30 o                         
  -6   9   7          0.64         51.65        37.77 o                         
  -5   9   7        623.51        665.38        66.22 o                         
  -4   9   7       1246.78       1303.33        64.20 o                         
  -3   9   7         36.29         50.52        20.75 o                         
  -2   9   7        731.70        717.12        84.25 o                         
  -1   9   7       2936.71       2799.55       167.47 o                         
   0   9   7        335.91        343.74        24.67 o                         
   1   9   7        263.84        286.69        32.82 o                         
   2   9   7       1199.58       1229.78        80.11 o                         
   3   9   7        973.71        933.08        74.68 o                         
   4   9   7          7.76         37.21        26.93 o                         
  -5  10   7         37.92         -5.47        21.47 o                         
  -4  10   7          0.43        -10.68        19.01 o                         
  -3  10   7          9.66         18.60        15.69 o                         
  -2  10   7          3.14         40.08        22.02 o                         
  -1  10   7          0.00         39.62        64.33 o                         
   0  10   7         56.24         71.63        25.81 o                         
   1  10   7         70.91         48.43        14.55 o                         
   2  10   7         21.52         -1.44        18.87 o                         
   3  10   7         35.43         56.38        39.91 o                         
   4  10   7         29.54         51.34        26.81 o                         
  -4  11   7        329.50        318.35        50.31 o                         
  -3  11   7        275.61        301.35        35.05 o                         
  -2  11   7        745.97        796.69        66.41 o                         
  -1  11   7       1703.93       1601.00       139.54 o                         
   0  11   7         26.13         29.41        41.88 o                         
   1  11   7        672.03        693.49        48.93 o                         
   2  11   7        633.48        666.53        62.15 o                         
   3  11   7        184.11        210.55        39.99 o                         
  -4  12   7          3.69         35.57        35.10 o                         
  -3  12   7          6.78         19.77        24.67 o                         
  -2  12   7         38.42         50.76        30.20 o                         
  -1  12   7         52.94         20.51        37.37 o                         
   0  12   7         59.55         48.61        24.12 o                         
   1  12   7         27.42         73.44        52.82 o                         
   2  12   7         16.48         -5.15        17.42 o                         
   3  12   7         31.95         59.27        27.83 o                         
  -2  13   7       1023.33       1047.58        89.91 o                         
  -1  13   7        294.65        286.23        47.38 o                         
   0  13   7        298.98        382.31        42.87 o                         
   1  13   7        491.04        511.98        61.33 o                         
  -2 -14   8         42.77         61.60        33.50 o                         
  -1 -14   8       1414.69       1491.97       102.66 o                         
   0 -14   8        245.17        188.92        34.35 o                         
   1 -14   8          4.39         -7.60        19.10 o                         
   2 -14   8        512.79        593.89       111.02 o                         
  -3 -13   8         25.63         37.27        60.06 o                         
  -2 -13   8         16.73         41.26        25.33 o                         
  -1 -13   8         12.83         13.94        46.58 o                         
   0 -13   8          0.02         17.43        19.12 o                         
   1 -13   8          0.01         89.42       137.88 o                         
   2 -13   8          0.23         12.04        25.29 o                         
   3 -13   8          3.51         34.16        28.94 o                         
  -4 -12   8        186.13        201.01        59.40 o                         
  -3 -12   8          0.84         -7.28        16.35 o                         
  -2 -12   8       1037.56       1016.36        61.52 o                         
  -1 -12   8       1315.82       1410.99        93.53 o                         
   0 -12   8        154.02        133.39        25.88 o                         
   1 -12   8        787.03        801.28        70.82 o                         
   2 -12   8       1141.10       1184.55        65.49 o                         
   3 -12   8        643.77        611.94        65.98 o                         
   4 -12   8         57.40         19.52        27.90 o                         
  -4 -11   8          1.33         18.74        66.57 o                         
  -3 -11   8         19.01         44.97        18.12 o                         
  -2 -11   8          0.52         23.06        19.94 o                         
  -1 -11   8          2.14         11.23        13.81 o                         
   0 -11   8          4.66          7.89        22.16 o                         
   1 -11   8          4.58         -3.84        18.57 o                         
   2 -11   8          3.04         -1.26        16.25 o                         
   3 -11   8         51.81         49.36        21.85 o                         
   4 -11   8          1.24          6.67        21.45 o                         
   5 -11   8          3.65          0.80        33.63 o                         
  -5 -10   8        454.12        485.00        63.84 o                         
  -4 -10   8         34.97         32.92        23.35 o                         
  -3 -10   8        352.87        388.34        28.15 o                         
  -2 -10   8       1807.86       1902.63        77.94 o                         
  -1 -10   8        781.52        876.70        50.96 o                         
   0 -10   8        335.90        285.14        40.05 o                         
   1 -10   8       1530.10       1646.75        91.94 o                         
   2 -10   8       1724.42       1646.43        97.60 o                         
   3 -10   8         10.85         79.31        34.74 o                         
   4 -10   8        837.25        786.34        71.47 o                         
   5 -10   8       1011.74       1041.11        70.36 o                         
  -5  -9   8          5.51          4.57        15.42 o                         
  -4  -9   8         23.21         33.27        15.50 o                         
  -3  -9   8         20.47         12.71        12.52 o                         
  -2  -9   8         43.28         34.83        11.33 o                         
  -1  -9   8         80.03         76.31        15.02 o                         
   0  -9   8         27.15         14.22        14.88 o                         
   1  -9   8         12.74          4.96        18.37 o                         
   2  -9   8         71.16         76.92        14.07 o                         
   3  -9   8         43.69         48.68        30.33 o                         
   4  -9   8          0.99         10.67        20.26 o                         
   5  -9   8         10.85         11.95        18.26 o                         
  -6  -8   8        627.67        662.91        57.92 o                         
  -5  -8   8          7.97         28.81        17.02 o                         
  -4  -8   8        567.11        630.13        41.56 o                         
  -3  -8   8       2463.66       2388.05        62.77 o                         
  -2  -8   8        655.33        619.11        35.18 o                         
  -1  -8   8       1490.32       1403.09        55.50 o                         
   0  -8   8       1956.20       1937.58        59.28 o                         
   1  -8   8       2129.13       2055.90        94.16 o                         
   2  -8   8          7.74         22.99        11.35 o                         
   3  -8   8       1353.66       1198.31       150.09 o                         
   4  -8   8       1417.76       1504.41        75.17 o                         
   5  -8   8        188.89        208.91        31.91 o                         
   6  -8   8        185.18        225.90        35.27 o                         
  -6  -7   8         13.88        -13.33        20.11 o                         
  -5  -7   8          1.63        -11.91        15.17 o                         
  -4  -7   8          7.98         12.67        13.95 o                         
  -3  -7   8         15.05         28.88        10.49 o                         
  -2  -7   8          1.86         15.68        10.47 o                         
  -1  -7   8         35.26         39.00        14.26 o                         
   0  -7   8        461.32        434.06        34.07 o                         
   1  -7   8        178.97        165.62        20.19 o                         
   2  -7   8        407.21        387.79        23.86 o                         
   3  -7   8         25.87         21.44         9.52 o                         
   4  -7   8         14.54          7.41        19.98 o                         
   5  -7   8         22.49         19.22        18.05 o                         
   6  -7   8         99.06         91.23        23.47 o                         
  -6  -6   8        117.85        138.65        24.59 o                         
  -5  -6   8        171.79        202.58        26.77 o                         
  -4  -6   8       2534.88       2446.59        75.91 o                         
  -3  -6   8       2458.78       2358.54        57.98 o                         
  -2  -6   8          6.53         13.57        12.25 o                         
  -1  -6   8       2751.21       2629.33        74.66 o                         
   0  -6   8       5198.45       4936.66       127.02 o                         
   1  -6   8         64.17         71.50        15.82 o                         
   2  -6   8       1788.53       1661.04        54.01 o                         
   3  -6   8       1798.87       1795.42        36.89 o                         
   4  -6   8        958.33       1025.28        57.87 o                         
   5  -6   8         74.94         71.37        25.95 o                         
   6  -6   8        711.72        789.22        58.73 o                         
  -6  -5   8          8.36         -8.78        16.29 o                         
  -5  -5   8          8.83         19.70        14.60 o                         
  -4  -5   8         77.23         92.85        16.84 o                         
  -3  -5   8        103.29         99.34        16.89 o                         
  -2  -5   8         32.85         36.38        13.28 o                         
  -1  -5   8        101.40        117.09        17.82 o                         
   0  -5   8        569.95        554.32        33.56 o                         
   1  -5   8         12.09          7.80         8.87 o                         
   2  -5   8         68.04        101.25        11.02 o                         
   3  -5   8        283.11        267.39        13.75 o                         
   4  -5   8        101.15        102.39        23.09 o                         
   5  -5   8         26.30         47.64        18.21 o                         
   6  -5   8         30.62         73.01        26.27 o                         
  -7  -4   8        183.80        161.33        30.11 o                         
  -6  -4   8        181.77        196.23        26.51 o                         
  -5  -4   8        940.98        905.83        48.26 o                         
  -4  -4   8       1342.48       1309.58        53.75 o                         
  -3  -4   8        527.18        510.38        29.44 o                         
  -2  -4   8       1727.16       1837.91        70.53 o                         
  -1  -4   8       5866.34       5437.67       100.72 o                         
   0  -4   8       1370.28       1282.94        47.47 o                         
   1  -4   8       1669.86       1729.32        55.71 o                         
   2  -4   8       4156.49       3920.71        74.58 o                         
   3  -4   8       2613.63       2597.06        55.24 o                         
   4  -4   8         55.79         70.41        14.80 o                         
   5  -4   8       1362.32       1456.17        67.05 o                         
   6  -4   8        625.61        619.50        63.24 o                         
  -7  -3   8         46.45         37.57        23.54 o                         
  -6  -3   8          9.08         27.64        16.35 o                         
  -5  -3   8         38.23         17.87        13.87 o                         
  -4  -3   8         71.27         90.92        22.43 o                         
  -3  -3   8        121.49        106.86        12.07 o                         
  -2  -3   8        216.82        239.92        19.11 o                         
  -1  -3   8        888.29        830.92        40.14 o                         
   0  -3   8        734.56        771.72        30.10 o                         
   1  -3   8          9.11         16.28         8.43 o                         
   2  -3   8         20.17         22.88         9.71 o                         
   3  -3   8        164.48        175.57        18.40 o                         
   4  -3   8        113.35        100.33        18.39 o                         
   5  -3   8         25.35         44.52        19.13 o                         
   6  -3   8         21.65         40.69        38.44 o                         
  -7  -2   8         90.14        104.32        42.11 o                         
  -6  -2   8        974.30       1006.22        53.45 o                         
  -5  -2   8        733.86        765.64        42.96 o                         
  -4  -2   8        243.27        270.95        28.18 o                         
  -3  -2   8       2182.49       2307.86        65.09 o                         
  -2  -2   8       3646.96       3266.02        52.55 o                         
  -1  -2   8        916.94        852.59        23.64 o                         
   0  -2   8         88.19         85.32         9.35 o                         
   1  -2   8       4661.95       4740.20        83.22 o                         
   2  -2   8       3672.97       3547.79        76.86 o                         
   3  -2   8         52.13        262.39       131.99 o                         
   4  -2   8       2221.66       2213.65        76.37 o                         
   5  -2   8       1207.75       1192.94        61.79 o                         
   6  -2   8        331.04        379.56        44.96 o                         
  -7  -1   8         23.23         10.96        20.36 o                         
  -6  -1   8          1.32          8.66        14.12 o                         
  -5  -1   8         18.41         48.56        15.35 o                         
  -4  -1   8        152.12        132.52        32.07 o                         
  -3  -1   8         10.28          8.43        11.19 o                         
  -2  -1   8         68.12         63.31        11.69 o                         
  -1  -1   8         86.27        102.62         8.52 o                         
   0  -1   8        433.50        460.76        25.40 o                         
   1  -1   8         78.36         64.87        11.54 o                         
   2  -1   8        633.70        636.97        33.57 o                         
   3  -1   8          5.79          3.51         9.83 o                         
   4  -1   8         22.11         17.05        12.20 o                         
   5  -1   8        197.71        198.64        27.04 o                         
   6  -1   8         56.31         69.34        24.23 o                         
  -7   0   8        485.81        496.96        41.78 o                         
  -6   0   8       1114.71       1141.87        70.10 o                         
  -5   0   8       1034.97       1037.20        45.68 o                         
  -4   0   8       1991.92       2034.08        58.18 o                         
  -3   0   8       4176.22       4082.67       101.79 o                         
  -2   0   8       1014.28        991.40        34.81 o                         
  -1   0   8         19.69         14.58         3.91 o                         
   0   0   8       8121.21       8363.05        78.68 o                         
   1   0   8       5429.52       5173.94        57.96 o                         
   2   0   8          6.45          3.81         9.09 o                         
   3   0   8       1709.28       1616.27        34.46 o                         
   4   0   8       1277.01       1296.67        60.45 o                         
   5   0   8       1160.29        984.53        72.17 o                         
   6   0   8         40.09         63.49        60.26 o                         
   7   0   8        490.81        394.68        73.48 o                         
  -7   1   8          6.17          4.23        21.46 o                         
  -6   1   8         76.24         77.32        22.30 o                         
  -5   1   8         10.98         -1.95        10.29 o                         
  -4   1   8        105.05        101.85        17.40 o                         
  -3   1   8         61.47         63.18         7.86 o                         
  -2   1   8        674.91        648.08        27.04 o                         
  -1   1   8        168.50        165.00        10.78 o                         
   0   1   8         14.26         11.43         4.35 o                         
   1   1   8        153.68        162.86        10.81 o                         
   2   1   8        114.43         93.80        11.23 o                         
   3   1   8         46.20         21.42        15.27 o                         
   4   1   8         77.92         62.80        21.06 o                         
   5   1   8         25.88         33.92        20.55 o                         
   6   1   8         56.84         93.39        39.77 o                         
  -7   2   8        622.05        696.14        75.14 o                         
  -6   2   8        738.12        805.25        54.36 o                         
  -5   2   8        102.93        116.41        21.60 o                         
  -4   2   8       1920.25       1862.98        49.27 o                         
  -3   2   8       1420.09       1406.13        32.28 o                         
  -2   2   8       1576.72       1572.90        37.83 o                         
  -1   2   8       4491.83       4637.31        84.55 o                         
   0   2   8       9250.51       9065.35        75.85 o                         
   1   2   8        987.63        924.97        26.83 o                         
   2   2   8        733.19        683.50        31.85 o                         
   3   2   8       2037.33       1994.47        71.29 o                         
   4   2   8        625.98        613.04        55.09 o                         
   5   2   8          9.12         23.46        33.13 o                         
   6   2   8        442.65        450.41        56.07 o                         
  -7   3   8          6.80        -11.12        26.52 o                         
  -6   3   8          2.27          2.55        27.15 o                         
  -5   3   8         23.76         30.07        13.01 o                         
  -4   3   8         42.11         39.88        16.92 o                         
  -3   3   8         53.83         40.74        20.74 o                         
  -2   3   8          0.23         -3.65         5.73 o                         
  -1   3   8        312.85        356.88        16.36 o                         
   0   3   8         68.53         58.77        10.65 o                         
   1   3   8        578.44        572.58        30.11 o                         
   2   3   8        376.33        356.50        25.86 o                         
   3   3   8          0.18         -2.26        12.87 o                         
   4   3   8          6.59          4.30        19.39 o                         
   5   3   8         11.79         42.68        23.70 o                         
   6   3   8          3.61         13.52        21.89 o                         
  -7   4   8        227.86        232.78        62.80 o                         
  -6   4   8        136.64        145.49        21.35 o                         
  -5   4   8       1245.38       1220.94        49.47 o                         
  -4   4   8       1125.33       1133.00        55.88 o                         
  -3   4   8        199.33        203.15        15.24 o                         
  -2   4   8       1286.87       1355.53        39.58 o                         
  -1   4   8       5122.52       4998.65       104.97 o                         
   0   4   8       1988.37       2017.49        37.50 o                         
   1   4   8        582.52        541.53        25.22 o                         
   2   4   8       3906.52       3820.89        90.35 o                         
   3   4   8       1622.22       1603.97        67.98 o                         
   4   4   8         76.34         67.87        31.20 o                         
   5   4   8        582.35        589.95        62.00 o                         
   6   4   8       1206.87       1155.85        91.60 o                         
  -6   5   8          3.13        -16.39        31.00 o                         
  -5   5   8         85.60         74.72        28.44 o                         
  -4   5   8         11.63         14.39        13.91 o                         
  -3   5   8          2.38         -2.79        12.38 o                         
  -2   5   8          7.98          3.40        10.16 o                         
  -1   5   8          7.91          7.11         9.54 o                         
   0   5   8         81.72         79.03         9.01 o                         
   1   5   8         77.81         54.86        10.16 o                         
   2   5   8         73.03         71.20        10.09 o                         
   3   5   8        138.08        137.07        28.33 o                         
   4   5   8          4.70         -0.85        17.73 o                         
   5   5   8          2.15         53.24        28.21 o                         
   6   5   8         94.48        104.62        35.52 o                         
  -6   6   8        745.77        754.06        71.55 o                         
  -5   6   8       2125.70       2170.11        70.11 o                         
  -4   6   8         24.05         37.04        16.64 o                         
  -3   6   8        314.71        291.91        29.00 o                         
  -2   6   8       2762.73       2512.49        74.10 o                         
  -1   6   8        717.90        727.94        34.68 o                         
   0   6   8          5.43         12.56        12.44 o                         
   1   6   8       2458.36       2386.88        54.97 o                         
   2   6   8       1295.86       1230.83        59.42 o                         
   3   6   8         11.56         11.50        20.03 o                         
   4   6   8         19.08         66.30        37.47 o                         
   5   6   8       1058.25        963.14        81.32 o                         
  -6   7   8          5.34         36.98        29.30 o                         
  -5   7   8          5.37         16.62        14.97 o                         
  -4   7   8          0.91          3.01        27.97 o                         
  -3   7   8         39.30         43.68        15.20 o                         
  -2   7   8         17.57         14.52        17.69 o                         
  -1   7   8         19.33         20.30         7.59 o                         
   0   7   8        100.60        110.47        12.92 o                         
   1   7   8         12.56         17.61        14.19 o                         
   2   7   8         29.44         23.85        30.73 o                         
   3   7   8        146.37        117.23        30.81 o                         
   4   7   8         41.09         52.06        26.87 o                         
   5   7   8         63.33         90.85        28.47 o                         
  -6   8   8       1131.30       1170.88       124.80 o                         
  -5   8   8        216.76        299.63        42.24 o                         
  -4   8   8         16.03         21.40        15.87 o                         
  -3   8   8       1756.58       1751.16        89.09 o                         
  -2   8   8       1578.94       1540.93       136.81 o                         
  -1   8   8         23.33        -11.50        21.79 o                         
   0   8   8       2523.06       2363.55        82.64 o                         
   1   8   8       1834.50       1830.96        55.42 o                         
   2   8   8         76.31         84.56        27.33 o                         
   3   8   8        501.04        475.41        53.20 o                         
   4   8   8        880.34        929.98        77.94 o                         
  -5   9   8          3.60         40.40        38.44 o                         
  -4   9   8         12.50        -14.62        14.73 o                         
  -3   9   8          6.71         30.67        19.84 o                         
  -2   9   8          6.02         10.55        37.51 o                         
  -1   9   8         16.31         32.63        22.89 o                         
   0   9   8         21.47         15.25        18.59 o                         
   1   9   8         30.00          8.86        16.44 o                         
   2   9   8        114.56        112.29        30.79 o                         
   3   9   8         23.29         35.23        20.78 o                         
   4   9   8         13.36          3.45        20.95 o                         
  -5  10   8         35.95         28.36        30.23 o                         
  -4  10   8        842.72        924.76        77.26 o                         
  -3  10   8       1271.62       1303.29        81.72 o                         
  -2  10   8         67.44         57.69        25.00 o                         
  -1  10   8        522.31        476.46        50.42 o                         
   0  10   8       2053.44       2071.28        84.40 o                         
   1  10   8        630.42        602.59        63.32 o                         
   2  10   8        557.79        527.36        47.66 o                         
   3  10   8        770.59        739.99        70.70 o                         
  -4  11   8         20.89         69.96        29.30 o                         
  -3  11   8          5.48        -12.26        26.35 o                         
  -2  11   8          4.49         -9.54        45.68 o                         
  -1  11   8          2.39         -4.12        22.59 o                         
   0  11   8         10.42         58.75        25.41 o                         
   1  11   8         43.57         77.63        30.35 o                         
   2  11   8         34.94         52.64        20.22 o                         
   3  11   8          8.12        -30.99        42.11 o                         
  -3  12   8         14.42         24.08        25.61 o                         
  -2  12   8         52.62        112.82        41.44 o                         
  -1  12   8        389.80        398.53        48.10 o                         
   0  12   8        850.28        762.45        69.92 o                         
   1  12   8        112.31         49.71        39.07 o                         
   2  12   8        239.20        270.00        48.44 o                         
  -1  13   8          1.58        -24.69        43.78 o                         
   0  13   8         63.41         39.38        24.85 o                         
  -1 -14   9          2.00         18.39        39.84 o                         
   0 -14   9          0.10         -6.12        28.30 o                         
   1 -14   9          1.76          4.86        21.93 o                         
  -2 -13   9        175.57         99.29        30.00 o                         
  -1 -13   9         39.44         73.56        28.59 o                         
   0 -13   9       1367.59       1504.06        99.76 o                         
   1 -13   9        620.53        687.53        69.53 o                         
   2 -13   9         17.92         19.92        21.63 o                         
   3 -13   9        401.59        549.50        94.97 o                         
  -3 -12   9          0.38         37.33        21.47 o                         
  -2 -12   9         10.97         -7.80        14.92 o                         
  -1 -12   9          1.13          6.14        19.30 o                         
   0 -12   9         11.67         14.56        22.61 o                         
   1 -12   9          3.87         32.35        35.47 o                         
   2 -12   9          6.55         -3.86        20.51 o                         
   3 -12   9         72.55         87.35        62.77 o                         
   4 -12   9          1.07         64.33        41.71 o                         
  -4 -11   9        983.00       1078.07        68.41 o                         
  -3 -11   9        352.61        319.44        45.17 o                         
  -2 -11   9          6.30          9.78        15.04 o                         
  -1 -11   9       1197.56       1146.97        81.09 o                         
   0 -11   9       1809.25       1799.73       100.07 o                         
   1 -11   9        305.66        318.00        46.65 o                         
   2 -11   9       1169.55       1190.04        85.15 o                         
   3 -11   9       1302.11       1438.29        97.31 o                         
   4 -11   9        173.22        171.70        39.32 o                         
  -5 -10   9          1.10         31.25        24.13 o                         
  -4 -10   9         25.53         61.12        22.39 o                         
  -3 -10   9         14.86         10.90        21.07 o                         
  -2 -10   9         16.91          9.81        13.66 o                         
  -1 -10   9          4.18        -27.58        20.40 o                         
   0 -10   9        112.36         82.11        23.81 o                         
   1 -10   9          0.60         28.95        21.13 o                         
   2 -10   9         16.54         44.08        19.64 o                         
   3 -10   9         55.51         14.08        23.76 o                         
   4 -10   9        128.43        127.35        34.86 o                         
   5 -10   9          4.57         27.43        26.79 o                         
  -5  -9   9        739.92        813.61        51.92 o                         
  -4  -9   9        838.37        897.71        51.01 o                         
  -3  -9   9         95.62        111.18        16.88 o                         
  -2  -9   9         12.86          7.62        11.55 o                         
  -1  -9   9       2082.17       2115.16        86.14 o                         
   0  -9   9        638.26        664.10        42.27 o                         
   1  -9   9        713.22        620.49        41.63 o                         
   2  -9   9       1433.74       1415.90       102.17 o                         
   3  -9   9       1408.67       1330.06        87.73 o                         
   4  -9   9          9.44        -27.37        22.63 o                         
   5  -9   9        620.63        626.48        57.72 o                         
  -5  -8   9          0.55          6.33        15.83 o                         
  -4  -8   9          7.93         29.62        15.10 o                         
  -3  -8   9         68.22         81.56        13.92 o                         
  -2  -8   9         11.12         22.65        12.68 o                         
  -1  -8   9        182.87        183.65        24.07 o                         
   0  -8   9        680.55        673.13        42.01 o                         
   1  -8   9          8.38          6.20        11.13 o                         
   2  -8   9          9.19          6.59         9.65 o                         
   3  -8   9        371.79        293.64        45.09 o                         
   4  -8   9          3.33         -6.88        18.36 o                         
   5  -8   9          0.13          1.81        20.22 o                         
   6  -8   9         67.19         43.18        26.76 o                         
  -6  -7   9        824.77        861.40        54.25 o                         
  -5  -7   9        983.45        992.10        55.40 o                         
  -4  -7   9         17.79         20.55        13.62 o                         
  -3  -7   9        424.88        439.23        27.82 o                         
  -2  -7   9       3162.46       3205.11        86.82 o                         
  -1  -7   9        722.49        696.03        42.29 o                         
   0  -7   9       1196.91       1135.37        52.74 o                         
   1  -7   9       2378.86       2202.21        73.20 o                         
   2  -7   9       2061.76       1939.97        51.35 o                         
   3  -7   9         57.21         86.96        34.47 o                         
   4  -7   9        819.58        758.19        72.34 o                         
   5  -7   9        707.55        710.17        54.43 o                         
   6  -7   9        224.07        287.16        39.05 o                         
  -6  -6   9         15.32         10.29        21.91 o                         
  -5  -6   9         17.85         26.81        15.38 o                         
  -4  -6   9         33.72         32.55        14.61 o                         
  -3  -6   9         15.03         20.45        15.53 o                         
  -2  -6   9         11.03         21.53        16.16 o                         
  -1  -6   9         25.19         29.12        13.77 o                         
   0  -6   9        118.87        134.36        17.05 o                         
   1  -6   9         69.52         42.03        15.01 o                         
   2  -6   9         32.65         40.36         8.35 o                         
   3  -6   9        713.34        691.41        30.00 o                         
   4  -6   9          9.76         27.78        15.93 o                         
   5  -6   9          0.36          4.35        15.33 o                         
   6  -6   9         23.19         35.38        27.46 o                         
  -6  -5   9        729.00        757.93        50.03 o                         
  -5  -5   9         69.09         50.82        21.16 o                         
  -4  -5   9        323.22        327.14        29.65 o                         
  -3  -5   9       2584.80       2477.41        84.21 o                         
  -2  -5   9       2589.97       2472.46        97.09 o                         
  -1  -5   9        479.74        499.21        34.37 o                         
   0  -5   9       2751.38       2546.57       115.96 o                         
   1  -5   9       4359.62       4303.37        95.21 o                         
   2  -5   9        117.56         86.23        13.91 o                         
   3  -5   9       2193.66       2283.77        54.91 o                         
   4  -5   9       1321.91       1368.57        54.11 o                         
   5  -5   9        335.91        397.49        51.28 o                         
   6  -5   9        100.03         71.66        30.01 o                         
  -6  -4   9          0.99         -0.58        16.01 o                         
  -5  -4   9        111.45        117.33        21.57 o                         
  -4  -4   9        154.47        177.46        22.40 o                         
  -3  -4   9          5.55          0.74        16.85 o                         
  -2  -4   9         40.46         58.94        22.03 o                         
  -1  -4   9        226.61        169.85        52.49 o                         
   0  -4   9          2.81         34.47        15.75 o                         
   1  -4   9          4.01          1.51         6.25 o                         
   2  -4   9        186.17        203.95        19.34 o                         
   3  -4   9          6.33          4.22         9.15 o                         
   4  -4   9         20.88         -3.06        13.93 o                         
   5  -4   9        417.74        484.95        52.87 o                         
   6  -4   9          0.50         14.80        20.70 o                         
  -7  -3   9        616.42        715.54        99.50 o                         
  -6  -3   9        264.42        262.24        30.42 o                         
  -5  -3   9        317.05        323.01        33.93 o                         
  -4  -3   9       1580.44       1559.89        67.37 o                         
  -3  -3   9       2276.28       2155.01       125.93 o                         
  -2  -3   9          2.36         -6.76        13.30 o                         
  -1  -3   9       1884.17       1645.20        48.74 o                         
   0  -3   9       4775.48       4688.31        78.17 o                         
   1  -3   9       2255.15       2169.09        61.08 o                         
   2  -3   9       1343.53       1392.96        52.32 o                         
   3  -3   9       2902.35       3015.85        80.46 o                         
   4  -3   9       1135.53       1127.42        45.72 o                         
   5  -3   9         46.86         76.64        20.76 o                         
   6  -3   9       1046.39       1094.78        85.00 o                         
  -7  -2   9          2.46         63.64        35.24 o                         
  -6  -2   9        119.30        144.31        29.58 o                         
  -5  -2   9          7.00          1.88        13.98 o                         
  -4  -2   9         27.77         51.37        17.45 o                         
  -3  -2   9         52.70         12.91        14.15 o                         
  -2  -2   9          6.48          3.99         5.56 o                         
  -1  -2   9        701.15        714.93        28.01 o                         
   0  -2   9        169.79        155.72        12.49 o                         
   1  -2   9         22.84         18.58        10.87 o                         
   2  -2   9        414.26        399.97        28.54 o                         
   3  -2   9         51.45         58.76        14.03 o                         
   4  -2   9         49.47         42.48        13.54 o                         
   5  -2   9          8.69          7.88        17.19 o                         
   6  -2   9          0.39          1.69        26.67 o                         
  -7  -1   9        501.55        549.38        50.99 o                         
  -6  -1   9         89.77        103.58        33.16 o                         
  -5  -1   9       1176.30       1168.61        51.79 o                         
  -4  -1   9       1340.33       1352.61        57.41 o                         
  -3  -1   9         74.29         88.48        17.24 o                         
  -2  -1   9       2273.74       2189.26        70.74 o                         
  -1  -1   9       3126.92       3010.76        46.49 o                         
   0  -1   9       1080.89       1071.80        29.90 o                         
   1  -1   9         38.55         26.03        11.48 o                         
   2  -1   9       3124.39       3093.50        76.02 o                         
   3  -1   9       2136.22       2179.78        69.68 o                         
   4  -1   9          0.10         -1.91        10.65 o                         
   5  -1   9       1359.75       1367.50        68.91 o                         
   6  -1   9        705.57        812.32        70.93 o                         
  -7   0   9          3.24        -19.33        26.39 o                         
  -6   0   9         10.15        -20.93        17.66 o                         
  -5   0   9        394.02        377.78        44.30 o                         
  -4   0   9         82.21         82.00        18.53 o                         
  -3   0   9         27.17         37.87         8.05 o                         
  -2   0   9         43.09         45.88         6.15 o                         
  -1   0   9        115.87        119.52         9.09 o                         
   0   0   9         56.57         62.83         7.10 o                         
   1   0   9         59.13         54.36         7.65 o                         
   2   0   9        401.63        399.17        27.80 o                         
   3   0   9        199.47        239.07        21.63 o                         
   4   0   9         38.31         30.99        13.77 o                         
   5   0   9        109.86         98.22        29.84 o                         
   6   0   9         68.89         88.37        29.68 o                         
  -7   1   9         27.13         20.05        18.14 o                         
  -6   1   9        905.53        938.08        68.45 o                         
  -5   1   9       1309.91       1306.07        79.80 o                         
  -4   1   9       1553.69       1518.09        55.08 o                         
  -3   1   9       3370.36       2989.52       198.87 o                         
  -2   1   9       3660.38       3600.79        61.15 o                         
  -1   1   9       1408.70       1377.88        31.53 o                         
   0   1   9         18.76         26.78         6.30 o                         
   1   1   9       6585.04       6811.99       136.78 o                         
   2   1   9       1541.17       1536.27        77.71 o                         
   3   1   9         74.56         97.33        12.78 o                         
   4   1   9       1478.01       1512.48        85.24 o                         
   5   1   9        704.01        748.32        66.32 o                         
   6   1   9        351.57        337.65        49.37 o                         
  -7   2   9         31.07         12.05        24.50 o                         
  -6   2   9          1.89          9.95        18.01 o                         
  -5   2   9         63.71         49.23        21.42 o                         
  -4   2   9          0.34         16.82        13.24 o                         
  -3   2   9          9.97         29.55        14.65 o                         
  -2   2   9        207.70        213.61        15.19 o                         
  -1   2   9         86.55         92.28         8.52 o                         
   0   2   9         56.36         49.52         7.37 o                         
   1   2   9         22.05         28.87         8.31 o                         
   2   2   9        190.72        173.48        17.19 o                         
   3   2   9        206.70        210.27        24.89 o                         
   4   2   9          8.91         -4.43        23.86 o                         
   5   2   9         55.18         81.76        29.77 o                         
   6   2   9        131.30        137.66        44.51 o                         
  -7   3   9        344.03        365.25        79.55 o                         
  -6   3   9        664.10        700.10        52.46 o                         
  -5   3   9        673.37        709.91        49.78 o                         
  -4   3   9        203.62        203.69        27.41 o                         
  -3   3   9       1322.97       1383.32        73.82 o                         
  -2   3   9       1588.51       1427.43        86.54 o                         
  -1   3   9          0.60          0.96         5.01 o                         
   0   3   9       2204.79       2158.94        38.20 o                         
   1   3   9       4362.57       4264.71        76.64 o                         
   2   3   9        106.46         94.47        15.15 o                         
   3   3   9        835.88        893.20        51.67 o                         
   4   3   9       1608.63       1665.44        94.71 o                         
   5   3   9        307.46        370.72        50.67 o                         
   6   3   9        111.50        108.33        33.95 o                         
  -6   4   9          5.46         -6.06        18.00 o                         
  -5   4   9          3.88          3.27        20.21 o                         
  -4   4   9          9.45          5.87        13.98 o                         
  -3   4   9         82.51         89.58        17.67 o                         
  -2   4   9         85.48         64.19        17.38 o                         
  -1   4   9         27.58         27.29         8.15 o                         
   0   4   9         16.36         36.15         9.07 o                         
   1   4   9          0.42          1.32         7.18 o                         
   2   4   9         62.44         43.05        12.74 o                         
   3   4   9         92.79         85.43        20.84 o                         
   4   4   9          1.75         12.61        21.45 o                         
   5   4   9         56.69         67.75        26.75 o                         
   6   4   9         45.05         49.12        45.18 o                         
  -6   5   9        316.98        325.02        42.45 o                         
  -5   5   9         48.78         33.66        12.38 o                         
  -4   5   9       1877.54       1906.23        75.99 o                         
  -3   5   9       1400.28       1386.10        62.02 o                         
  -2   5   9        243.16        222.70        25.11 o                         
  -1   5   9       1838.11       1717.60        46.52 o                         
   0   5   9       3761.90       3687.57        99.27 o                         
   1   5   9        949.55        926.70        35.44 o                         
   2   5   9         95.80        114.53        23.87 o                         
   3   5   9       4953.79       4714.36       157.70 o                         
   4   5   9       1073.00       1012.80        83.05 o                         
   5   5   9          1.08         26.90        30.87 o                         
  -6   6   9          5.09          6.98        21.92 o                         
  -5   6   9          5.71         15.99        14.73 o                         
  -4   6   9          2.77         15.85        15.49 o                         
  -3   6   9         13.49         35.76        16.53 o                         
  -2   6   9         27.36         23.71        12.85 o                         
  -1   6   9          0.88         -6.73         9.80 o                         
   0   6   9          3.36         24.67         9.06 o                         
   1   6   9         19.36         20.64         8.20 o                         
   2   6   9         46.06         52.25        13.65 o                         
   3   6   9         14.80         21.71        18.85 o                         
   4   6   9         42.55         49.90        36.50 o                         
   5   6   9        140.92        198.87        42.32 o                         
  -5   7   9        511.67        563.99        44.29 o                         
  -4   7   9       2596.52       2379.30       144.08 o                         
  -3   7   9         25.29         16.45        14.23 o                         
  -2   7   9        898.20        831.29        47.85 o                         
  -1   7   9       1272.47       1312.64        48.91 o                         
   0   7   9        386.69        373.08        22.82 o                         
   1   7   9          1.56          0.15        23.24 o                         
   2   7   9       1709.30       1743.06        94.67 o                         
   3   7   9        609.82        610.36        60.34 o                         
   4   7   9          0.52        -27.37        33.03 o                         
   5   7   9         98.97        128.01        37.01 o                         
  -5   8   9          1.31         17.13        58.66 o                         
  -4   8   9          0.92         -5.01        18.81 o                         
  -3   8   9          0.96         -4.36        16.63 o                         
  -2   8   9         19.86         25.29        14.12 o                         
  -1   8   9          8.59         36.10        74.44 o                         
   0   8   9         34.09         20.98        13.68 o                         
   1   8   9         47.28         46.54        19.22 o                         
   2   8   9          1.24         -9.08        16.89 o                         
   3   8   9         41.60         59.39        27.51 o                         
   4   8   9        167.70        229.44        43.38 o                         
  -5   9   9        727.33        745.58        69.92 o                         
  -4   9   9         24.40         27.90        28.25 o                         
  -3   9   9         79.28         95.58        28.07 o                         
  -2   9   9       1838.55       1677.79        92.57 o                         
  -1   9   9        747.48        727.56        61.68 o                         
   0   9   9          6.76         -0.29        13.88 o                         
   1   9   9       1190.57       1242.74        48.41 o                         
   2   9   9       1206.40       1242.24        68.11 o                         
   3   9   9          1.69         26.08        24.06 o                         
   4   9   9         84.31         96.73        34.45 o                         
  -4  10   9          1.92        -18.34        35.10 o                         
  -3  10   9          0.19          7.37        21.06 o                         
  -2  10   9          5.91         11.74        19.11 o                         
  -1  10   9          7.37         -7.78        18.07 o                         
   0  10   9        220.40        270.74        73.88 o                         
   1  10   9          0.09          5.71        30.16 o                         
   2  10   9          2.63          3.34        29.46 o                         
   3  10   9         44.24         10.46        23.71 o                         
  -4  11   9         56.03         46.85        31.50 o                         
  -3  11   9        647.20        605.29        51.11 o                         
  -2  11   9       1501.87       1383.14       142.95 o                         
  -1  11   9         93.27         89.50        25.68 o                         
   0  11   9        401.70        395.00        52.42 o                         
   1  11   9        948.85       1011.37        80.89 o                         
   2  11   9        309.05        235.16        42.19 o                         
  -2  12   9          0.05         -3.72        43.98 o                         
  -1  12   9         37.62         22.64        23.62 o                         
   0  12   9         25.49         32.55        21.66 o                         
   1  12   9          8.34         44.22        23.42 o                         
   0 -14  10        113.54         80.35        47.32 o                         
  -2 -13  10          6.29         26.35        46.98 o                         
  -1 -13  10          0.67         10.00        36.94 o                         
   0 -13  10          6.35          4.53        20.01 o                         
   1 -13  10         78.38        131.27        36.10 o                         
   2 -13  10          1.52         19.37        27.16 o                         
  -3 -12  10        190.66        180.14        31.01 o                         
  -2 -12  10        917.62       1025.53        66.82 o                         
  -1 -12  10         55.93        140.07        53.92 o                         
   0 -12  10         62.13         59.33        22.92 o                         
   1 -12  10       1267.87       1310.79        91.74 o                         
   2 -12  10        889.40       1023.39        83.58 o                         
   3 -12  10          3.17         22.29        25.87 o                         
  -4 -11  10          0.62        -13.62        31.30 o                         
  -3 -11  10          2.57         33.98        19.62 o                         
  -2 -11  10          9.73        -15.96        20.19 o                         
  -1 -11  10          1.12        -10.90        18.18 o                         
   0 -11  10          0.03          8.50        17.54 o                         
   1 -11  10        119.84        113.39        35.40 o                         
   2 -11  10          1.73         18.10        27.03 o                         
   3 -11  10          9.66         -1.02        35.60 o                         
   4 -11  10        104.66        152.57        39.56 o                         
  -4 -10  10        450.03        499.42        48.69 o                         
  -3 -10  10       1168.62       1321.84        72.77 o                         
  -2 -10  10        370.43        359.16        38.51 o                         
  -1 -10  10         10.66         -8.97        16.54 o                         
   0 -10  10       1355.59       1272.25       183.56 o                         
   1 -10  10       1896.86       1794.23        74.70 o                         
   2 -10  10        190.06        142.69        33.64 o                         
   3 -10  10        590.80        659.95        87.12 o                         
   4 -10  10       1191.43       1226.48        94.30 o                         
  -5  -9  10          5.34          2.02        15.89 o                         
  -4  -9  10         16.09         31.64        17.09 o                         
  -3  -9  10        327.99        258.35        27.68 o                         
  -2  -9  10          4.67         21.21        13.23 o                         
  -1  -9  10          2.50         12.86        28.73 o                         
   0  -9  10          0.79        -14.15        13.45 o                         
   1  -9  10         61.04         51.41        16.59 o                         
   2  -9  10         40.96         29.19        24.43 o                         
   3  -9  10          2.60         36.99        32.90 o                         
   4  -9  10         35.99         48.25        19.87 o                         
   5  -9  10         23.38        -24.56        21.05 o                         
  -5  -8  10        150.55        123.51        23.46 o                         
  -4  -8  10       1382.41       1502.13        66.65 o                         
  -3  -8  10        878.56        876.05        41.38 o                         
  -2  -8  10        233.28        274.90        28.25 o                         
  -1  -8  10        309.85        305.19        31.14 o                         
   0  -8  10       2517.97       2521.15        85.19 o                         
   1  -8  10        276.39        304.47        30.57 o                         
   2  -8  10        460.90        462.15        37.02 o                         
   3  -8  10       1411.05       1403.13        89.71 o                         
   4  -8  10        835.75        848.81        60.55 o                         
   5  -8  10         17.68        -11.38        19.44 o                         
  -6  -7  10         10.22          9.80        18.42 o                         
  -5  -7  10          9.96         14.63        14.65 o                         
  -4  -7  10         25.39         32.35        16.11 o                         
  -3  -7  10          7.37         35.33        18.47 o                         
  -2  -7  10          7.91         -3.20        15.37 o                         
  -1  -7  10        111.67         86.06        17.83 o                         
   0  -7  10        976.87        937.54        43.01 o                         
   1  -7  10         81.09         72.42        18.22 o                         
   2  -7  10         40.47         38.32        14.03 o                         
   3  -7  10          5.72         16.40        22.17 o                         
   4  -7  10         91.89         82.86        22.10 o                         
   5  -7  10         33.96         60.97        22.27 o                         
  -6  -6  10          0.87          1.61        18.34 o                         
  -5  -6  10       1199.70       1257.32        62.27 o                         
  -4  -6  10       1312.91       1253.01        77.86 o                         
  -3  -6  10         18.42        -13.12        21.65 o                         
  -2  -6  10        669.41        671.44        43.62 o                         
  -1  -6  10       4064.52       3895.23        99.50 o                         
   0  -6  10        583.83        511.15        31.28 o                         
   1  -6  10        922.31        887.91        47.80 o                         
   2  -6  10        760.98        712.16        42.60 o                         
   3  -6  10       1719.56       1656.65        73.53 o                         
   4  -6  10          0.45          3.61        13.91 o                         
   5  -6  10        670.70        687.28        66.91 o                         
   6  -6  10        471.60        589.01        96.30 o                         
  -6  -5  10         11.88         36.83        19.41 o                         
  -5  -5  10         25.99         37.89        17.06 o                         
  -4  -5  10        223.29        174.45        23.13 o                         
  -3  -5  10         32.28        -14.96        18.55 o                         
  -2  -5  10          4.52          7.88        16.17 o                         
  -1  -5  10          1.85         -4.08         9.39 o                         
   0  -5  10         33.63         28.88         8.69 o                         
   1  -5  10         38.25         48.07        19.22 o                         
   2  -5  10         47.77         41.60        11.49 o                         
   3  -5  10        637.47        640.80        35.84 o                         
   4  -5  10        133.29        147.02        30.32 o                         
   5  -5  10          7.15        -11.48        19.78 o                         
   6  -5  10         47.17         43.96        26.43 o                         
  -6  -4  10        407.30        455.73        40.41 o                         
  -5  -4  10        740.49        718.26        46.29 o                         
  -4  -4  10        133.71        157.25        30.16 o                         
  -3  -4  10        343.59        346.84        38.73 o                         
  -2  -4  10       3719.54       3595.87       115.71 o                         
  -1  -4  10       1881.14       1720.68        68.32 o                         
   0  -4  10        328.67        332.84        23.06 o                         
   1  -4  10       1558.51       1150.17       117.19 o                         
   2  -4  10       3583.92       3561.21        88.38 o                         
   3  -4  10          0.72          7.45        11.95 o                         
   4  -4  10       1046.78       1035.51        55.80 o                         
   5  -4  10       1461.92       1503.33        92.49 o                         
   6  -4  10        137.58        163.02        37.57 o                         
  -6  -3  10         14.83         17.37        25.57 o                         
  -5  -3  10          4.53          9.75        17.45 o                         
  -4  -3  10         78.45         81.59        23.03 o                         
  -3  -3  10        143.50        184.25        30.66 o                         
  -2  -3  10          1.29          7.91        11.65 o                         
  -1  -3  10        574.47        582.49        25.39 o                         
   0  -3  10         82.61         53.30        17.80 o                         
   1  -3  10          4.67         -3.87        10.00 o                         
   2  -3  10         39.30         18.07        10.07 o                         
   3  -3  10        117.41        123.12        20.09 o                         
   4  -3  10         11.02         22.99        11.00 o                         
   5  -3  10         52.32         33.31        23.85 o                         
   6  -3  10        457.19        434.92        55.19 o                         
  -6  -2  10       1097.71       1078.33        92.43 o                         
  -5  -2  10        362.76        339.85        30.39 o                         
  -4  -2  10        605.20        553.59        49.24 o                         
  -3  -2  10       1763.59       1731.33        66.10 o                         
  -2  -2  10       1817.14       1632.27        58.19 o                         
  -1  -2  10         17.90         29.81         9.22 o                         
   0  -2  10       2114.40       1848.23        98.26 o                         
   1  -2  10       2607.21       2627.49        68.18 o                         
   2  -2  10        944.98        925.05        44.20 o                         
   3  -2  10       1850.00       1910.71        67.89 o                         
   4  -2  10       1667.18       1702.80        59.74 o                         
   5  -2  10        603.48        644.21        48.03 o                         
   6  -2  10         33.22         35.97        32.30 o                         
  -6  -1  10          6.07        -10.86        21.18 o                         
  -5  -1  10         20.29        -37.13        24.75 o                         
  -4  -1  10         78.97         68.81        18.12 o                         
  -3  -1  10         21.31         18.43        17.35 o                         
  -2  -1  10          5.70          8.98         3.97 o                         
  -1  -1  10        104.94        109.70        10.38 o                         
   0  -1  10         72.85         68.53         8.45 o                         
   1  -1  10         21.55          5.71         8.53 o                         
   2  -1  10          1.62         -0.73        11.43 o                         
   3  -1  10        186.28        202.00        23.56 o                         
   4  -1  10          1.85         14.70        10.93 o                         
   5  -1  10         69.45         92.09        27.50 o                         
   6  -1  10         13.38         16.73        21.50 o                         
  -6   0  10        460.78        446.39        44.15 o                         
  -5   0  10        197.01        199.08        36.23 o                         
  -4   0  10       1629.02       1597.97        62.07 o                         
  -3   0  10        953.19        949.58        63.53 o                         
  -2   0  10          2.70         28.44        17.43 o                         
  -1   0  10       2469.78       2473.96        43.19 o                         
   0   0  10       4967.06       4763.12        53.70 o                         
   1   0  10        263.34        242.44        19.79 o                         
   2   0  10        168.04        165.55        20.14 o                         
   3   0  10       1121.66       1106.92        51.99 o                         
   4   0  10       2157.34       2256.45        83.48 o                         
   5   0  10          2.60          6.74        19.37 o                         
   6   0  10        591.27        546.39        63.02 o                         
  -6   1  10          0.11         -3.86        14.56 o                         
  -5   1  10         15.38          3.25        18.68 o                         
  -4   1  10        269.82        260.55        39.16 o                         
  -3   1  10         11.93         16.51        13.09 o                         
  -2   1  10        132.11        102.80        12.64 o                         
  -1   1  10          0.77          5.13         7.35 o                         
   0   1  10          4.47          6.40         5.67 o                         
   1   1  10         46.63         42.96         9.68 o                         
   2   1  10         25.12         17.95         9.38 o                         
   3   1  10          6.85         -7.75        12.62 o                         
   4   1  10         54.30         66.37        17.21 o                         
   5   1  10         43.14         65.56        19.62 o                         
   6   1  10          2.47         23.85        24.44 o                         
  -6   2  10         15.58         29.14        20.05 o                         
  -5   2  10        905.87        905.68        69.52 o                         
  -4   2  10        865.76        850.55        51.53 o                         
  -3   2  10       3216.32       3106.79        90.37 o                         
  -2   2  10       2602.95       2685.27        74.70 o                         
  -1   2  10       4169.28       4325.81        57.61 o                         
   0   2  10       1830.12       1753.50        37.12 o                         
   1   2  10          5.63         14.82        14.86 o                         
   2   2  10       2448.21       2459.87        61.91 o                         
   3   2  10        915.32        959.00        53.80 o                         
   4   2  10        249.26        219.18        36.06 o                         
   5   2  10        585.48        576.41        63.40 o                         
   6   2  10        423.13        527.18        63.84 o                         
  -6   3  10          3.14         11.16        19.62 o                         
  -5   3  10         16.40         38.34        18.61 o                         
  -4   3  10         46.19         15.47        16.52 o                         
  -3   3  10          5.81         -7.70        11.89 o                         
  -2   3  10         75.86         55.41        14.11 o                         
  -1   3  10         34.02         41.54         6.84 o                         
   0   3  10         88.68         95.37         9.50 o                         
   1   3  10         34.25         37.12         9.00 o                         
   2   3  10          2.06          6.45         8.21 o                         
   3   3  10         73.72         86.77        14.56 o                         
   4   3  10        109.79        156.27        34.34 o                         
   5   3  10         12.24         61.66        24.82 o                         
   6   3  10          2.98          1.07        34.44 o                         
  -6   4  10        335.93        314.25        36.61 o                         
  -5   4  10        585.61        577.87        52.57 o                         
  -4   4  10        234.23        290.90        32.33 o                         
  -3   4  10        438.69        437.65        37.07 o                         
  -2   4  10       1606.74       1577.63        66.10 o                         
  -1   4  10       1868.64       1757.39        45.88 o                         
   0   4  10        480.01        464.30        24.04 o                         
   1   4  10       1378.92       1352.78        43.65 o                         
   2   4  10       2410.83       2322.78        56.48 o                         
   3   4  10         21.03         28.21        11.75 o                         
   4   4  10        623.87        714.94        66.25 o                         
   5   4  10        950.11       1046.71        85.18 o                         
  -6   5  10          2.50         15.83        21.75 o                         
  -5   5  10          0.73         11.80        16.16 o                         
  -4   5  10          0.03         38.54        27.74 o                         
  -3   5  10         20.26         14.97        18.41 o                         
  -2   5  10          0.26          5.74        10.75 o                         
  -1   5  10         33.72         33.79        10.11 o                         
   0   5  10         31.03         40.09        10.68 o                         
   1   5  10         93.62         94.37        13.32 o                         
   2   5  10        142.60        150.22        21.19 o                         
   3   5  10         17.24         31.40        14.20 o                         
   4   5  10         84.07         19.91        19.08 o                         
   5   5  10         10.60         34.20        25.07 o                         
  -6   6  10        662.19        547.04        90.16 o                         
  -5   6  10        169.29        187.34        27.87 o                         
  -4   6  10        103.83        107.42        21.56 o                         
  -3   6  10       2123.73       2201.96       122.52 o                         
  -2   6  10       1152.62       1140.52        56.52 o                         
  -1   6  10        365.96        403.40        28.75 o                         
   0   6  10        928.69        899.36        35.25 o                         
   1   6  10       1875.95       1799.54        67.92 o                         
   2   6  10        256.77        286.14        27.41 o                         
   3   6  10         71.61         40.29        18.50 o                         
   4   6  10       1938.58       1943.84       112.49 o                         
   5   6  10        319.81        348.30        52.90 o                         
  -5   7  10          4.40         13.10        14.76 o                         
  -4   7  10          2.26         -3.19        13.89 o                         
  -3   7  10          1.15        -17.10        19.92 o                         
  -2   7  10          0.72          8.45        12.52 o                         
  -1   7  10         51.80         47.37        12.35 o                         
   0   7  10         56.15         57.70        11.70 o                         
   1   7  10         48.34         29.23        13.06 o                         
   2   7  10         24.01         33.24        13.99 o                         
   3   7  10         54.64         34.29        32.08 o                         
   4   7  10         70.26        119.76        37.72 o                         
  -5   8  10          0.66         37.74        26.10 o                         
  -4   8  10        465.78        476.10        60.90 o                         
  -3   8  10       1973.04       1941.97        80.35 o                         
  -2   8  10        172.55        167.76        25.32 o                         
  -1   8  10        820.46        787.63        47.65 o                         
   0   8  10        981.51        992.70        72.20 o                         
   1   8  10        268.58        283.00        27.02 o                         
   2   8  10        126.52        138.46        21.56 o                         
   3   8  10       1054.59       1037.75        63.66 o                         
   4   8  10        421.61        485.97        61.70 o                         
  -4   9  10          2.65          2.33        22.02 o                         
  -3   9  10         20.04          7.63        27.93 o                         
  -2   9  10         33.29         26.50        20.65 o                         
  -1   9  10         26.42         51.39        28.20 o                         
   0   9  10         64.43         38.20        18.36 o                         
   1   9  10        105.17        115.36        17.60 o                         
   2   9  10         10.92         18.64        18.86 o                         
   3   9  10          3.17          4.73        17.93 o                         
  -4  10  10        491.47        564.03        63.82 o                         
  -3  10  10         44.15          5.55        22.12 o                         
  -2  10  10         80.40         73.92        24.48 o                         
  -1  10  10       1274.67       1195.37        82.96 o                         
   0  10  10        669.82        622.01        62.73 o                         
   1  10  10         50.20         64.96        27.37 o                         
   2  10  10        646.73        619.56        51.32 o                         
   3  10  10        427.47        461.01        58.49 o                         
  -3  11  10         17.95         13.84        42.31 o                         
  -2  11  10          0.48         13.20        19.10 o                         
  -1  11  10          3.81          1.68        22.54 o                         
   0  11  10         17.61         19.18        22.91 o                         
   1  11  10        189.70        205.46        39.24 o                         
   2  11  10         16.54          0.65        23.86 o                         
  -1  12  10        852.80       1002.44       121.86 o                         
   0  12  10          3.67         -1.89        37.14 o                         
  -1 -13  11       1081.56       1066.82        86.80 o                         
   0 -13  11        258.80        226.27        44.65 o                         
   1 -13  11         90.24         66.35        47.92 o                         
  -3 -12  11          8.08         -6.21        36.97 o                         
  -2 -12  11          5.38        -27.67        24.11 o                         
  -1 -12  11          6.55          7.15        36.73 o                         
   0 -12  11         11.83         21.08        20.95 o                         
   1 -12  11         60.12         92.48        26.89 o                         
   2 -12  11          5.80         24.00        36.77 o                         
  -3 -11  11         14.56         19.87        26.75 o                         
  -2 -11  11        362.34        443.69        44.80 o                         
  -1 -11  11       1014.61       1095.17        67.31 o                         
   0 -11  11        332.35        364.41        50.88 o                         
   1 -11  11        232.21        232.03        41.25 o                         
   2 -11  11       1122.26       1139.28        86.64 o                         
   3 -11  11        433.85        446.83        60.02 o                         
  -4 -10  11         25.93         65.35        23.66 o                         
  -3 -10  11         22.96         10.49        26.23 o                         
  -2 -10  11          1.97        -11.35        23.49 o                         
  -1 -10  11         10.86        -31.42        20.94 o                         
   0 -10  11         26.16         19.99        25.16 o                         
   1 -10  11          8.06         -3.20        16.15 o                         
   2 -10  11          2.23         -7.46        25.23 o                         
   3 -10  11         66.28        100.19        34.74 o                         
   4 -10  11         34.78         25.61        27.53 o                         
  -4  -9  11         28.07         21.48        18.50 o                         
  -3  -9  11        221.25        214.53        30.71 o                         
  -2  -9  11       1001.53       1086.31        64.04 o                         
  -1  -9  11        602.86        603.83        38.95 o                         
   0  -9  11         76.29         61.13        14.11 o                         
   1  -9  11       1063.70       1025.54        57.55 o                         
   2  -9  11       1100.83       1137.59        81.49 o                         
   3  -9  11         77.88         71.85        27.11 o                         
   4  -9  11        429.40        391.66        45.08 o                         
  -5  -8  11          3.58         15.75        21.90 o                         
  -4  -8  11          6.23         26.11        22.69 o                         
  -3  -8  11        119.56         99.56        22.83 o                         
  -2  -8  11        163.71        158.51        25.61 o                         
  -1  -8  11          7.40          0.79        12.46 o                         
   0  -8  11         12.80         19.91        14.95 o                         
   1  -8  11          1.87         -0.72        30.10 o                         
   2  -8  11         27.42         52.50        24.47 o                         
   3  -8  11          0.95          1.39        21.91 o                         
   4  -8  11         30.23         27.71        18.03 o                         
   5  -8  11          4.92         11.96        24.08 o                         
  -5  -7  11         68.06         81.63        24.68 o                         
  -4  -7  11        232.92        285.70        42.00 o                         
  -3  -7  11       1770.06       1697.50        76.62 o                         
  -2  -7  11        917.58        898.15        53.97 o                         
  -1  -7  11        255.29        213.75        25.96 o                         
   0  -7  11        856.44        865.69        42.86 o                         
   1  -7  11       1465.88       1458.92        64.94 o                         
   2  -7  11        233.99        232.68        38.14 o                         
   3  -7  11        435.17        446.59        42.31 o                         
   4  -7  11       1088.53       1212.92        70.94 o                         
   5  -7  11        526.56        518.79        62.38 o                         
  -6  -6  11          0.37         -4.11        16.90 o                         
  -5  -6  11          2.25         -2.03        15.43 o                         
  -4  -6  11         21.63         34.58        28.03 o                         
  -3  -6  11          1.07         21.90        23.43 o                         
  -2  -6  11         31.01         63.36        25.93 o                         
  -1  -6  11         64.83         48.03        12.03 o                         
   0  -6  11        267.64        324.45        33.10 o                         
   1  -6  11        331.79        321.59        31.11 o                         
   2  -6  11         98.32        114.30        17.74 o                         
   3  -6  11         41.48         68.59        22.19 o                         
   4  -6  11          0.34        -17.97        20.39 o                         
   5  -6  11         59.86         52.92        30.13 o                         
  -6  -5  11        377.46        394.06        53.97 o                         
  -5  -5  11         13.58         12.79        17.14 o                         
  -4  -5  11       1563.90       1565.85        76.82 o                         
  -3  -5  11       1629.39       1536.78        84.75 o                         
  -2  -5  11         30.01         17.35        21.64 o                         
  -1  -5  11       1391.56       1271.79        56.99 o                         
   0  -5  11       3434.40       3219.77       112.57 o                         
   1  -5  11        785.65        765.27        42.76 o                         
   2  -5  11       1538.00       1515.77        61.73 o                         
   3  -5  11        947.71        954.35        51.36 o                         
   4  -5  11        976.97       1096.23        78.12 o                         
   5  -5  11         14.78         38.35        24.45 o                         
  -6  -4  11          1.15        -21.87        24.17 o                         
  -5  -4  11          5.70          4.27        23.04 o                         
  -4  -4  11          3.92         15.24        17.57 o                         
  -3  -4  11        153.49        129.16        25.56 o                         
  -2  -4  11          0.03        -20.05        16.25 o                         
  -1  -4  11         46.12         49.34        15.33 o                         
   0  -4  11          0.90         -1.38        17.00 o                         
   1  -4  11          7.43         36.61        14.02 o                         
   2  -4  11          4.39         -0.79        13.81 o                         
   3  -4  11         38.65         69.65        18.85 o                         
   4  -4  11         14.43         32.31        15.51 o                         
   5  -4  11         35.62         14.57        23.79 o                         
   6  -4  11          3.55         63.60        34.10 o                         
  -6  -3  11         41.13         88.48        28.86 o                         
  -5  -3  11        733.15        658.37        43.46 o                         
  -4  -3  11        985.49        977.15        57.31 o                         
  -3  -3  11         19.14         42.74        24.22 o                         
  -2  -3  11        368.14        409.94        21.80 o                         
  -1  -3  11       3516.53       3372.05        61.81 o                         
   0  -3  11       2342.74       2305.86        79.36 o                         
   1  -3  11         14.77         15.97        11.87 o                         
   2  -3  11       1604.61       1542.29        59.51 o                         
   3  -3  11       1713.36       1747.74        67.66 o                         
   4  -3  11          0.27         10.70        16.41 o                         
   5  -3  11        293.67        293.47        43.22 o                         
   6  -3  11        581.10        660.42        95.03 o                         
  -6  -2  11          2.03          9.13        21.06 o                         
  -5  -2  11          8.70         10.94        24.99 o                         
  -4  -2  11          7.13         20.49        14.30 o                         
  -3  -2  11          7.55         13.78        13.81 o                         
  -2  -2  11         57.14         54.97        11.56 o                         
  -1  -2  11          6.39          5.42         9.19 o                         
   0  -2  11        143.49        159.08        22.75 o                         
   1  -2  11         49.80         45.89        10.49 o                         
   2  -2  11         11.54         10.05        14.34 o                         
   3  -2  11         12.47         20.11        11.34 o                         
   4  -2  11         53.94         59.15        23.62 o                         
   5  -2  11          4.46          1.27        18.14 o                         
  -6  -1  11        584.78        495.64        59.59 o                         
  -5  -1  11       1163.53       1296.06       113.75 o                         
  -4  -1  11        217.84        183.91        24.44 o                         
  -3  -1  11        653.11        740.03        59.15 o                         
  -2  -1  11       1279.41       1298.63        38.58 o                         
  -1  -1  11       1128.74       1044.88        29.97 o                         
   0  -1  11        187.21        197.83        14.60 o                         
   1  -1  11       2495.40       2528.30        68.84 o                         
   2  -1  11       1492.12       1529.08        70.33 o                         
   3  -1  11        251.41        225.22        25.24 o                         
   4  -1  11        964.18        929.71        46.53 o                         
   5  -1  11        854.68        899.47        74.27 o                         
   6  -1  11        431.75        394.54        76.28 o                         
  -6   0  11          0.06         35.07        19.78 o                         
  -5   0  11          0.12         -3.50        18.21 o                         
  -4   0  11        224.13        192.35        34.79 o                         
  -3   0  11         10.22         11.96        44.01 o                         
  -2   0  11          0.06         34.64        16.28 o                         
  -1   0  11         10.29         14.67         7.10 o                         
   0   0  11        170.40        192.44        16.64 o                         
   1   0  11         23.65          9.27        10.37 o                         
   2   0  11         66.89         91.25        16.45 o                         
   3   0  11         59.83         46.41        14.77 o                         
   4   0  11          3.12          5.19        13.71 o                         
   5   0  11         14.22         11.08        21.21 o                         
   6   0  11         71.73        127.47        51.45 o                         
  -6   1  11       1002.72       1080.86        70.92 o                         
  -5   1  11        471.19        454.94        52.69 o                         
  -4   1  11        773.97        772.03        61.63 o                         
  -3   1  11       2726.38       2574.81        84.73 o                         
  -2   1  11        786.05        814.72        40.49 o                         
  -1   1  11         61.22         59.81         9.58 o                         
   0   1  11       3278.25       3354.54        60.88 o                         
   1   1  11       3084.91       3109.15        85.99 o                         
   2   1  11         95.99        112.24        25.51 o                         
   3   1  11        451.09        402.04        43.48 o                         
   4   1  11        516.58        527.20        44.18 o                         
   5   1  11        960.41       1018.84        81.24 o                         
   6   1  11          2.07        -23.96        35.30 o                         
  -6   2  11         48.09         36.53        25.25 o                         
  -5   2  11          1.22          7.86        21.26 o                         
  -4   2  11          7.77         -5.03        19.12 o                         
  -3   2  11         27.11         28.61        12.81 o                         
  -2   2  11          3.30         16.81        11.69 o                         
  -1   2  11         39.62         35.49        10.21 o                         
   0   2  11         13.42         33.50         9.82 o                         
   1   2  11          3.56          3.01         8.10 o                         
   2   2  11         17.44         28.01        13.47 o                         
   3   2  11         90.41        109.81        26.51 o                         
   4   2  11          0.80         -4.39        15.11 o                         
   5   2  11         75.90         63.16        26.83 o                         
  -6   3  11        673.87        701.44        66.75 o                         
  -5   3  11          2.19        -19.21        19.37 o                         
  -4   3  11        933.43        964.21        57.34 o                         
  -3   3  11        758.41        740.64        47.67 o                         
  -2   3  11       2073.59       2054.09        64.49 o                         
  -1   3  11        913.45        949.44        34.25 o                         
   0   3  11       2391.25       2388.79        54.54 o                         
   1   3  11        692.09        663.14        30.87 o                         
   2   3  11         68.34         85.10        11.94 o                         
   3   3  11       1396.35       1373.26        68.53 o                         
   4   3  11        730.33        761.36        70.34 o                         
   5   3  11          4.07        -13.38        26.88 o                         
  -6   4  11         14.22         -6.07        26.36 o                         
  -5   4  11          0.10          7.15        17.56 o                         
  -4   4  11          0.32         23.38        15.31 o                         
  -3   4  11          1.02         24.83        16.14 o                         
  -2   4  11         74.80         71.47        17.93 o                         
  -1   4  11          0.27         -0.62         8.80 o                         
   0   4  11          3.66         17.18         8.52 o                         
   1   4  11         12.21         16.94         9.93 o                         
   2   4  11          0.95         12.09        17.00 o                         
   3   4  11          4.47         17.88        16.50 o                         
   4   4  11         77.44        125.88        35.81 o                         
   5   4  11         62.97         63.81        30.05 o                         
  -5   5  11        559.47        577.36        54.04 o                         
  -4   5  11        855.16        892.95        56.23 o                         
  -3   5  11        112.66        135.33        22.31 o                         
  -2   5  11        387.13        425.84        35.46 o                         
  -1   5  11       1540.83       1453.09        53.38 o                         
   0   5  11       1113.86       1141.82        39.70 o                         
   1   5  11          9.76          8.72        10.05 o                         
   2   5  11       2101.57       2032.98        71.65 o                         
   3   5  11       2017.50       1948.11        85.14 o                         
   4   5  11         12.70         46.34        26.69 o                         
   5   5  11        135.45        126.43        33.98 o                         
  -5   6  11         19.54         22.90        19.65 o                         
  -4   6  11          2.89         43.97        18.50 o                         
  -3   6  11         36.55         51.01        17.13 o                         
  -2   6  11         21.18         17.67        13.79 o                         
  -1   6  11         53.80         47.24        14.24 o                         
   0   6  11          0.47          6.59         9.22 o                         
   1   6  11         11.13         18.37        13.88 o                         
   2   6  11        100.55         97.12        19.23 o                         
   3   6  11        213.29        219.10        30.96 o                         
   4   6  11         54.40         88.78        30.90 o                         
  -5   7  11       1050.64        950.56        62.99 o                         
  -4   7  11         28.12         11.63        15.68 o                         
  -3   7  11        187.68        183.88        25.15 o                         
  -2   7  11       1189.01       1169.80        60.57 o                         
  -1   7  11        461.61        478.31        33.32 o                         
   0   7  11        196.24        160.00        19.42 o                         
   1   7  11        680.82        675.96        39.43 o                         
   2   7  11        882.84        862.55        46.86 o                         
   3   7  11         28.85         30.35        25.31 o                         
   4   7  11          2.11         10.63        21.63 o                         
  -4   8  11          2.58          5.51        19.42 o                         
  -3   8  11         37.18         50.16        35.16 o                         
  -2   8  11         69.39         48.61        20.72 o                         
  -1   8  11          0.14         -7.33        16.15 o                         
   0   8  11         52.77         54.22        27.13 o                         
   1   8  11         10.83          5.81        12.53 o                         
   2   8  11          0.16         15.64        13.97 o                         
   3   8  11         90.29        121.62        34.07 o                         
  -4   9  11          2.61         15.58        20.10 o                         
  -3   9  11        521.05        509.93        55.93 o                         
  -2   9  11       1131.88       1047.27        78.42 o                         
  -1   9  11        102.15         70.44        25.81 o                         
   0   9  11        580.17        634.24        47.57 o                         
   1   9  11       1007.21       1001.58        46.40 o                         
   2   9  11         93.18        104.36        24.13 o                         
   3   9  11         43.78         80.95        40.04 o                         
  -3  10  11          4.61        -16.70        22.38 o                         
  -2  10  11          5.64          6.30        20.29 o                         
  -1  10  11          0.98        -13.83        23.29 o                         
   0  10  11          5.89          9.21        29.33 o                         
   1  10  11         30.36          9.49        16.96 o                         
   2  10  11         61.11         76.57        29.38 o                         
  -2  11  11         76.78         51.97        72.34 o                         
  -1  11  11         99.88         82.16        52.22 o                         
   0  11  11        721.62        732.62        58.72 o                         
   1  11  11        535.34        535.40        61.75 o                         
  -2 -12  12        292.73        379.46       135.07 o                         
  -1 -12  12         17.38         -7.63        21.94 o                         
   0 -12  12        983.68       1026.84        83.88 o                         
   1 -12  12        561.20        541.48        63.87 o                         
   2 -12  12         11.16         82.55        45.18 o                         
  -3 -11  12         16.94        -15.48        27.58 o                         
  -2 -11  12         20.74         31.49        26.79 o                         
  -1 -11  12          5.51        -31.40        21.02 o                         
   0 -11  12         19.98         -1.58        18.54 o                         
   1 -11  12          7.42         51.09        21.77 o                         
   2 -11  12         56.71         80.40        28.53 o                         
   3 -11  12         35.89        101.64        44.98 o                         
  -4 -10  12        633.58        649.69        70.63 o                         
  -3 -10  12        524.41        544.61        64.13 o                         
  -2 -10  12          2.43         -7.47        17.96 o                         
  -1 -10  12        484.31        521.57        59.63 o                         
   0 -10  12       1499.11       1481.66        75.96 o                         
   1 -10  12        235.58        263.65        42.21 o                         
   2 -10  12        231.76        222.85        42.71 o                         
   3 -10  12       1046.35       2098.70       762.89 o                         
  -4  -9  12         94.55        132.01        38.53 o                         
  -3  -9  12          1.23         -5.56        23.60 o                         
  -2  -9  12         44.78         44.15        28.63 o                         
  -1  -9  12          7.98         21.76        16.18 o                         
   0  -9  12         49.10         23.91        13.73 o                         
   1  -9  12         58.43         27.59        16.64 o                         
   2  -9  12          7.54         38.70        26.03 o                         
   3  -9  12         27.82         38.32        19.63 o                         
   4  -9  12         68.11        107.26        25.27 o                         
  -4  -8  12        765.94        829.00        62.89 o                         
  -3  -8  12          0.88          0.16        20.01 o                         
  -2  -8  12        376.29        423.86        44.31 o                         
  -1  -8  12       1724.47       1805.08        71.16 o                         
   0  -8  12        570.40        542.03        36.32 o                         
   1  -8  12         61.54          9.14        18.49 o                         
   2  -8  12        738.87        747.77        67.23 o                         
   3  -8  12        985.21        959.15        64.16 o                         
   4  -8  12         75.12         48.60        26.68 o                         
  -5  -7  12          4.16          2.50        17.07 o                         
  -4  -7  12          0.83         23.76        25.99 o                         
  -3  -7  12         68.15         32.64        21.52 o                         
  -2  -7  12          9.90         14.97        24.84 o                         
  -1  -7  12        246.64        249.06        24.23 o                         
   0  -7  12          3.68         22.27        12.97 o                         
   1  -7  12          2.28          6.70        17.67 o                         
   2  -7  12          0.02         21.73        13.47 o                         
   3  -7  12         85.46         39.22        18.69 o                         
   4  -7  12          3.15        -43.30        28.87 o                         
   5  -7  12          0.04         34.50        42.44 o                         
  -5  -6  12        937.00        942.19        64.69 o                         
  -4  -6  12         82.22        115.83        26.71 o                         
  -3  -6  12        286.89        289.27        40.65 o                         
  -2  -6  12       2095.97       1983.76        81.69 o                         
  -1  -6  12        795.49        757.75        46.97 o                         
   0  -6  12        379.61        380.14        34.54 o                         
   1  -6  12         84.62        106.51        17.66 o                         
   2  -6  12       1089.50       1040.47        54.85 o                         
   3  -6  12        108.13         74.24        38.61 o                         
   4  -6  12        553.16        549.01        60.80 o                         
   5  -6  12        346.49        381.92        80.35 o                         
  -5  -5  12         36.14         27.23        23.08 o                         
  -4  -5  12          7.53         34.69        20.25 o                         
  -3  -5  12        135.32        127.52        26.16 o                         
  -2  -5  12          5.36        -11.89        16.80 o                         
  -1  -5  12         30.39         39.87        13.18 o                         
   0  -5  12         81.29        111.26        21.43 o                         
   1  -5  12         92.92        212.10       104.64 o                         
   2  -5  12         33.02         32.53        21.97 o                         
   3  -5  12         75.53         77.55        26.02 o                         
   4  -5  12          0.84         12.19        73.61 o                         
   5  -5  12          9.76        -17.91        25.94 o                         
  -6  -4  12        424.90        408.31        46.47 o                         
  -5  -4  12        447.12        478.48        38.92 o                         
  -4  -4  12         55.84         57.65        17.00 o                         
  -3  -4  12       2254.96       2088.41       102.99 o                         
  -2  -4  12       1653.72       1641.85        57.32 o                         
  -1  -4  12        186.43        208.49        19.22 o                         
   0  -4  12        832.95        819.42        38.52 o                         
   1  -4  12       3134.49       3357.85       107.68 o                         
   2  -4  12        443.79        400.99        33.67 o                         
   3  -4  12       1222.39       1189.04        58.74 o                         
   4  -4  12       1292.17       1321.91        68.02 o                         
   5  -4  12        416.61        407.65        53.08 o                         
  -6  -3  12          2.76          2.70        19.96 o                         
  -5  -3  12         22.68          6.72        27.22 o                         
  -4  -3  12        186.08        157.99        25.93 o                         
  -3  -3  12          9.89         13.99        57.09 o                         
  -2  -3  12         30.47         41.25        21.82 o                         
  -1  -3  12          1.25          7.46         9.48 o                         
   0  -3  12          2.74         15.24        10.22 o                         
   1  -3  12          3.39          7.63        18.18 o                         
   2  -3  12         81.87         50.19        14.32 o                         
   3  -3  12          4.07         28.07        14.20 o                         
   4  -3  12          6.23          1.21        15.98 o                         
   5  -3  12        135.72        144.15        35.41 o                         
  -6  -2  12        675.41        675.13        68.62 o                         
  -5  -2  12        180.05        188.59        37.00 o                         
  -4  -2  12        876.86        872.96        54.32 o                         
  -3  -2  12       1856.10       1750.32        93.55 o                         
  -2  -2  12          4.83         32.18        15.96 o                         
  -1  -2  12        477.18        497.42        23.74 o                         
   0  -2  12       1914.95       1949.34        54.03 o                         
   1  -2  12       1712.01       1689.39        60.09 o                         
   2  -2  12        280.88        235.18        25.21 o                         
   3  -2  12       1272.94       1245.73        59.20 o                         
   4  -2  12        721.06        738.13        43.07 o                         
   5  -2  12         11.53         34.99        18.45 o                         
  -6  -1  12         77.32        105.86        25.83 o                         
  -5  -1  12         12.10          1.93        23.33 o                         
  -4  -1  12          0.36         -7.68        18.09 o                         
  -3  -1  12          1.85         17.33        37.61 o                         
  -2  -1  12          0.61          2.28        15.86 o                         
  -1  -1  12          0.17         -0.21         8.73 o                         
   0  -1  12          1.92          3.63         8.59 o                         
   1  -1  12         38.19         49.21        22.23 o                         
   2  -1  12         11.09         13.20        15.56 o                         
   3  -1  12          0.73        -15.55        13.26 o                         
   4  -1  12         11.82         18.66        14.54 o                         
   5  -1  12         31.45         57.33        25.60 o                         
  -6   0  12          5.08         41.37        23.79 o                         
  -5   0  12        448.42        477.42        57.63 o                         
  -4   0  12       1024.56       1085.76        76.87 o                         
  -3   0  12        151.86        113.07        29.16 o                         
  -2   0  12        535.81        544.35        42.13 o                         
  -1   0  12       1658.19       1711.46        51.24 o                         
   0   0  12        280.27        292.47        24.80 o                         
   1   0  12         54.78         61.22        13.36 o                         
   2   0  12       1296.60       1300.05        55.69 o                         
   3   0  12       1573.67       1673.71        88.02 o                         
   4   0  12        356.59        379.55        38.34 o                         
   5   0  12        432.02        418.56        72.51 o                         
  -6   1  12          6.76         17.48        23.34 o                         
  -5   1  12         10.44         54.58        26.66 o                         
  -4   1  12          0.10        -34.48        22.99 o                         
  -3   1  12          9.89          3.32        18.04 o                         
  -2   1  12         31.76         42.15        13.86 o                         
  -1   1  12          3.61         -1.81         7.43 o                         
   0   1  12         60.43         56.35        11.10 o                         
   1   1  12          8.62          6.28        11.37 o                         
   2   1  12         48.41         68.94        29.73 o                         
   3   1  12         21.75         10.44        15.62 o                         
   4   1  12        115.62        169.53        29.22 o                         
   5   1  12         10.99         44.01        24.39 o                         
  -6   2  12        458.13        419.90        73.74 o                         
  -5   2  12        722.19        731.04        67.90 o                         
  -4   2  12       1624.28       1523.61        72.28 o                         
  -3   2  12       1286.84       1258.75        84.91 o                         
  -2   2  12       2882.53       2870.13        78.08 o                         
  -1   2  12        760.31        823.32        32.46 o                         
   0   2  12         65.67         80.75        10.72 o                         
   1   2  12       2179.02       2221.74        55.93 o                         
   2   2  12       1319.08       1372.87        59.92 o                         
   3   2  12        473.02        489.78        57.89 o                         
   4   2  12        272.75        264.68        33.15 o                         
   5   2  12        290.67        408.78        55.87 o                         
  -6   3  12         18.61        -20.62        28.10 o                         
  -5   3  12         12.50         11.48        17.65 o                         
  -4   3  12          1.21          3.11        15.63 o                         
  -3   3  12          9.54         -5.38        15.53 o                         
  -2   3  12         57.61         70.81        16.77 o                         
  -1   3  12        142.50        160.35        15.96 o                         
   0   3  12         77.02         77.09        10.89 o                         
   1   3  12          7.56         -0.52         9.12 o                         
   2   3  12          0.55         13.46        13.49 o                         
   3   3  12        112.80         51.66        22.42 o                         
   4   3  12         64.14         92.88        24.63 o                         
   5   3  12         11.00         31.88        25.92 o                         
  -5   4  12        552.15        548.79        48.34 o                         
  -4   4  12        141.22        135.39        25.84 o                         
  -3   4  12        916.89       1109.71        84.07 o                         
  -2   4  12        718.07        745.60        47.65 o                         
  -1   4  12        187.54        156.88        17.93 o                         
   0   4  12        459.75        507.78        27.84 o                         
   1   4  12       1423.82       1491.50        49.76 o                         
   2   4  12        283.42        262.96        36.32 o                         
   3   4  12        178.57        167.88        27.50 o                         
   4   4  12        882.43       1063.54        84.83 o                         
  -5   5  12         17.41         34.74        20.95 o                         
  -4   5  12          1.14         -8.55        20.99 o                         
  -3   5  12          6.28         26.34        15.50 o                         
  -2   5  12         67.63         62.95        17.78 o                         
  -1   5  12        101.75         94.55        15.99 o                         
   0   5  12          8.49          8.43         9.00 o                         
   1   5  12         24.43         22.19        13.86 o                         
   2   5  12          0.93         24.36        19.18 o                         
   3   5  12         25.17         30.57        14.45 o                         
   4   5  12          3.52         -2.48        33.67 o                         
  -5   6  12         15.22         21.03        17.70 o                         
  -4   6  12        971.15       1035.11        63.82 o                         
  -3   6  12        816.15        833.18        61.96 o                         
  -2   6  12        278.85        292.89        31.68 o                         
  -1   6  12        198.42        236.93        24.04 o                         
   0   6  12       1235.70       1211.42        50.66 o                         
   1   6  12        535.73        561.23        39.00 o                         
   2   6  12        116.10         90.99        25.53 o                         
   3   6  12       1350.99       1293.15        74.43 o                         
   4   6  12        780.94        761.93        75.82 o                         
  -4   7  12         16.72         55.41        37.54 o                         
  -3   7  12          2.48          8.08        16.23 o                         
  -2   7  12         42.68         24.12        17.13 o                         
  -1   7  12         28.47         32.06        14.04 o                         
   0   7  12          1.36         -3.14        13.37 o                         
   1   7  12          3.84        -25.84        17.23 o                         
   2   7  12         40.50         36.62        15.67 o                         
   3   7  12          0.07         20.25        24.47 o                         
  -4   8  12        956.61        937.49        62.26 o                         
  -3   8  12        101.07        116.50        23.19 o                         
  -2   8  12        172.79        177.35        25.36 o                         
  -1   8  12        767.00        815.67        54.53 o                         
   0   8  12        222.43        293.70        34.72 o                         
   1   8  12         18.35         23.40        18.83 o                         
   2   8  12        435.31        452.16        45.25 o                         
   3   8  12        376.94        482.77        82.75 o                         
  -3   9  12          8.26         -3.93        22.48 o                         
  -2   9  12         51.66        273.74       271.52 o                         
  -1   9  12          2.01        -21.90        46.98 o                         
   0   9  12         39.76         59.43        25.03 o                         
   1   9  12         42.28         42.64        15.93 o                         
   2   9  12          8.92        -22.75        21.89 o                         
  -2  10  12        503.38        528.51       132.07 o                         
  -1  10  12        623.78        705.44        67.04 o                         
   0  10  12          0.55          5.18        54.16 o                         
   1  10  12        311.38        271.44        46.12 o                         
  -1 -12  13          4.09          8.94        21.70 o                         
   0 -12  13         60.39         76.56        32.47 o                         
   1 -12  13         14.15         45.25        41.84 o                         
  -2 -11  13        809.76        853.26        64.55 o                         
  -1 -11  13        482.77        499.48        58.04 o                         
   0 -11  13         12.03         -1.31        22.70 o                         
   1 -11  13        941.88       1004.91        83.95 o                         
   2 -11  13        263.64        296.58        50.29 o                         
  -3 -10  13          0.68         19.10        45.75 o                         
  -2 -10  13         12.33         37.58        27.43 o                         
  -1 -10  13          3.63         25.10        22.91 o                         
   0 -10  13        136.30        111.42        23.38 o                         
   1 -10  13         40.10          7.53        38.74 o                         
   2 -10  13          0.70         38.74        27.36 o                         
   3 -10  13          1.43         37.35        25.93 o                         
  -4  -9  13         14.26         40.20        30.19 o                         
  -3  -9  13        699.48        685.38        70.63 o                         
  -2  -9  13        560.52        662.42        99.44 o                         
  -1  -9  13          0.96         -2.92        14.43 o                         
   0  -9  13        566.53        600.67        40.08 o                         
   1  -9  13        948.05       1038.52        61.04 o                         
   2  -9  13         21.80         30.29        22.74 o                         
   3  -9  13        127.25         88.78        24.83 o                         
  -4  -8  13         41.43         25.78        20.99 o                         
  -3  -8  13        475.45        509.98        54.76 o                         
  -2  -8  13          0.37          0.99        20.70 o                         
  -1  -8  13         83.38         65.86        16.58 o                         
   0  -8  13          3.43         14.57        13.59 o                         
   1  -8  13         31.67         38.07        21.75 o                         
   2  -8  13         11.94        -16.76        16.37 o                         
   3  -8  13          6.73         21.51        29.46 o                         
   4  -8  13          0.04        -14.04        35.64 o                         
  -4  -7  13       1019.71       1133.21        70.06 o                         
  -3  -7  13        918.21        968.75        77.02 o                         
  -2  -7  13         35.45         97.01        21.97 o                         
  -1  -7  13        849.80        874.63        53.23 o                         
   0  -7  13       1466.51       1541.84        69.58 o                         
   1  -7  13        339.16        315.63        32.93 o                         
   2  -7  13         32.43         14.67        38.27 o                         
   3  -7  13        958.69        875.94        72.38 o                         
   4  -7  13        745.16        833.48       108.61 o                         
  -5  -6  13          7.79        -16.25        22.28 o                         
  -4  -6  13         25.38         46.90        19.90 o                         
  -3  -6  13          0.25        -23.74        18.75 o                         
  -2  -6  13          0.31        -15.16        16.05 o                         
  -1  -6  13         62.22         55.61        16.04 o                         
   0  -6  13        357.79        350.77        28.42 o                         
   1  -6  13          3.26         -5.43        13.56 o                         
   2  -6  13         35.17         41.66        15.85 o                         
   3  -6  13          0.75        -12.10        17.74 o                         
   4  -6  13         53.31        105.64        39.81 o                         
  -5  -5  13        297.98        245.68        61.31 o                         
  -4  -5  13       1081.67       1056.65       100.89 o                         
  -3  -5  13         37.82         35.81        18.25 o                         
  -2  -5  13        406.45        396.95        31.32 o                         
  -1  -5  13       1962.91       2034.36        87.53 o                         
   0  -5  13        859.54        843.32        41.55 o                         
   1  -5  13       1095.88       1042.52        52.89 o                         
   2  -5  13         73.63         79.68        20.62 o                         
   3  -5  13       1041.15       1134.72       101.27 o                         
   4  -5  13         10.08         38.58        28.56 o                         
   5  -5  13        276.07        223.03        60.13 o                         
  -5  -4  13          1.43          7.08        20.39 o                         
  -4  -4  13        137.74        135.04        29.80 o                         
  -3  -4  13         12.04         41.33        27.96 o                         
  -2  -4  13          5.38         26.48        18.33 o                         
  -1  -4  13          1.82         44.16        19.32 o                         
   0  -4  13          0.89         11.72        16.64 o                         
   1  -4  13         43.66         27.57        16.77 o                         
   2  -4  13          1.93         13.89        12.63 o                         
   3  -4  13          0.69          9.52        14.37 o                         
   4  -4  13         16.53          1.54        21.22 o                         
   5  -4  13          0.57        -10.57        22.42 o                         
  -5  -3  13        378.56        402.83        52.05 o                         
  -4  -3  13        197.14        203.12        40.17 o                         
  -3  -3  13          3.55        -13.27        43.98 o                         
  -2  -3  13       2454.33       2454.64        90.81 o                         
  -1  -3  13       1681.91       1729.64        47.37 o                         
   0  -3  13         26.45         25.41        22.40 o                         
   1  -3  13        621.92        570.00        37.67 o                         
   2  -3  13       2388.62       2392.79        80.57 o                         
   3  -3  13        138.74        155.66        23.44 o                         
   4  -3  13         66.23         88.26        22.85 o                         
   5  -3  13        674.16        703.45        68.95 o                         
  -5  -2  13          5.46         -8.99        21.61 o                         
  -4  -2  13          0.66         19.84        53.42 o                         
  -3  -2  13         40.71         66.64        39.44 o                         
  -2  -2  13          1.99         12.02        17.41 o                         
  -1  -2  13         23.29         13.85        10.16 o                         
   0  -2  13         58.98         73.37        20.69 o                         
   1  -2  13          9.80          4.73        14.82 o                         
   2  -2  13         93.44        100.97        30.50 o                         
   3  -2  13         74.63         80.34        19.79 o                         
   4  -2  13         34.82        -22.26        15.75 o                         
   5  -2  13          1.10         17.52        17.09 o                         
  -5  -1  13        535.90        468.28        56.53 o                         
  -4  -1  13        201.72        246.23        50.22 o                         
  -3  -1  13        731.69        742.52       115.62 o                         
  -2  -1  13       2074.88       2041.37        83.15 o                         
  -1  -1  13          4.62         -5.72        14.05 o                         
   0  -1  13       1075.94       1087.88        37.23 o                         
   1  -1  13       1007.69       1021.53        47.55 o                         
   2  -1  13        683.00        739.16        44.58 o                         
   3  -1  13        296.06        289.60        30.11 o                         
   4  -1  13        617.40        678.52        44.18 o                         
   5  -1  13        402.48        432.39        56.32 o                         
  -5   0  13         11.32         26.33        33.30 o                         
  -4   0  13         15.94         -3.56        53.52 o                         
  -3   0  13          0.31         28.76        20.18 o                         
  -2   0  13          0.72          9.56        21.91 o                         
  -1   0  13         44.00         24.16        15.40 o                         
   0   0  13        149.10        140.06        20.88 o                         
   1   0  13         36.96         28.23        12.58 o                         
   2   0  13         87.18         56.16        23.27 o                         
   3   0  13          1.99        -17.58        30.93 o                         
   4   0  13          4.51         20.42        15.89 o                         
   5   0  13         17.60        -34.36        27.04 o                         
  -5   1  13          3.90         15.60        39.31 o                         
  -4   1  13        969.33       1023.10        77.30 o                         
  -3   1  13       1189.40       1189.68        80.73 o                         
  -2   1  13         96.61         78.83        15.35 o                         
  -1   1  13        826.46        818.92        42.52 o                         
   0   1  13       1783.26       1794.26        50.52 o                         
   1   1  13         57.38         83.01        18.91 o                         
   2   1  13         16.48         10.69        30.20 o                         
   3   1  13        407.02        455.16        49.29 o                         
   4   1  13       1212.11       1341.13        81.67 o                         
   5   1  13        103.86        111.40        34.86 o                         
  -5   2  13          5.47         55.75        34.87 o                         
  -4   2  13          0.34        -33.93        56.76 o                         
  -3   2  13          3.16         -1.83        14.75 o                         
  -2   2  13         53.83         35.98        12.91 o                         
  -1   2  13        149.26        124.27        19.65 o                         
   0   2  13          5.90         12.73         9.27 o                         
   1   2  13          0.73          8.30        14.22 o                         
   2   2  13         39.77         46.30        16.75 o                         
   3   2  13         24.12         26.50        18.46 o                         
   4   2  13         25.73         28.25        21.99 o                         
   5   2  13         23.95        -20.96        39.77 o                         
  -5   3  13        423.28        383.23        97.47 o                         
  -4   3  13        639.23        641.42        51.61 o                         
  -3   3  13       2398.01       2271.39        87.71 o                         
  -2   3  13        614.29        631.22        40.25 o                         
  -1   3  13       1406.25       1493.09        56.77 o                         
   0   3  13        558.48        588.87        30.05 o                         
   1   3  13         35.81         27.04        24.28 o                         
   2   3  13       1006.33        978.52        69.15 o                         
   3   3  13        739.62        777.19        55.17 o                         
   4   3  13        170.84        161.53        30.99 o                         
  -5   4  13         15.76         34.79        20.13 o                         
  -4   4  13         19.65         22.26        17.71 o                         
  -3   4  13         19.93         -8.09        14.67 o                         
  -2   4  13          8.92         25.50        12.48 o                         
  -1   4  13        101.36         96.07        28.35 o                         
   0   4  13         26.76         47.70        12.11 o                         
   1   4  13          1.05        -14.44        14.76 o                         
   2   4  13          0.23         19.36        18.31 o                         
   3   4  13          9.35         18.36        16.83 o                         
   4   4  13         66.94         79.10        27.52 o                         
  -5   5  13        342.46        390.57        45.10 o                         
  -4   5  13        234.53        274.01        39.57 o                         
  -3   5  13        251.50        278.62        33.95 o                         
  -2   5  13        622.75        634.04        48.20 o                         
  -1   5  13        626.69        600.10        37.78 o                         
   0   5  13         23.96         20.59        10.17 o                         
   1   5  13        709.01        766.16        62.53 o                         
   2   5  13       1138.56       1228.44        81.59 o                         
   3   5  13         76.10        103.69        25.99 o                         
   4   5  13         89.43         82.22        37.37 o                         
  -4   6  13          3.77         35.01        19.84 o                         
  -3   6  13         39.74         63.96        19.40 o                         
  -2   6  13          1.53          2.86        71.01 o                         
  -1   6  13         64.07         74.40        17.07 o                         
   0   6  13         26.79         17.20        13.96 o                         
   1   6  13        229.52        288.39        47.62 o                         
   2   6  13        291.02        283.98        41.50 o                         
   3   6  13         21.89          6.14        18.37 o                         
  -4   7  13         42.24         80.58        23.82 o                         
  -3   7  13        666.84        688.07        53.38 o                         
  -2   7  13        479.97        565.45        59.33 o                         
  -1   7  13        195.97        173.68        26.60 o                         
   0   7  13        273.95        285.15        32.40 o                         
   1   7  13        738.04        733.65        52.33 o                         
   2   7  13        156.80        139.43        35.15 o                         
   3   7  13         37.33         48.18        38.77 o                         
  -3   8  13          2.33          7.64        16.78 o                         
  -2   8  13         30.95         62.19        22.70 o                         
  -1   8  13         16.98          4.64        25.81 o                         
   0   8  13         16.79         17.10        23.96 o                         
   1   8  13          1.33        -28.36        18.91 o                         
   2   8  13         11.50         11.91        20.78 o                         
  -2   9  13        124.03        111.91        30.59 o                         
  -1   9  13        249.40        239.53        42.14 o                         
   0   9  13        716.42        705.68        53.87 o                         
   1   9  13        161.68        229.57        57.99 o                         
  -1 -11  14         34.39         25.90        19.53 o                         
   0 -11  14         40.20         42.54        21.79 o                         
   1 -11  14        128.95        192.87        42.65 o                         
  -2 -10  14         82.10         84.61        22.46 o                         
  -1 -10  14        895.56        943.15        63.31 o                         
   0 -10  14        629.96        598.79        50.03 o                         
   1 -10  14         30.49          5.61        22.15 o                         
   2 -10  14        982.80       1162.43        74.82 o                         
  -3  -9  14          1.32         60.48        30.81 o                         
  -2  -9  14          1.63         25.97        50.22 o                         
  -1  -9  14          2.86        -22.86        20.50 o                         
   0  -9  14         48.85         44.30        16.67 o                         
   1  -9  14         60.25         68.96        33.04 o                         
   2  -9  14          0.04         18.16        19.35 o                         
   3  -9  14         26.86         22.65        22.93 o                         
  -3  -8  14         89.16         95.70        21.17 o                         
  -2  -8  14        888.59        904.89        68.59 o                         
  -1  -8  14        536.45        535.84        44.97 o                         
   0  -8  14          2.44        -15.24        16.01 o                         
   1  -8  14        520.31        569.53        40.06 o                         
   2  -8  14        765.71        818.73        70.47 o                         
   3  -8  14         52.93         52.29        23.12 o                         
  -4  -7  14          6.95          5.88        28.17 o                         
  -3  -7  14         75.49         77.77        22.54 o                         
  -2  -7  14        120.31        133.42        24.95 o                         
  -1  -7  14         15.48         34.67        17.73 o                         
   0  -7  14          5.90         33.24        13.05 o                         
   1  -7  14          1.53         40.43        20.94 o                         
   2  -7  14          1.95          6.56        44.85 o                         
   3  -7  14         25.25         12.44        20.32 o                         
   4  -7  14          0.81          2.49        75.24 o                         
  -4  -6  14         14.07          1.32        20.67 o                         
  -3  -6  14       1067.53       1094.75        95.83 o                         
  -2  -6  14        669.89        673.57        84.25 o                         
  -1  -6  14         80.26         97.74        18.25 o                         
   0  -6  14        411.17        414.00        31.50 o                         
   1  -6  14        837.99        762.91        60.28 o                         
   2  -6  14        298.22        271.86        31.85 o                         
   3  -6  14        105.42         71.10        39.44 o                         
   4  -6  14        337.08        409.12        54.49 o                         
  -4  -5  14         15.71         -0.12        23.26 o                         
  -3  -5  14         31.69         26.38        22.00 o                         
  -2  -5  14         16.90         31.68        18.38 o                         
  -1  -5  14         26.45         32.61        13.67 o                         
   0  -5  14        109.42        137.34        19.98 o                         
   1  -5  14          3.29         16.54        17.60 o                         
   2  -5  14        109.96        115.68        22.82 o                         
   3  -5  14         38.45         51.68        26.31 o                         
   4  -5  14          0.26         43.66        28.20 o                         
  -5  -4  14          0.30        -20.36        23.59 o                         
  -4  -4  14        607.30        579.40       106.84 o                         
  -3  -4  14       1274.35       1259.80        88.11 o                         
  -2  -4  14          9.66        -19.44        24.66 o                         
  -1  -4  14        447.37        414.18        41.29 o                         
   0  -4  14       2101.62       2143.45        65.84 o                         
   1  -4  14        942.65        930.54        51.32 o                         
   2  -4  14       1478.15       1435.13        65.99 o                         
   3  -4  14        375.03        417.34        39.27 o                         
   4  -4  14        546.16        619.25        64.28 o                         
  -5  -3  14          2.68        -17.50        28.20 o                         
  -4  -3  14          5.97          5.37        22.12 o                         
  -3  -3  14         28.68         40.38        26.21 o                         
  -2  -3  14          6.43         12.75        17.53 o                         
  -1  -3  14         11.75         40.58        20.24 o                         
   0  -3  14         27.25         34.01        13.06 o                         
   1  -3  14         19.40         40.48        14.43 o                         
   2  -3  14         16.68         41.09        15.69 o                         
   3  -3  14          0.21         18.38        14.96 o                         
   4  -3  14         74.10         70.31        19.99 o                         
  -5  -2  14        450.41        520.19        63.36 o                         
  -4  -2  14        564.74        647.45        71.94 o                         
  -3  -2  14        178.55        173.73        38.02 o                         
  -2  -2  14         14.29          4.71        16.73 o                         
  -1  -2  14       1697.26       1648.28        76.40 o                         
   0  -2  14       1213.45       1166.71        50.76 o                         
   1  -2  14         23.84         31.77        17.62 o                         
   2  -2  14        574.67        591.10        41.08 o                         
   3  -2  14       1046.17       1016.87        58.13 o                         
   4  -2  14         93.05        120.46        24.79 o                         
  -5  -1  14          2.31         33.86        23.81 o                         
  -4  -1  14          2.12        -13.46        36.14 o                         
  -3  -1  14          0.64         55.80        30.02 o                         
  -2  -1  14         35.75         26.02        24.86 o                         
  -1  -1  14         14.40         15.76        15.20 o                         
   0  -1  14          0.27          9.24        10.73 o                         
   1  -1  14         25.48         37.12        12.75 o                         
   2  -1  14         30.09         43.62        17.12 o                         
   3  -1  14         33.07         26.32        15.77 o                         
   4  -1  14         38.49         65.46        20.29 o                         
  -5   0  14        557.59        607.16        65.35 o                         
  -4   0  14        498.28        494.12        63.60 o                         
  -3   0  14         89.03        139.89        38.01 o                         
  -2   0  14        662.82        734.02        52.61 o                         
  -1   0  14        771.77        773.55        52.75 o                         
   0   0  14         15.57         27.81        13.15 o                         
   1   0  14        852.65        945.81        52.68 o                         
   2   0  14        831.52        916.81        74.84 o                         
   3   0  14        495.26        551.07        56.84 o                         
   4   0  14        154.34        152.95        31.38 o                         
  -5   1  14         14.67         48.82        48.12 o                         
  -4   1  14          8.79        -12.97        22.99 o                         
  -3   1  14         34.40         13.01        18.72 o                         
  -2   1  14          6.88         25.80        19.07 o                         
  -1   1  14         28.21         65.40        21.59 o                         
   0   1  14         25.26         21.02        16.81 o                         
   1   1  14          0.23         25.34        15.44 o                         
   2   1  14          8.32         14.92        16.26 o                         
   3   1  14        200.82        262.68        41.20 o                         
   4   1  14         12.24         24.28        19.78 o                         
  -5   2  14        305.90        334.18        50.65 o                         
  -4   2  14         75.59         68.19        29.73 o                         
  -3   2  14       1896.07       1818.53        79.78 o                         
  -2   2  14        766.91        875.12        47.62 o                         
  -1   2  14         69.60         80.87        18.70 o                         
   0   2  14        947.85        995.40        83.04 o                         
   1   2  14       1312.99       1332.03        61.82 o                         
   2   2  14        193.54        246.69        39.77 o                         
   3   2  14         69.02         48.12        25.82 o                         
   4   2  14        203.22        254.79        35.45 o                         
  -5   3  14         29.06         10.08        32.37 o                         
  -4   3  14         89.18         66.03        22.54 o                         
  -3   3  14         20.09          9.55        17.24 o                         
  -2   3  14          0.31         12.45        12.66 o                         
  -1   3  14        192.14        219.53        24.22 o                         
   0   3  14         32.97         74.60        21.77 o                         
   1   3  14          5.21          9.55        15.17 o                         
   2   3  14         17.34          7.96        16.27 o                         
   3   3  14        177.19        152.63        28.52 o                         
   4   3  14          0.09         27.76        21.99 o                         
  -4   4  14        447.30        514.53        47.14 o                         
  -3   4  14        375.67        443.65        41.82 o                         
  -2   4  14       1087.85       1033.81        59.44 o                         
  -1   4  14        229.98        258.03        27.06 o                         
   0   4  14       1080.02       1100.13        59.99 o                         
   1   4  14        400.88        392.28        37.88 o                         
   2   4  14          0.23         -1.60        39.71 o                         
   3   4  14        530.00        498.62        47.57 o                         
  -4   5  14         13.19         24.95        19.69 o                         
  -3   5  14          5.00          0.65        15.49 o                         
  -2   5  14         38.41         40.75        19.68 o                         
  -1   5  14         84.81         76.60        22.93 o                         
   0   5  14         15.34         11.08        20.71 o                         
   1   5  14         14.54         46.36        19.67 o                         
   2   5  14          5.85         27.22        33.37 o                         
   3   5  14          2.01        -29.96        21.90 o                         
  -4   6  14        359.64        386.60        43.17 o                         
  -3   6  14        200.40        181.62        29.34 o                         
  -2   6  14         90.67        113.13        23.50 o                         
  -1   6  14        741.51        720.67        52.45 o                         
   0   6  14        443.46        421.07        52.64 o                         
   1   6  14        158.08        139.22        24.27 o                         
   2   6  14        474.72        463.62        54.33 o                         
  -3   7  14          5.40         17.80        18.49 o                         
  -2   7  14         75.65         41.38        26.09 o                         
  -1   7  14          0.23         35.76        19.12 o                         
   0   7  14         15.00         -8.73        20.12 o                         
   1   7  14         52.27         74.17        24.78 o                         
   2   7  14        144.64        205.35        55.72 o                         
  -2   8  14        522.07        553.45        94.77 o                         
  -1   8  14        241.95        207.92        31.08 o                         
   0   8  14         28.25          3.07        39.47 o                         
   1   8  14        147.58        162.24        48.45 o                         
  -1 -10  15          7.25          9.95        18.90 o                         
   0 -10  15          6.94         13.42        17.37 o                         
   1 -10  15         14.95        148.62        48.58 o                         
  -2  -9  15         16.92         27.91        23.55 o                         
  -1  -9  15         56.35         71.58        27.13 o                         
   0  -9  15        778.02        810.62        56.23 o                         
   1  -9  15        230.15        248.95        46.93 o                         
   2  -9  15          9.87         18.98        25.99 o                         
  -3  -8  15         13.35         27.05        53.06 o                         
  -2  -8  15         12.50         -4.29        22.20 o                         
  -1  -8  15         16.41       3078.48       669.83 o                         
   0  -8  15         19.24         17.46        16.05 o                         
   1  -8  15          3.30         29.17        15.51 o                         
   2  -8  15         18.09         42.53        23.35 o                         
  -3  -7  15         20.48         27.07        24.38 o                         
  -2  -7  15        209.10        187.25        39.81 o                         
  -1  -7  15        995.79       1085.17        69.82 o                         
   0  -7  15        481.01        521.87        45.61 o                         
   1  -7  15          1.82          7.59        14.66 o                         
   2  -7  15        661.22        580.10        60.30 o                         
   3  -7  15        762.14        794.41        72.40 o                         
  -3  -6  15          4.27         11.01        24.70 o                         
  -2  -6  15          3.13          2.64        58.36 o                         
  -1  -6  15          0.56          9.07        17.53 o                         
   0  -6  15          0.08          9.53        16.72 o                         
   1  -6  15          3.04          3.11        14.10 o                         
   2  -6  15          1.25          8.67        18.49 o                         
   3  -6  15         42.12         22.45        19.74 o                         
  -4  -5  15        194.46        270.71        46.73 o                         
  -3  -5  15         16.72         23.31        24.16 o                         
  -2  -5  15        597.61        627.71        53.42 o                         
  -1  -5  15        563.74        591.96        51.90 o                         
   0  -5  15         62.15         13.07        26.39 o                         
   1  -5  15        113.50        137.16        23.80 o                         
   2  -5  15        627.39        729.45        55.63 o                         
   3  -5  15        145.02        165.36        36.47 o                         
  -4  -4  15          0.22         23.97        22.51 o                         
  -3  -4  15         15.77         46.45        23.39 o                         
  -2  -4  15          9.56         41.26        19.58 o                         
  -1  -4  15          0.20         -8.16        16.50 o                         
   0  -4  15         16.40         48.56        24.09 o                         
   1  -4  15         17.65         15.68        21.11 o                         
   2  -4  15         45.32         51.56        15.59 o                         
   3  -4  15         97.80         90.75        29.73 o                         
   4  -4  15          9.38         35.86        19.09 o                         
  -4  -3  15          0.26         21.04        28.64 o                         
  -3  -3  15        728.47        817.51        78.21 o                         
  -2  -3  15       1560.87       1454.20        88.44 o                         
  -1  -3  15          0.91          8.40        16.05 o                         
   0  -3  15        414.93        469.76        46.09 o                         
   1  -3  15       2023.42       2104.35        98.77 o                         
   2  -3  15        647.07        618.13        45.15 o                         
   3  -3  15        317.32        320.02        34.88 o                         
   4  -3  15        343.89        321.36        46.49 o                         
  -4  -2  15          2.27         12.01        23.74 o                         
  -3  -2  15         10.70         42.07        27.90 o                         
  -2  -2  15         11.46         33.25        20.40 o                         
  -1  -2  15         32.39         -2.85        17.22 o                         
   0  -2  15        105.85         82.71        24.68 o                         
   1  -2  15          8.06         40.67        18.53 o                         
   2  -2  15         57.03         45.93        15.45 o                         
   3  -2  15         36.45         25.96        14.58 o                         
   4  -2  15         40.03         47.74        20.32 o                         
  -4  -1  15        360.52        349.58        52.71 o                         
  -3  -1  15       1185.90       1219.51        88.31 o                         
  -2  -1  15        121.62        122.22        24.95 o                         
  -1  -1  15         87.84         50.18        21.68 o                         
   0  -1  15        890.58        795.06        55.40 o                         
   1  -1  15        804.84        826.80        52.27 o                         
   2  -1  15         40.73         77.54        24.79 o                         
   3  -1  15        381.23        409.45        50.58 o                         
   4  -1  15        423.78        455.58        56.51 o                         
  -4   0  15         10.81         56.04        44.41 o                         
  -3   0  15          7.32         19.34        28.46 o                         
  -2   0  15          0.66         28.67        20.61 o                         
  -1   0  15        218.67        194.52        41.07 o                         
   0   0  15          1.44         -2.51        14.50 o                         
   1   0  15         18.57         20.74        14.35 o                         
   2   0  15          1.88         14.06        19.32 o                         
   3   0  15          0.04         31.29        18.85 o                         
   4   0  15          4.45         30.58        18.08 o                         
  -4   1  15        630.78        624.22        65.52 o                         
  -3   1  15        328.38        382.21        69.31 o                         
  -2   1  15        136.57        173.46        33.77 o                         
  -1   1  15        639.90        746.72        54.23 o                         
   0   1  15        286.00        273.01        32.27 o                         
   1   1  15         17.75         27.96        37.52 o                         
   2   1  15        309.01        328.11        33.45 o                         
   3   1  15        656.25        777.53        68.53 o                         
  -4   2  15          0.60         48.16        29.18 o                         
  -3   2  15          2.74          4.22        53.99 o                         
  -2   2  15         73.49         82.24        25.44 o                         
  -1   2  15          9.77         19.31        14.80 o                         
   0   2  15         25.95         41.56        34.73 o                         
   1   2  15         36.41         36.63        22.81 o                         
   2   2  15          6.82         11.99        17.36 o                         
   3   2  15          0.30          2.39        21.66 o                         
  -4   3  15        765.11        726.06        70.46 o                         
  -3   3  15         98.62        138.50        28.68 o                         
  -2   3  15       1186.49       1157.04        56.78 o                         
  -1   3  15        554.69        647.16        50.84 o                         
   0   3  15        134.87        138.88        25.41 o                         
   1   3  15        610.19        728.21        94.63 o                         
   2   3  15        573.21        598.40        59.38 o                         
   3   3  15         93.34        124.86        26.36 o                         
  -4   4  15          0.64          6.92        17.57 o                         
  -3   4  15         21.29         24.02        22.92 o                         
  -2   4  15        132.53        121.62        22.94 o                         
  -1   4  15          0.11         21.34        18.53 o                         
   0   4  15         84.98        120.63        34.81 o                         
   1   4  15         17.30         70.31        34.47 o                         
   2   4  15         17.53          9.34        53.89 o                         
   3   4  15         50.00         67.36        27.24 o                         
  -3   5  15        259.81        304.55        36.43 o                         
  -2   5  15        281.22        325.10        35.45 o                         
  -1   5  15        423.04        417.43        41.32 o                         
   0   5  15        377.52        375.03        49.81 o                         
   1   5  15        845.10        940.13        80.34 o                         
   2   5  15         97.84        107.32        31.02 o                         
  -3   6  15         21.24         56.03        29.67 o                         
  -2   6  15          0.43         18.36        22.54 o                         
  -1   6  15         27.54         54.34        28.77 o                         
   0   6  15         10.52          6.57        25.36 o                         
   1   6  15         51.67         22.75        40.48 o                         
  -1   7  15        133.90         93.16        39.21 o                         
   0   7  15        624.00        607.97        90.03 o                         
  -2  -8  16        345.82        267.14        69.41 o                         
  -1  -8  16          0.52         -2.49        23.26 o                         
   0  -8  16         92.45        184.19        40.13 o                         
   1  -8  16        791.06        676.92        62.85 o                         
  -2  -7  16          0.48         56.72        30.36 o                         
  -1  -7  16          9.76         13.44        19.04 o                         
   0  -7  16          2.02         20.06        56.19 o                         
   1  -7  16          9.06        -11.56        19.72 o                         
   2  -7  16         26.67         36.63        26.43 o                         
  -2  -6  16        261.54        228.51        46.65 o                         
  -1  -6  16        206.28        205.41        34.17 o                         
   0  -6  16        944.76        966.58        78.85 o                         
   1  -6  16        439.23        460.17        44.58 o                         
   2  -6  16          8.46        -10.85        18.87 o                         
  -3  -5  16          0.37         51.46        32.26 o                         
  -2  -5  16          0.82         -3.41        22.48 o                         
  -1  -5  16          0.22         15.14        23.49 o                         
   0  -5  16         66.14         97.25        26.83 o                         
   1  -5  16         11.49         18.33        17.83 o                         
   2  -5  16         52.92         67.35        33.17 o                         
   3  -5  16          0.13         22.21        21.34 o                         
  -3  -4  16        142.75        239.11        69.04 o                         
  -2  -4  16         21.53         17.53        19.28 o                         
  -1  -4  16        681.47        645.61        67.43 o                         
   0  -4  16        717.38        760.27        57.50 o                         
   1  -4  16        534.31        471.56        80.28 o                         
   2  -4  16        101.97        136.40        29.82 o                         
   3  -4  16        462.96        534.86        56.05 o                         
  -3  -3  16          0.34         29.66        27.54 o                         
  -2  -3  16          3.87          4.02        26.00 o                         
  -1  -3  16         28.45         -3.34        19.45 o                         
   0  -3  16          0.43         34.81        28.79 o                         
   1  -3  16         18.59          5.67        29.50 o                         
   2  -3  16         15.02          5.14        47.45 o                         
   3  -3  16        140.93        187.53        48.58 o                         
  -3  -2  16         80.22         77.00        32.49 o                         
  -2  -2  16        709.53        690.93        57.08 o                         
  -1  -2  16       1110.70       1001.06        66.58 o                         
   0  -2  16          0.53         -1.25        16.80 o                         
   1  -2  16        167.14        170.49        51.52 o                         
   2  -2  16       1158.49       1085.84       109.81 o                         
   3  -2  16        265.23        249.30        40.77 o                         
  -3  -1  16          0.40        -19.73        22.71 o                         
  -2  -1  16          3.51         34.70        39.56 o                         
  -1  -1  16         29.82         35.30        21.31 o                         
   0  -1  16         52.15         77.99        26.18 o                         
   1  -1  16         14.90        -17.79        21.52 o                         
   2  -1  16         17.59         64.30        25.29 o                         
   3  -1  16          4.99          5.88        18.85 o                         
  -3   0  16        324.53        312.55        47.33 o                         
  -2   0  16        821.24        869.74        62.68 o                         
  -1   0  16         44.79         90.44        28.22 o                         
   0   0  16        165.26        183.25        29.73 o                         
   1   0  16        606.90        650.84        61.17 o                         
   2   0  16        505.87        568.31        47.04 o                         
   3   0  16         87.02         92.30        29.47 o                         
  -3   1  16         29.24         54.69        28.69 o                         
  -2   1  16          0.00        -29.87        25.86 o                         
  -1   1  16         13.79         31.29        25.87 o                         
   0   1  16        135.48        106.04        24.82 o                         
   1   1  16          0.01         -0.93        21.77 o                         
   2   1  16         83.89        113.87        42.51 o                         
   3   1  16         21.12         14.70        21.29 o                         
  -3   2  16        506.94        516.94        60.05 o                         
  -2   2  16        129.38        105.99        25.60 o                         
  -1   2  16        183.11        221.92        33.72 o                         
   0   2  16        751.26        744.47        55.11 o                         
   1   2  16        368.31        453.66        58.31 o                         
   2   2  16          6.37        -16.12        16.66 o                         
  -3   3  16          0.34         14.15        17.70 o                         
  -2   3  16          1.17         -0.50        18.57 o                         
  -1   3  16         57.65         41.32        27.10 o                         
   0   3  16          4.13         38.64        23.00 o                         
   1   3  16          5.99         77.69        40.21 o                         
   2   3  16        208.77        220.84        39.95 o                         
  -3   4  16        587.26        475.25        54.54 o                         
  -2   4  16         18.19         35.65        38.14 o                         
  -1   4  16        773.08        837.28        59.07 o                         
   0   4  16        575.31        618.72        67.36 o                         
   1   4  16         60.36         67.09        30.19 o                         
  -2   5  16         69.44         58.86        32.43 o                         
  -1   5  16         90.75         89.10        40.48 o                         
   0   5  16          0.85         41.67        26.28 o                         
   1   5  16         34.43         81.95        42.98 o                         
   0  -7  17          1.65         24.43        41.58 o                         
  -1  -6  17          0.01         33.46        22.04 o                         
   0  -6  17          0.87         19.58        24.97 o                         
   1  -6  17          2.26         -1.99        19.38 o                         
  -2  -5  17        285.48        244.65        67.27 o                         
  -1  -5  17        172.59        148.59        32.27 o                         
   0  -5  17        146.92         82.93        28.37 o                         
   1  -5  17        472.80        574.79        90.33 o                         
  -2  -4  17          0.01        -44.26        29.51 o                         
  -1  -4  17          5.41         25.69        23.75 o                         
   0  -4  17         16.15          0.54        31.30 o                         
   1  -4  17         47.26         73.85        54.72 o                         
   2  -4  17         68.74         14.56        22.94 o                         
  -2  -3  17         78.02         45.17        29.27 o                         
  -1  -3  17        112.01         57.64        31.12 o                         
   0  -3  17        856.70        895.51        64.58 o                         
   1  -3  17        755.40        904.88        66.45 o                         
   2  -3  17        259.64        278.42        64.87 o                         
  -2  -2  17          4.56         -5.13        24.69 o                         
  -1  -2  17         25.81         37.56        19.09 o                         
   0  -2  17         10.76          6.98        18.58 o                         
   1  -2  17         16.88         70.84        28.59 o                         
   2  -2  17         13.26        102.44        53.86 o                         
  -3  -1  17        145.48        257.93        70.27 o                         
  -2  -1  17         17.24         37.25        21.17 o                         
  -1  -1  17        468.31        510.49        50.75 o                         
   0  -1  17        733.94        770.21        59.04 o                         
   1  -1  17         21.03         17.12        20.94 o                         
   2  -1  17         97.02        139.89        32.75 o                         
  -3   0  17         21.38         73.88        45.98 o                         
  -2   0  17         10.58         35.40        22.71 o                         
  -1   0  17         18.54         21.71        23.00 o                         
   0   0  17          6.58        -11.75        25.37 o                         
   1   0  17         18.83         49.72        37.17 o                         
   2   0  17          5.87         63.80        51.99 o                         
  -2   1  17        279.57        256.43        38.04 o                         
  -1   1  17        349.41        311.61        47.02 o                         
   0   1  17         90.60        100.03        24.48 o                         
   1   1  17         52.97         57.67        48.67 o                         
   2   1  17        396.78        460.95        84.09 o                         
  -2   2  17          1.56        -11.12        25.25 o                         
  -1   2  17         15.48         16.35        38.33 o                         
   0   2  17          1.40         42.49        22.29 o                         
   1   2  17         37.50         60.67        30.49 o                         
  -2   3  17        338.93        269.01        59.66 o                         
  -1   3  17        155.55        186.91        45.75 o                         
   0   3  17        178.03         96.90        48.78 o                         
  -1  -3  18         19.31          1.13        30.43 o                         
   0  -3  18         23.30         20.26        27.15 o                         
  -1  -2  18         23.65         15.82        32.90 o                         
   0  -2  18         38.25         57.85        26.67 o                         
  -1  -1  18         11.02        -40.44        39.11 o                         
   0  -1  18         43.28         15.53        26.45 o                         
   0   0  18        283.27        294.04        63.80 o                         
                                                                                
